# Supplementary material for: Exosomal miR-320b regulates cardiomyocyte FOXM1 expression and may serve as an early-stage compensatory mechanism in obstructive sleep apnea
Source: PLoS One. 2025 Sep 26;20(9):e0332862. doi: 10.1371/journal.pone.0332862 (PMC12469182; doi:10.1371/journal.pone.0332862)
Supplement: S2 File — This file contains the nanoparticle flow cytometry (nFCM) analysis reports for plasma-derived exosomes from both the control (Ctrl-exo) and OSA (OSA-exo) groups. The data include particle concentration measurements and size distribution profiles. (ZIP) [file pone.0332862.s002.zip]

Archive with 7 entries (6 files):
- 2025.4.11 supplementary materials/
- 2025.4.11 supplementary materials/Ctrl-exo number of particles.pdf
- 2025.4.11 supplementary materials/Ctrl-exo particle size distribution.bmp
- 2025.4.11 supplementary materials/Ctrl-exo particle size distribution.pdf
- 2025.4.11 supplementary materials/OSA-exo number of particles.pdf
- 2025.4.11 supplementary materials/OSA-exo particle size distribution.bmp
- 2025.4.11 supplementary materials/OSA-exo particle size distribution.pdf
