# Supplementary material for: Exosomal miR-320b regulates cardiomyocyte FOXM1 expression and may serve as an early-stage compensatory mechanism in obstructive sleep apnea
Source: PLoS One. 2025 Sep 26;20(9):e0332862. doi: 10.1371/journal.pone.0332862 (PMC12469182; doi:10.1371/journal.pone.0332862)
Supplement: S4 File — This file contains the bioinformatic prediction results from TargetScan and miRDB, as well as the experimentally validated interaction data from miRTarBase, supporting the regulatory relationship between miR-320b and FOXM1. (ZIP) [file pone.0332862.s004.zip]

Archive with 37 entries (35 files):
- S4/
- S4/MIRT755696 [miRNA, hsa-miR-320b __ FOXM1, target gene].html
- S4/MIRT755696 [miRNA, hsa-miR-320b __ FOXM1, target gene]_files/
- S4/MIRT755696 [miRNA, hsa-miR-320b __ FOXM1, target gene]_files/Microarray.png
- S4/MIRT755696 [miRNA, hsa-miR-320b __ FOXM1, target gene]_files/NGS.png
- S4/MIRT755696 [miRNA, hsa-miR-320b __ FOXM1, target gene]_files/Other.png
- S4/MIRT755696 [miRNA, hsa-miR-320b __ FOXM1, target gene]_files/Reporter_assay.png
- S4/MIRT755696 [miRNA, hsa-miR-320b __ FOXM1, target gene]_files/Sum.png
- S4/MIRT755696 [miRNA, hsa-miR-320b __ FOXM1, target gene]_files/Western_blot.png
- S4/MIRT755696 [miRNA, hsa-miR-320b __ FOXM1, target gene]_files/bootstrap-icons.css
- S4/MIRT755696 [miRNA, hsa-miR-320b __ FOXM1, target gene]_files/bootstrap.bundle.min.js.下载
- S4/MIRT755696 [miRNA, hsa-miR-320b __ FOXM1, target gene]_files/bootstrap.min.css
- S4/MIRT755696 [miRNA, hsa-miR-320b __ FOXM1, target gene]_files/click-scroll.js.下载
- S4/MIRT755696 [miRNA, hsa-miR-320b __ FOXM1, target gene]_files/clipseq.png
- S4/MIRT755696 [miRNA, hsa-miR-320b __ FOXM1, target gene]_files/css2
- S4/MIRT755696 [miRNA, hsa-miR-320b __ FOXM1, target gene]_files/custom.js.下载
- S4/MIRT755696 [miRNA, hsa-miR-320b __ FOXM1, target gene]_files/drop.css
- S4/MIRT755696 [miRNA, hsa-miR-320b __ FOXM1, target gene]_files/echarts.js.下载
- S4/MIRT755696 [miRNA, hsa-miR-320b __ FOXM1, target gene]_files/exporting.js.下载
- S4/MIRT755696 [miRNA, hsa-miR-320b __ FOXM1, target gene]_files/highcharts.js.下载
- S4/MIRT755696 [miRNA, hsa-miR-320b __ FOXM1, target gene]_files/hsa-miR-320b.png
- S4/MIRT755696 [miRNA, hsa-miR-320b __ FOXM1, target gene]_files/hsa-mir-320b-1.png
- S4/MIRT755696 [miRNA, hsa-miR-320b __ FOXM1, target gene]_files/hsa-mir-320b-2.png
- S4/MIRT755696 [miRNA, hsa-miR-320b __ FOXM1, target gene]_files/jquery-3.7.1.min.js.下载
- S4/MIRT755696 [miRNA, hsa-miR-320b __ FOXM1, target gene]_files/jquery.min.js.下载
- S4/MIRT755696 [miRNA, hsa-miR-320b __ FOXM1, target gene]_files/jquery.sticky.js.下载
- S4/MIRT755696 [miRNA, hsa-miR-320b __ FOXM1, target gene]_files/jstable.css
- S4/MIRT755696 [miRNA, hsa-miR-320b __ FOXM1, target gene]_files/jstable.min.js.下载
- S4/MIRT755696 [miRNA, hsa-miR-320b __ FOXM1, target gene]_files/logo.png
- S4/MIRT755696 [miRNA, hsa-miR-320b __ FOXM1, target gene]_files/pSILAC.png
- S4/MIRT755696 [miRNA, hsa-miR-320b __ FOXM1, target gene]_files/papers.png
- S4/MIRT755696 [miRNA, hsa-miR-320b __ FOXM1, target gene]_files/qPCR.png
- S4/MIRT755696 [miRNA, hsa-miR-320b __ FOXM1, target gene]_files/sort-asc.png
- S4/MIRT755696 [miRNA, hsa-miR-320b __ FOXM1, target gene]_files/templatemo-topic-listing.css
- S4/MIRT755696 [miRNA, hsa-miR-320b __ FOXM1, target gene]_files/yes.png
- S4/TargetScanHuman 8.0 predicted targeting of Human FOXM1.pdf
- S4/miRDB Search Result Details.pdf
