# Supplementary material for: Exosomal miR-320b regulates cardiomyocyte FOXM1 expression and may serve as an early-stage compensatory mechanism in obstructive sleep apnea
Source: PLoS One. 2025 Sep 26;20(9):e0332862. doi: 10.1371/journal.pone.0332862 (PMC12469182; doi:10.1371/journal.pone.0332862)
Supplement: S4 File — This file contains the bioinformatic prediction results from TargetScan and miRDB, as well as the experimentally validated interaction data from miRTarBase, supporting the regulatory relationship between miR-320b and FOXM1. (ZIP) [file pone.0332862.s004.zip › S4/MIRT755696 [miRNA, hsa-miR-320b __ FOXM1, target gene]_files/click-scroll.js.下载]

//jquery-click-scroll
//by syamsul'isul' Arifin

var sectionArray = [1, 2, 3, 4, 5];

$.each(sectionArray, function(index, value){
          
     $(document).scroll(function(){
         var offsetSection = $('#' + 'section_' + value).offset().top - 75;
         var docScroll = $(document).scrollTop();
         var docScroll1 = docScroll + 1;
         
        
         if ( docScroll1 >= offsetSection ){
             $('.navbar-nav .nav-item .nav-link').removeClass('active');
             $('.navbar-nav .nav-item .nav-link:link').addClass('inactive');  
             $('.navbar-nav .nav-item .nav-link').eq(index).addClass('active');
             $('.navbar-nav .nav-item .nav-link').eq(index).removeClass('inactive');
         }
         
     });
    
    $('.click-scroll').eq(index).click(function(e){
        var offsetClick = $('#' + 'section_' + value).offset().top - 75;
        e.preventDefault();
        $('html, body').animate({
            'scrollTop':offsetClick
        }, 300)
    });
    
});

$(document).ready(function(){
    $('.navbar-nav .nav-item .nav-link:link').addClass('inactive');    
    $('.navbar-nav .nav-item .nav-link').eq(0).addClass('active');
    $('.navbar-nav .nav-item .nav-link:link').eq(0).removeClass('inactive');
});
