# Supplementary material for: Exosomal miR-320b regulates cardiomyocyte FOXM1 expression and may serve as an early-stage compensatory mechanism in obstructive sleep apnea
Source: PLoS One. 2025 Sep 26;20(9):e0332862. doi: 10.1371/journal.pone.0332862 (PMC12469182; doi:10.1371/journal.pone.0332862)
Supplement: S4 File — This file contains the bioinformatic prediction results from TargetScan and miRDB, as well as the experimentally validated interaction data from miRTarBase, supporting the regulatory relationship between miR-320b and FOXM1. (ZIP) [file pone.0332862.s004.zip › S4/MIRT755696 [miRNA, hsa-miR-320b __ FOXM1, target gene]_files/custom.js.下载]

  (function ($) {
  
  "use strict";

    // MENU
    $('.navbar-collapse a').on('click',function(){
      $(".navbar-collapse").collapse('hide');
    });
    
    // CUSTOM LINK
    $('.smoothscroll').click(function(){
      var el = $(this).attr('href');
      var elWrapped = $(el);
      var header_height = $('.navbar').height();
  
      scrollToDiv(elWrapped,header_height);
      return false;
  
      function scrollToDiv(element,navheight){
        var offset = element.offset();
        var offsetTop = offset.top;
        var totalScroll = offsetTop-navheight;
  
        $('body,html').animate({
        scrollTop: totalScroll
        }, 300);
      }
    });

    $(window).on('scroll', function(){
      function isScrollIntoView(elem, index) {
        var docViewTop = $(window).scrollTop();
        var docViewBottom = docViewTop + $(window).height();
        var elemTop = $(elem).offset().top;
        var elemBottom = elemTop + $(window).height()*.5;
        if(elemBottom <= docViewBottom && elemTop >= docViewTop) {
          $(elem).addClass('active');
        }
        if(!(elemBottom <= docViewBottom)) {
          $(elem).removeClass('active');
        }
        var MainTimelineContainer = $('#vertical-scrollable-timeline')[0];
        var MainTimelineContainerBottom = MainTimelineContainer.getBoundingClientRect().bottom - $(window).height()*.5;
        $(MainTimelineContainer).find('.inner').css('height',MainTimelineContainerBottom+'px');
      }
      var timeline = $('#vertical-scrollable-timeline li');
      Array.from(timeline).forEach(isScrollIntoView);
    });
  
  })(window.jQuery);
