# Supplementary material for: Exosomal miR-320b regulates cardiomyocyte FOXM1 expression and may serve as an early-stage compensatory mechanism in obstructive sleep apnea
Source: PLoS One. 2025 Sep 26;20(9):e0332862. doi: 10.1371/journal.pone.0332862 (PMC12469182; doi:10.1371/journal.pone.0332862)
Supplement: S4 File — This file contains the bioinformatic prediction results from TargetScan and miRDB, as well as the experimentally validated interaction data from miRTarBase, supporting the regulatory relationship between miR-320b and FOXM1. (ZIP) [file pone.0332862.s004.zip › S4/MIRT755696 [miRNA, hsa-miR-320b __ FOXM1, target gene]_files/echarts.js.下载]

/*
* Licensed to the Apache Software Foundation (ASF) under one
* or more contributor license agreements.  See the NOTICE file
* distributed with this work for additional information
* regarding copyright ownership.  The ASF licenses this file
* to you under the Apache License, Version 2.0 (the
* "License"); you may not use this file except in compliance
* with the License.  You may obtain a copy of the License at
*
*   http://www.apache.org/licenses/LICENSE-2.0
*
* Unless required by applicable law or agreed to in writing,
* software distributed under the License is distributed on an
* "AS IS" BASIS, WITHOUT WARRANTIES OR CONDITIONS OF ANY
* KIND, either express or implied.  See the License for the
* specific language governing permissions and limitations
* under the License.
*/

(function (global, factory) {
    typeof exports === 'object' && typeof module !== 'undefined' ? factory(exports) :
    typeof define === 'function' && define.amd ? define(['exports'], factory) :
    (global = typeof globalThis !== 'undefined' ? globalThis : global || self, factory(global.echarts = {}));
}(this, (function (exports) { 'use strict';

    /*! *****************************************************************************
    Copyright (c) Microsoft Corporation.

    Permission to use, copy, modify, and/or distribute this software for any
    purpose with or without fee is hereby granted.

    THE SOFTWARE IS PROVIDED "AS IS" AND THE AUTHOR DISCLAIMS ALL WARRANTIES WITH
    REGARD TO THIS SOFTWARE INCLUDING ALL IMPLIED WARRANTIES OF MERCHANTABILITY
    AND FITNESS. IN NO EVENT SHALL THE AUTHOR BE LIABLE FOR ANY SPECIAL, DIRECT,
    INDIRECT, OR CONSEQUENTIAL DAMAGES OR ANY DAMAGES WHATSOEVER RESULTING FROM
    LOSS OF USE, DATA OR PROFITS, WHETHER IN AN ACTION OF CONTRACT, NEGLIGENCE OR
    OTHER TORTIOUS ACTION, ARISING OUT OF OR IN CONNECTION WITH THE USE OR
    PERFORMANCE OF THIS SOFTWARE.
    ***************************************************************************** */
    /* global Reflect, Promise */

    var extendStatics = function(d, b) {
        extendStatics = Object.setPrototypeOf ||
            ({ __proto__: [] } instanceof Array && function (d, b) { d.__proto__ = b; }) ||
            function (d, b) { for (var p in b) if (Object.prototype.hasOwnProperty.call(b, p)) d[p] = b[p]; };
        return extendStatics(d, b);
    };

    function __extends(d, b) {
        if (typeof b !== "function" && b !== null)
            throw new TypeError("Class extends value " + String(b) + " is not a constructor or null");
        extendStatics(d, b);
        function __() { this.constructor = d; }
        d.prototype = b === null ? Object.create(b) : (__.prototype = b.prototype, new __());
    }

    var Browser = (function () {
        function Browser() {
            this.firefox = false;
            this.ie = false;
            this.edge = false;
            this.newEdge = false;
            this.weChat = false;
        }
        return Browser;
    }());
    var Env = (function () {
        function Env() {
            this.browser = new Browser();
            this.node = false;
            this.wxa = false;
            this.worker = false;
            this.svgSupported = false;
            this.touchEventsSupported = false;
            this.pointerEventsSupported = false;
            this.domSupported = false;
            this.transformSupported = false;
            this.transform3dSupported = false;
            this.hasGlobalWindow = typeof window !== 'undefined';
        }
        return Env;
    }());
    var env = new Env();
    if (typeof wx === 'object' && typeof wx.getSystemInfoSync === 'function') {
        env.wxa = true;
        env.touchEventsSupported = true;
    }
    else if (typeof document === 'undefined' && typeof self !== 'undefined') {
        env.worker = true;
    }
    else if (typeof navigator === 'undefined'
        || navigator.userAgent.indexOf('Node.js') === 0) {
        env.node = true;
        env.svgSupported = true;
    }
    else {
        detect(navigator.userAgent, env);
    }
    function detect(ua, env) {
        var browser = env.browser;
        var firefox = ua.match(/Firefox\/([\d.]+)/);
        var ie = ua.match(/MSIE\s([\d.]+)/)
            || ua.match(/Trident\/.+?rv:(([\d.]+))/);
        var edge = ua.match(/Edge?\/([\d.]+)/);
        var weChat = (/micromessenger/i).test(ua);
        if (firefox) {
            browser.firefox = true;
            browser.version = firefox[1];
        }
        if (ie) {
            browser.ie = true;
            browser.version = ie[1];
        }
        if (edge) {
            browser.edge = true;
            browser.version = edge[1];
            browser.newEdge = +edge[1].split('.')[0] > 18;
        }
        if (weChat) {
            browser.weChat = true;
        }
        env.svgSupported = typeof SVGRect !== 'undefined';
        env.touchEventsSupported = 'ontouchstart' in window && !browser.ie && !browser.edge;
        env.pointerEventsSupported = 'onpointerdown' in window
            && (browser.edge || (browser.ie && +browser.version >= 11));
        env.domSupported = typeof document !== 'undefined';
        var style = document.documentElement.style;
        env.transform3dSupported = ((browser.ie && 'transition' in style)
            || browser.edge
            || (('WebKitCSSMatrix' in window) && ('m11' in new WebKitCSSMatrix()))
            || 'MozPerspective' in style)
            && !('OTransition' in style);
        env.transformSupported = env.transform3dSupported
            || (browser.ie && +browser.version >= 9);
    }

    var DEFAULT_FONT_SIZE = 12;
    var DEFAULT_FONT_FAMILY = 'sans-serif';
    var DEFAULT_FONT = DEFAULT_FONT_SIZE + "px " + DEFAULT_FONT_FAMILY;
    var OFFSET = 20;
    var SCALE = 100;
    var defaultWidthMapStr = "007LLmW'55;N0500LLLLLLLLLL00NNNLzWW\\\\WQb\\0FWLg\\bWb\\WQ\\WrWWQ000CL5LLFLL0LL**F*gLLLL5F0LF\\FFF5.5N";
    function getTextWidthMap(mapStr) {
        var map = {};
        if (typeof JSON === 'undefined') {
            return map;
        }
        for (var i = 0; i < mapStr.length; i++) {
            var char = String.fromCharCode(i + 32);
            var size = (mapStr.charCodeAt(i) - OFFSET) / SCALE;
            map[char] = size;
        }
        return map;
    }
    var DEFAULT_TEXT_WIDTH_MAP = getTextWidthMap(defaultWidthMapStr);
    var platformApi = {
        createCanvas: function () {
            return typeof document !== 'undefined'
                && document.createElement('canvas');
        },
        measureText: (function () {
            var _ctx;
            var _cachedFont;
            return function (text, font) {
                if (!_ctx) {
                    var canvas = platformApi.createCanvas();
                    _ctx = canvas && canvas.getContext('2d');
                }
                if (_ctx) {
                    if (_cachedFont !== font) {
                        _cachedFont = _ctx.font = font || DEFAULT_FONT;
                    }
                    return _ctx.measureText(text);
                }
                else {
                    text = text || '';
                    font = font || DEFAULT_FONT;
                    var res = /((?:\d+)?\.?\d*)px/.exec(font);
                    var fontSize = res && +res[1] || DEFAULT_FONT_SIZE;
                    var width = 0;
                    if (font.indexOf('mono') >= 0) {
                        width = fontSize * text.length;
                    }
                    else {
                        for (var i = 0; i < text.length; i++) {
                            var preCalcWidth = DEFAULT_TEXT_WIDTH_MAP[text[i]];
                            width += preCalcWidth == null ? fontSize : (preCalcWidth * fontSize);
                        }
                    }
                    return { width: width };
                }
            };
        })(),
        loadImage: function (src, onload, onerror) {
            var image = new Image();
            image.onload = onload;
            image.onerror = onerror;
            image.src = src;
            return image;
        }
    };
    function setPlatformAPI(newPlatformApis) {
        for (var key in platformApi) {
            if (newPlatformApis[key]) {
                platformApi[key] = newPlatformApis[key];
            }
        }
    }

    var BUILTIN_OBJECT = reduce([
        'Function',
        'RegExp',
        'Date',
        'Error',
        'CanvasGradient',
        'CanvasPattern',
        'Image',
        'Canvas'
    ], function (obj, val) {
        obj['[object ' + val + ']'] = true;
        return obj;
    }, {});
    var TYPED_ARRAY = reduce([
        'Int8',
        'Uint8',
        'Uint8Clamped',
        'Int16',
        'Uint16',
        'Int32',
        'Uint32',
        'Float32',
        'Float64'
    ], function (obj, val) {
        obj['[object ' + val + 'Array]'] = true;
        return obj;
    }, {});
    var objToString = Object.prototype.toString;
    var arrayProto = Array.prototype;
    var nativeForEach = arrayProto.forEach;
    var nativeFilter = arrayProto.filter;
    var nativeSlice = arrayProto.slice;
    var nativeMap = arrayProto.map;
    var ctorFunction = function () { }.constructor;
    var protoFunction = ctorFunction ? ctorFunction.prototype : null;
    var protoKey = '__proto__';
    var idStart = 0x0907;
    function guid() {
        return idStart++;
    }
    function logError() {
        var args = [];
        for (var _i = 0; _i < arguments.length; _i++) {
            args[_i] = arguments[_i];
        }
        if (typeof console !== 'undefined') {
            console.error.apply(console, args);
        }
    }
    function clone(source) {
        if (source == null || typeof source !== 'object') {
            return source;
        }
        var result = source;
        var typeStr = objToString.call(source);
        if (typeStr === '[object Array]') {
            if (!isPrimitive(source)) {
                result = [];
                for (var i = 0, len = source.length; i < len; i++) {
                    result[i] = clone(source[i]);
                }
            }
        }
        else if (TYPED_ARRAY[typeStr]) {
            if (!isPrimitive(source)) {
                var Ctor = source.constructor;
                if (Ctor.from) {
                    result = Ctor.from(source);
                }
                else {
                    result = new Ctor(source.length);
                    for (var i = 0, len = source.length; i < len; i++) {
                        result[i] = source[i];
                    }
                }
            }
        }
        else if (!BUILTIN_OBJECT[typeStr] && !isPrimitive(source) && !isDom(source)) {
            result = {};
            for (var key in source) {
                if (source.hasOwnProperty(key) && key !== protoKey) {
                    result[key] = clone(source[key]);
                }
            }
        }
        return result;
    }
    function merge(target, source, overwrite) {
        if (!isObject(source) || !isObject(target)) {
            return overwrite ? clone(source) : target;
        }
        for (var key in source) {
            if (source.hasOwnProperty(key) && key !== protoKey) {
                var targetProp = target[key];
                var sourceProp = source[key];
                if (isObject(sourceProp)
                    && isObject(targetProp)
                    && !isArray(sourceProp)
                    && !isArray(targetProp)
                    && !isDom(sourceProp)
                    && !isDom(targetProp)
                    && !isBuiltInObject(sourceProp)
                    && !isBuiltInObject(targetProp)
                    && !isPrimitive(sourceProp)
                    && !isPrimitive(targetProp)) {
                    merge(targetProp, sourceProp, overwrite);
                }
                else if (overwrite || !(key in target)) {
                    target[key] = clone(source[key]);
                }
            }
        }
        return target;
    }
    function mergeAll(targetAndSources, overwrite) {
        var result = targetAndSources[0];
        for (var i = 1, len = targetAndSources.length; i < len; i++) {
            result = merge(result, targetAndSources[i], overwrite);
        }
        return result;
    }
    function extend(target, source) {
        if (Object.assign) {
            Object.assign(target, source);
        }
        else {
            for (var key in source) {
                if (source.hasOwnProperty(key) && key !== protoKey) {
                    target[key] = source[key];
                }
            }
        }
        return target;
    }
    function defaults(target, source, overlay) {
        var keysArr = keys(source);
        for (var i = 0; i < keysArr.length; i++) {
            var key = keysArr[i];
            if ((overlay ? source[key] != null : target[key] == null)) {
                target[key] = source[key];
            }
        }
        return target;
    }
    var createCanvas = platformApi.createCanvas;
    function indexOf(array, value) {
        if (array) {
            if (array.indexOf) {
                return array.indexOf(value);
            }
            for (var i = 0, len = array.length; i < len; i++) {
                if (array[i] === value) {
                    return i;
                }
            }
        }
        return -1;
    }
    function inherits(clazz, baseClazz) {
        var clazzPrototype = clazz.prototype;
        function F() { }
        F.prototype = baseClazz.prototype;
        clazz.prototype = new F();
        for (var prop in clazzPrototype) {
            if (clazzPrototype.hasOwnProperty(prop)) {
                clazz.prototype[prop] = clazzPrototype[prop];
            }
        }
        clazz.prototype.constructor = clazz;
        clazz.superClass = baseClazz;
    }
    function mixin(target, source, override) {
        target = 'prototype' in target ? target.prototype : target;
        source = 'prototype' in source ? source.prototype : source;
        if (Object.getOwnPropertyNames) {
            var keyList = Object.getOwnPropertyNames(source);
            for (var i = 0; i < keyList.length; i++) {
                var key = keyList[i];
                if (key !== 'constructor') {
                    if ((override ? source[key] != null : target[key] == null)) {
                        target[key] = source[key];
                    }
                }
            }
        }
        else {
            defaults(target, source, override);
        }
    }
    function isArrayLike(data) {
        if (!data) {
            return false;
        }
        if (typeof data === 'string') {
            return false;
        }
        return typeof data.length === 'number';
    }
    function each(arr, cb, context) {
        if (!(arr && cb)) {
            return;
        }
        if (arr.forEach && arr.forEach === nativeForEach) {
            arr.forEach(cb, context);
        }
        else if (arr.length === +arr.length) {
            for (var i = 0, len = arr.length; i < len; i++) {
                cb.call(context, arr[i], i, arr);
            }
        }
        else {
            for (var key in arr) {
                if (arr.hasOwnProperty(key)) {
                    cb.call(context, arr[key], key, arr);
                }
            }
        }
    }
    function map(arr, cb, context) {
        if (!arr) {
            return [];
        }
        if (!cb) {
            return slice(arr);
        }
        if (arr.map && arr.map === nativeMap) {
            return arr.map(cb, context);
        }
        else {
            var result = [];
            for (var i = 0, len = arr.length; i < len; i++) {
                result.push(cb.call(context, arr[i], i, arr));
            }
            return result;
        }
    }
    function reduce(arr, cb, memo, context) {
        if (!(arr && cb)) {
            return;
        }
        for (var i = 0, len = arr.length; i < len; i++) {
            memo = cb.call(context, memo, arr[i], i, arr);
        }
        return memo;
    }
    function filter(arr, cb, context) {
        if (!arr) {
            return [];
        }
        if (!cb) {
            return slice(arr);
        }
        if (arr.filter && arr.filter === nativeFilter) {
            return arr.filter(cb, context);
        }
        else {
            var result = [];
            for (var i = 0, len = arr.length; i < len; i++) {
                if (cb.call(context, arr[i], i, arr)) {
                    result.push(arr[i]);
                }
            }
            return result;
        }
    }
    function find(arr, cb, context) {
        if (!(arr && cb)) {
            return;
        }
        for (var i = 0, len = arr.length; i < len; i++) {
            if (cb.call(context, arr[i], i, arr)) {
                return arr[i];
            }
        }
    }
    function keys(obj) {
        if (!obj) {
            return [];
        }
        if (Object.keys) {
            return Object.keys(obj);
        }
        var keyList = [];
        for (var key in obj) {
            if (obj.hasOwnProperty(key)) {
                keyList.push(key);
            }
        }
        return keyList;
    }
    function bindPolyfill(func, context) {
        var args = [];
        for (var _i = 2; _i < arguments.length; _i++) {
            args[_i - 2] = arguments[_i];
        }
        return function () {
            return func.apply(context, args.concat(nativeSlice.call(arguments)));
        };
    }
    var bind = (protoFunction && isFunction(protoFunction.bind))
        ? protoFunction.call.bind(protoFunction.bind)
        : bindPolyfill;
    function curry(func) {
        var args = [];
        for (var _i = 1; _i < arguments.length; _i++) {
            args[_i - 1] = arguments[_i];
        }
        return function () {
            return func.apply(this, args.concat(nativeSlice.call(arguments)));
        };
    }
    function isArray(value) {
        if (Array.isArray) {
            return Array.isArray(value);
        }
        return objToString.call(value) === '[object Array]';
    }
    function isFunction(value) {
        return typeof value === 'function';
    }
    function isString(value) {
        return typeof value === 'string';
    }
    function isStringSafe(value) {
        return objToString.call(value) === '[object String]';
    }
    function isNumber(value) {
        return typeof value === 'number';
    }
    function isObject(value) {
        var type = typeof value;
        return type === 'function' || (!!value && type === 'object');
    }
    function isBuiltInObject(value) {
        return !!BUILTIN_OBJECT[objToString.call(value)];
    }
    function isTypedArray(value) {
        return !!TYPED_ARRAY[objToString.call(value)];
    }
    function isDom(value) {
        return typeof value === 'object'
            && typeof value.nodeType === 'number'
            && typeof value.ownerDocument === 'object';
    }
    function isGradientObject(value) {
        return value.colorStops != null;
    }
    function isImagePatternObject(value) {
        return value.image != null;
    }
    function isRegExp(value) {
        return objToString.call(value) === '[object RegExp]';
    }
    function eqNaN(value) {
        return value !== value;
    }
    function retrieve() {
        var args = [];
        for (var _i = 0; _i < arguments.length; _i++) {
            args[_i] = arguments[_i];
        }
        for (var i = 0, len = args.length; i < len; i++) {
            if (args[i] != null) {
                return args[i];
            }
        }
    }
    function retrieve2(value0, value1) {
        return value0 != null
            ? value0
            : value1;
    }
    function retrieve3(value0, value1, value2) {
        return value0 != null
            ? value0
            : value1 != null
                ? value1
                : value2;
    }
    function slice(arr) {
        var args = [];
        for (var _i = 1; _i < arguments.length; _i++) {
            args[_i - 1] = arguments[_i];
        }
        return nativeSlice.apply(arr, args);
    }
    function normalizeCssArray(val) {
        if (typeof (val) === 'number') {
            return [val, val, val, val];
        }
        var len = val.length;
        if (len === 2) {
            return [val[0], val[1], val[0], val[1]];
        }
        else if (len === 3) {
            return [val[0], val[1], val[2], val[1]];
        }
        return val;
    }
    function assert(condition, message) {
        if (!condition) {
            throw new Error(message);
        }
    }
    function trim(str) {
        if (str == null) {
            return null;
        }
        else if (typeof str.trim === 'function') {
            return str.trim();
        }
        else {
            return str.replace(/^[\s\uFEFF\xA0]+|[\s\uFEFF\xA0]+$/g, '');
        }
    }
    var primitiveKey = '__ec_primitive__';
    function setAsPrimitive(obj) {
        obj[primitiveKey] = true;
    }
    function isPrimitive(obj) {
        return obj[primitiveKey];
    }
    var MapPolyfill = (function () {
        function MapPolyfill() {
            this.data = {};
        }
        MapPolyfill.prototype["delete"] = function (key) {
            var existed = this.has(key);
            if (existed) {
                delete this.data[key];
            }
            return existed;
        };
        MapPolyfill.prototype.has = function (key) {
            return this.data.hasOwnProperty(key);
        };
        MapPolyfill.prototype.get = function (key) {
            return this.data[key];
        };
        MapPolyfill.prototype.set = function (key, value) {
            this.data[key] = value;
            return this;
        };
        MapPolyfill.prototype.keys = function () {
            return keys(this.data);
        };
        MapPolyfill.prototype.forEach = function (callback) {
            var data = this.data;
            for (var key in data) {
                if (data.hasOwnProperty(key)) {
                    callback(data[key], key);
                }
            }
        };
        return MapPolyfill;
    }());
    var isNativeMapSupported = typeof Map === 'function';
    function maybeNativeMap() {
        return (isNativeMapSupported ? new Map() : new MapPolyfill());
    }
    var HashMap = (function () {
        function HashMap(obj) {
            var isArr = isArray(obj);
            this.data = maybeNativeMap();
            var thisMap = this;
            (obj instanceof HashMap)
                ? obj.each(visit)
                : (obj && each(obj, visit));
            function visit(value, key) {
                isArr ? thisMap.set(value, key) : thisMap.set(key, value);
            }
        }
        HashMap.prototype.hasKey = function (key) {
            return this.data.has(key);
        };
        HashMap.prototype.get = function (key) {
            return this.data.get(key);
        };
        HashMap.prototype.set = function (key, value) {
            this.data.set(key, value);
            return value;
        };
        HashMap.prototype.each = function (cb, context) {
            this.data.forEach(function (value, key) {
                cb.call(context, value, key);
            });
        };
        HashMap.prototype.keys = function () {
            var keys = this.data.keys();
            return isNativeMapSupported
                ? Array.from(keys)
                : keys;
        };
        HashMap.prototype.removeKey = function (key) {
            this.data["delete"](key);
        };
        return HashMap;
    }());
    function createHashMap(obj) {
        return new HashMap(obj);
    }
    function concatArray(a, b) {
        var newArray = new a.constructor(a.length + b.length);
        for (var i = 0; i < a.length; i++) {
            newArray[i] = a[i];
        }
        var offset = a.length;
        for (var i = 0; i < b.length; i++) {
            newArray[i + offset] = b[i];
        }
        return newArray;
    }
    function createObject(proto, properties) {
        var obj;
        if (Object.create) {
            obj = Object.create(proto);
        }
        else {
            var StyleCtor = function () { };
            StyleCtor.prototype = proto;
            obj = new StyleCtor();
        }
        if (properties) {
            extend(obj, properties);
        }
        return obj;
    }
    function disableUserSelect(dom) {
        var domStyle = dom.style;
        domStyle.webkitUserSelect = 'none';
        domStyle.userSelect = 'none';
        domStyle.webkitTapHighlightColor = 'rgba(0,0,0,0)';
        domStyle['-webkit-touch-callout'] = 'none';
    }
    function hasOwn(own, prop) {
        return own.hasOwnProperty(prop);
    }
    function noop() { }
    var RADIAN_TO_DEGREE = 180 / Math.PI;

    var util = /*#__PURE__*/Object.freeze({
        __proto__: null,
        guid: guid,
        logError: logError,
        clone: clone,
        merge: merge,
        mergeAll: mergeAll,
        extend: extend,
        defaults: defaults,
        createCanvas: createCanvas,
        indexOf: indexOf,
        inherits: inherits,
        mixin: mixin,
        isArrayLike: isArrayLike,
        each: each,
        map: map,
        reduce: reduce,
        filter: filter,
        find: find,
        keys: keys,
        bind: bind,
        curry: curry,
        isArray: isArray,
        isFunction: isFunction,
        isString: isString,
        isStringSafe: isStringSafe,
        isNumber: isNumber,
        isObject: isObject,
        isBuiltInObject: isBuiltInObject,
        isTypedArray: isTypedArray,
        isDom: isDom,
        isGradientObject: isGradientObject,
        isImagePatternObject: isImagePatternObject,
        isRegExp: isRegExp,
        eqNaN: eqNaN,
        retrieve: retrieve,
        retrieve2: retrieve2,
        retrieve3: retrieve3,
        slice: slice,
        normalizeCssArray: normalizeCssArray,
        assert: assert,
        trim: trim,
        setAsPrimitive: setAsPrimitive,
        isPrimitive: isPrimitive,
        HashMap: HashMap,
        createHashMap: createHashMap,
        concatArray: concatArray,
        createObject: createObject,
        disableUserSelect: disableUserSelect,
        hasOwn: hasOwn,
        noop: noop,
        RADIAN_TO_DEGREE: RADIAN_TO_DEGREE
    });

    function create(x, y) {
        if (x == null) {
            x = 0;
        }
        if (y == null) {
            y = 0;
        }
        return [x, y];
    }
    function copy(out, v) {
        out[0] = v[0];
        out[1] = v[1];
        return out;
    }
    function clone$1(v) {
        return [v[0], v[1]];
    }
    function set(out, a, b) {
        out[0] = a;
        out[1] = b;
        return out;
    }
    function add(out, v1, v2) {
        out[0] = v1[0] + v2[0];
        out[1] = v1[1] + v2[1];
        return out;
    }
    function scaleAndAdd(out, v1, v2, a) {
        out[0] = v1[0] + v2[0] * a;
        out[1] = v1[1] + v2[1] * a;
        return out;
    }
    function sub(out, v1, v2) {
        out[0] = v1[0] - v2[0];
        out[1] = v1[1] - v2[1];
        return out;
    }
    function len(v) {
        return Math.sqrt(lenSquare(v));
    }
    var length = len;
    function lenSquare(v) {
        return v[0] * v[0] + v[1] * v[1];
    }
    var lengthSquare = lenSquare;
    function mul(out, v1, v2) {
        out[0] = v1[0] * v2[0];
        out[1] = v1[1] * v2[1];
        return out;
    }
    function div(out, v1, v2) {
        out[0] = v1[0] / v2[0];
        out[1] = v1[1] / v2[1];
        return out;
    }
    function dot(v1, v2) {
        return v1[0] * v2[0] + v1[1] * v2[1];
    }
    function scale(out, v, s) {
        out[0] = v[0] * s;
        out[1] = v[1] * s;
        return out;
    }
    function normalize(out, v) {
        var d = len(v);
        if (d === 0) {
            out[0] = 0;
            out[1] = 0;
        }
        else {
            out[0] = v[0] / d;
            out[1] = v[1] / d;
        }
        return out;
    }
    function distance(v1, v2) {
        return Math.sqrt((v1[0] - v2[0]) * (v1[0] - v2[0])
            + (v1[1] - v2[1]) * (v1[1] - v2[1]));
    }
    var dist = distance;
    function distanceSquare(v1, v2) {
        return (v1[0] - v2[0]) * (v1[0] - v2[0])
            + (v1[1] - v2[1]) * (v1[1] - v2[1]);
    }
    var distSquare = distanceSquare;
    function negate(out, v) {
        out[0] = -v[0];
        out[1] = -v[1];
        return out;
    }
    function lerp(out, v1, v2, t) {
        out[0] = v1[0] + t * (v2[0] - v1[0]);
        out[1] = v1[1] + t * (v2[1] - v1[1]);
        return out;
    }
    function applyTransform(out, v, m) {
        var x = v[0];
        var y = v[1];
        out[0] = m[0] * x + m[2] * y + m[4];
        out[1] = m[1] * x + m[3] * y + m[5];
        return out;
    }
    function min(out, v1, v2) {
        out[0] = Math.min(v1[0], v2[0]);
        out[1] = Math.min(v1[1], v2[1]);
        return out;
    }
    function max(out, v1, v2) {
        out[0] = Math.max(v1[0], v2[0]);
        out[1] = Math.max(v1[1], v2[1]);
        return out;
    }

    var vector = /*#__PURE__*/Object.freeze({
        __proto__: null,
        create: create,
        copy: copy,
        clone: clone$1,
        set: set,
        add: add,
        scaleAndAdd: scaleAndAdd,
        sub: sub,
        len: len,
        length: length,
        lenSquare: lenSquare,
        lengthSquare: lengthSquare,
        mul: mul,
        div: div,
        dot: dot,
        scale: scale,
        normalize: normalize,
        distance: distance,
        dist: dist,
        distanceSquare: distanceSquare,
        distSquare: distSquare,
        negate: negate,
        lerp: lerp,
        applyTransform: applyTransform,
        min: min,
        max: max
    });

    var Param = (function () {
        function Param(target, e) {
            this.target = target;
            this.topTarget = e && e.topTarget;
        }
        return Param;
    }());
    var Draggable = (function () {
        function Draggable(handler) {
            this.handler = handler;
            handler.on('mousedown', this._dragStart, this);
            handler.on('mousemove', this._drag, this);
            handler.on('mouseup', this._dragEnd, this);
        }
        Draggable.prototype._dragStart = function (e) {
            var draggingTarget = e.target;
            while (draggingTarget && !draggingTarget.draggable) {
                draggingTarget = draggingTarget.parent || draggingTarget.__hostTarget;
            }
            if (draggingTarget) {
                this._draggingTarget = draggingTarget;
                draggingTarget.dragging = true;
                this._x = e.offsetX;
                this._y = e.offsetY;
                this.handler.dispatchToElement(new Param(draggingTarget, e), 'dragstart', e.event);
            }
        };
        Draggable.prototype._drag = function (e) {
            var draggingTarget = this._draggingTarget;
            if (draggingTarget) {
                var x = e.offsetX;
                var y = e.offsetY;
                var dx = x - this._x;
                var dy = y - this._y;
                this._x = x;
                this._y = y;
                draggingTarget.drift(dx, dy, e);
                this.handler.dispatchToElement(new Param(draggingTarget, e), 'drag', e.event);
                var dropTarget = this.handler.findHover(x, y, draggingTarget).target;
                var lastDropTarget = this._dropTarget;
                this._dropTarget = dropTarget;
                if (draggingTarget !== dropTarget) {
                    if (lastDropTarget && dropTarget !== lastDropTarget) {
                        this.handler.dispatchToElement(new Param(lastDropTarget, e), 'dragleave', e.event);
                    }
                    if (dropTarget && dropTarget !== lastDropTarget) {
                        this.handler.dispatchToElement(new Param(dropTarget, e), 'dragenter', e.event);
                    }
                }
            }
        };
        Draggable.prototype._dragEnd = function (e) {
            var draggingTarget = this._draggingTarget;
            if (draggingTarget) {
                draggingTarget.dragging = false;
            }
            this.handler.dispatchToElement(new Param(draggingTarget, e), 'dragend', e.event);
            if (this._dropTarget) {
                this.handler.dispatchToElement(new Param(this._dropTarget, e), 'drop', e.event);
            }
            this._draggingTarget = null;
            this._dropTarget = null;
        };
        return Draggable;
    }());

    var Eventful = (function () {
        function Eventful(eventProcessors) {
            if (eventProcessors) {
                this._$eventProcessor = eventProcessors;
            }
        }
        Eventful.prototype.on = function (event, query, handler, context) {
            if (!this._$handlers) {
                this._$handlers = {};
            }
            var _h = this._$handlers;
            if (typeof query === 'function') {
                context = handler;
                handler = query;
                query = null;
            }
            if (!handler || !event) {
                return this;
            }
            var eventProcessor = this._$eventProcessor;
            if (query != null && eventProcessor && eventProcessor.normalizeQuery) {
                query = eventProcessor.normalizeQuery(query);
            }
            if (!_h[event]) {
                _h[event] = [];
            }
            for (var i = 0; i < _h[event].length; i++) {
                if (_h[event][i].h === handler) {
                    return this;
                }
            }
            var wrap = {
                h: handler,
                query: query,
                ctx: (context || this),
                callAtLast: handler.zrEventfulCallAtLast
            };
            var lastIndex = _h[event].length - 1;
            var lastWrap = _h[event][lastIndex];
            (lastWrap && lastWrap.callAtLast)
                ? _h[event].splice(lastIndex, 0, wrap)
                : _h[event].push(wrap);
            return this;
        };
        Eventful.prototype.isSilent = function (eventName) {
            var _h = this._$handlers;
            return !_h || !_h[eventName] || !_h[eventName].length;
        };
        Eventful.prototype.off = function (eventType, handler) {
            var _h = this._$handlers;
            if (!_h) {
                return this;
            }
            if (!eventType) {
                this._$handlers = {};
                return this;
            }
            if (handler) {
                if (_h[eventType]) {
                    var newList = [];
                    for (var i = 0, l = _h[eventType].length; i < l; i++) {
                        if (_h[eventType][i].h !== handler) {
                            newList.push(_h[eventType][i]);
                        }
                    }
                    _h[eventType] = newList;
                }
                if (_h[eventType] && _h[eventType].length === 0) {
                    delete _h[eventType];
                }
            }
            else {
                delete _h[eventType];
            }
            return this;
        };
        Eventful.prototype.trigger = function (eventType) {
            var args = [];
            for (var _i = 1; _i < arguments.length; _i++) {
                args[_i - 1] = arguments[_i];
            }
            if (!this._$handlers) {
                return this;
            }
            var _h = this._$handlers[eventType];
            var eventProcessor = this._$eventProcessor;
            if (_h) {
                var argLen = args.length;
                var len = _h.length;
                for (var i = 0; i < len; i++) {
                    var hItem = _h[i];
                    if (eventProcessor
                        && eventProcessor.filter
                        && hItem.query != null
                        && !eventProcessor.filter(eventType, hItem.query)) {
                        continue;
                    }
                    switch (argLen) {
                        case 0:
                            hItem.h.call(hItem.ctx);
                            break;
                        case 1:
                            hItem.h.call(hItem.ctx, args[0]);
                            break;
                        case 2:
                            hItem.h.call(hItem.ctx, args[0], args[1]);
                            break;
                        default:
                            hItem.h.apply(hItem.ctx, args);
                            break;
                    }
                }
            }
            eventProcessor && eventProcessor.afterTrigger
                && eventProcessor.afterTrigger(eventType);
            return this;
        };
        Eventful.prototype.triggerWithContext = function (type) {
            var args = [];
            for (var _i = 1; _i < arguments.length; _i++) {
                args[_i - 1] = arguments[_i];
            }
            if (!this._$handlers) {
                return this;
            }
            var _h = this._$handlers[type];
            var eventProcessor = this._$eventProcessor;
            if (_h) {
                var argLen = args.length;
                var ctx = args[argLen - 1];
                var len = _h.length;
                for (var i = 0; i < len; i++) {
                    var hItem = _h[i];
                    if (eventProcessor
                        && eventProcessor.filter
                        && hItem.query != null
                        && !eventProcessor.filter(type, hItem.query)) {
                        continue;
                    }
                    switch (argLen) {
                        case 0:
                            hItem.h.call(ctx);
                            break;
                        case 1:
                            hItem.h.call(ctx, args[0]);
                            break;
                        case 2:
                            hItem.h.call(ctx, args[0], args[1]);
                            break;
                        default:
                            hItem.h.apply(ctx, args.slice(1, argLen - 1));
                            break;
                    }
                }
            }
            eventProcessor && eventProcessor.afterTrigger
                && eventProcessor.afterTrigger(type);
            return this;
        };
        return Eventful;
    }());

    var LN2 = Math.log(2);
    function determinant(rows, rank, rowStart, rowMask, colMask, detCache) {
        var cacheKey = rowMask + '-' + colMask;
        var fullRank = rows.length;
        if (detCache.hasOwnProperty(cacheKey)) {
            return detCache[cacheKey];
        }
        if (rank === 1) {
            var colStart = Math.round(Math.log(((1 << fullRank) - 1) & ~colMask) / LN2);
            return rows[rowStart][colStart];
        }
        var subRowMask = rowMask | (1 << rowStart);
        var subRowStart = rowStart + 1;
        while (rowMask & (1 << subRowStart)) {
            subRowStart++;
        }
        var sum = 0;
        for (var j = 0, colLocalIdx = 0; j < fullRank; j++) {
            var colTag = 1 << j;
            if (!(colTag & colMask)) {
                sum += (colLocalIdx % 2 ? -1 : 1) * rows[rowStart][j]
                    * determinant(rows, rank - 1, subRowStart, subRowMask, colMask | colTag, detCache);
                colLocalIdx++;
            }
        }
        detCache[cacheKey] = sum;
        return sum;
    }
    function buildTransformer(src, dest) {
        var mA = [
            [src[0], src[1], 1, 0, 0, 0, -dest[0] * src[0], -dest[0] * src[1]],
            [0, 0, 0, src[0], src[1], 1, -dest[1] * src[0], -dest[1] * src[1]],
            [src[2], src[3], 1, 0, 0, 0, -dest[2] * src[2], -dest[2] * src[3]],
            [0, 0, 0, src[2], src[3], 1, -dest[3] * src[2], -dest[3] * src[3]],
            [src[4], src[5], 1, 0, 0, 0, -dest[4] * src[4], -dest[4] * src[5]],
            [0, 0, 0, src[4], src[5], 1, -dest[5] * src[4], -dest[5] * src[5]],
            [src[6], src[7], 1, 0, 0, 0, -dest[6] * src[6], -dest[6] * src[7]],
            [0, 0, 0, src[6], src[7], 1, -dest[7] * src[6], -dest[7] * src[7]]
        ];
        var detCache = {};
        var det = determinant(mA, 8, 0, 0, 0, detCache);
        if (det === 0) {
            return;
        }
        var vh = [];
        for (var i = 0; i < 8; i++) {
            for (var j = 0; j < 8; j++) {
                vh[j] == null && (vh[j] = 0);
                vh[j] += ((i + j) % 2 ? -1 : 1)
                    * determinant(mA, 7, i === 0 ? 1 : 0, 1 << i, 1 << j, detCache)
                    / det * dest[i];
            }
        }
        return function (out, srcPointX, srcPointY) {
            var pk = srcPointX * vh[6] + srcPointY * vh[7] + 1;
            out[0] = (srcPointX * vh[0] + srcPointY * vh[1] + vh[2]) / pk;
            out[1] = (srcPointX * vh[3] + srcPointY * vh[4] + vh[5]) / pk;
        };
    }

    var EVENT_SAVED_PROP = '___zrEVENTSAVED';
    var _calcOut = [];
    function transformLocalCoord(out, elFrom, elTarget, inX, inY) {
        return transformCoordWithViewport(_calcOut, elFrom, inX, inY, true)
            && transformCoordWithViewport(out, elTarget, _calcOut[0], _calcOut[1]);
    }
    function transformCoordWithViewport(out, el, inX, inY, inverse) {
        if (el.getBoundingClientRect && env.domSupported && !isCanvasEl(el)) {
            var saved = el[EVENT_SAVED_PROP] || (el[EVENT_SAVED_PROP] = {});
            var markers = prepareCoordMarkers(el, saved);
            var transformer = preparePointerTransformer(markers, saved, inverse);
            if (transformer) {
                transformer(out, inX, inY);
                return true;
            }
        }
        return false;
    }
    function prepareCoordMarkers(el, saved) {
        var markers = saved.markers;
        if (markers) {
            return markers;
        }
        markers = saved.markers = [];
        var propLR = ['left', 'right'];
        var propTB = ['top', 'bottom'];
        for (var i = 0; i < 4; i++) {
            var marker = document.createElement('div');
            var stl = marker.style;
            var idxLR = i % 2;
            var idxTB = (i >> 1) % 2;
            stl.cssText = [
                'position: absolute',
                'visibility: hidden',
                'padding: 0',
                'margin: 0',
                'border-width: 0',
                'user-select: none',
                'width:0',
                'height:0',
                propLR[idxLR] + ':0',
                propTB[idxTB] + ':0',
                propLR[1 - idxLR] + ':auto',
                propTB[1 - idxTB] + ':auto',
                ''
            ].join('!important;');
            el.appendChild(marker);
            markers.push(marker);
        }
        return markers;
    }
    function preparePointerTransformer(markers, saved, inverse) {
        var transformerName = inverse ? 'invTrans' : 'trans';
        var transformer = saved[transformerName];
        var oldSrcCoords = saved.srcCoords;
        var srcCoords = [];
        var destCoords = [];
        var oldCoordTheSame = true;
        for (var i = 0; i < 4; i++) {
            var rect = markers[i].getBoundingClientRect();
            var ii = 2 * i;
            var x = rect.left;
            var y = rect.top;
            srcCoords.push(x, y);
            oldCoordTheSame = oldCoordTheSame && oldSrcCoords && x === oldSrcCoords[ii] && y === oldSrcCoords[ii + 1];
            destCoords.push(markers[i].offsetLeft, markers[i].offsetTop);
        }
        return (oldCoordTheSame && transformer)
            ? transformer
            : (saved.srcCoords = srcCoords,
                saved[transformerName] = inverse
                    ? buildTransformer(destCoords, srcCoords)
                    : buildTransformer(srcCoords, destCoords));
    }
    function isCanvasEl(el) {
        return el.nodeName.toUpperCase() === 'CANVAS';
    }
    var replaceReg = /([&<>"'])/g;
    var replaceMap = {
        '&': '&amp;',
        '<': '&lt;',
        '>': '&gt;',
        '"': '&quot;',
        '\'': '&#39;'
    };
    function encodeHTML(source) {
        return source == null
            ? ''
            : (source + '').replace(replaceReg, function (str, c) {
                return replaceMap[c];
            });
    }

    var MOUSE_EVENT_REG = /^(?:mouse|pointer|contextmenu|drag|drop)|click/;
    var _calcOut$1 = [];
    var firefoxNotSupportOffsetXY = env.browser.firefox
        && +env.browser.version.split('.')[0] < 39;
    function clientToLocal(el, e, out, calculate) {
        out = out || {};
        if (calculate) {
            calculateZrXY(el, e, out);
        }
        else if (firefoxNotSupportOffsetXY
            && e.layerX != null
            && e.layerX !== e.offsetX) {
            out.zrX = e.layerX;
            out.zrY = e.layerY;
        }
        else if (e.offsetX != null) {
            out.zrX = e.offsetX;
            out.zrY = e.offsetY;
        }
        else {
            calculateZrXY(el, e, out);
        }
        return out;
    }
    function calculateZrXY(el, e, out) {
        if (env.domSupported && el.getBoundingClientRect) {
            var ex = e.clientX;
            var ey = e.clientY;
            if (isCanvasEl(el)) {
                var box = el.getBoundingClientRect();
                out.zrX = ex - box.left;
                out.zrY = ey - box.top;
                return;
            }
            else {
                if (transformCoordWithViewport(_calcOut$1, el, ex, ey)) {
                    out.zrX = _calcOut$1[0];
                    out.zrY = _calcOut$1[1];
                    return;
                }
            }
        }
        out.zrX = out.zrY = 0;
    }
    function getNativeEvent(e) {
        return e
            || window.event;
    }
    function normalizeEvent(el, e, calculate) {
        e = getNativeEvent(e);
        if (e.zrX != null) {
            return e;
        }
        var eventType = e.type;
        var isTouch = eventType && eventType.indexOf('touch') >= 0;
        if (!isTouch) {
            clientToLocal(el, e, e, calculate);
            var wheelDelta = getWheelDeltaMayPolyfill(e);
            e.zrDelta = wheelDelta ? wheelDelta / 120 : -(e.detail || 0) / 3;
        }
        else {
            var touch = eventType !== 'touchend'
                ? e.targetTouches[0]
                : e.changedTouches[0];
            touch && clientToLocal(el, touch, e, calculate);
        }
        var button = e.button;
        if (e.which == null && button !== undefined && MOUSE_EVENT_REG.test(e.type)) {
            e.which = (button & 1 ? 1 : (button & 2 ? 3 : (button & 4 ? 2 : 0)));
        }
        return e;
    }
    function getWheelDeltaMayPolyfill(e) {
        var rawWheelDelta = e.wheelDelta;
        if (rawWheelDelta) {
            return rawWheelDelta;
        }
        var deltaX = e.deltaX;
        var deltaY = e.deltaY;
        if (deltaX == null || deltaY == null) {
            return rawWheelDelta;
        }
        var delta = deltaY !== 0 ? Math.abs(deltaY) : Math.abs(deltaX);
        var sign = deltaY > 0 ? -1
            : deltaY < 0 ? 1
                : deltaX > 0 ? -1
                    : 1;
        return 3 * delta * sign;
    }
    function addEventListener(el, name, handler, opt) {
        el.addEventListener(name, handler, opt);
    }
    function removeEventListener(el, name, handler, opt) {
        el.removeEventListener(name, handler, opt);
    }
    var stop = function (e) {
        e.preventDefault();
        e.stopPropagation();
        e.cancelBubble = true;
    };
    function isMiddleOrRightButtonOnMouseUpDown(e) {
        return e.which === 2 || e.which === 3;
    }

    var GestureMgr = (function () {
        function GestureMgr() {
            this._track = [];
        }
        GestureMgr.prototype.recognize = function (event, target, root) {
            this._doTrack(event, target, root);
            return this._recognize(event);
        };
        GestureMgr.prototype.clear = function () {
            this._track.length = 0;
            return this;
        };
        GestureMgr.prototype._doTrack = function (event, target, root) {
            var touches = event.touches;
            if (!touches) {
                return;
            }
            var trackItem = {
                points: [],
                touches: [],
                target: target,
                event: event
            };
            for (var i = 0, len = touches.length; i < len; i++) {
                var touch = touches[i];
                var pos = clientToLocal(root, touch, {});
                trackItem.points.push([pos.zrX, pos.zrY]);
                trackItem.touches.push(touch);
            }
            this._track.push(trackItem);
        };
        GestureMgr.prototype._recognize = function (event) {
            for (var eventName in recognizers) {
                if (recognizers.hasOwnProperty(eventName)) {
                    var gestureInfo = recognizers[eventName](this._track, event);
                    if (gestureInfo) {
                        return gestureInfo;
                    }
                }
            }
        };
        return GestureMgr;
    }());
    function dist$1(pointPair) {
        var dx = pointPair[1][0] - pointPair[0][0];
        var dy = pointPair[1][1] - pointPair[0][1];
        return Math.sqrt(dx * dx + dy * dy);
    }
    function center(pointPair) {
        return [
            (pointPair[0][0] + pointPair[1][0]) / 2,
            (pointPair[0][1] + pointPair[1][1]) / 2
        ];
    }
    var recognizers = {
        pinch: function (tracks, event) {
            var trackLen = tracks.length;
            if (!trackLen) {
                return;
            }
            var pinchEnd = (tracks[trackLen - 1] || {}).points;
            var pinchPre = (tracks[trackLen - 2] || {}).points || pinchEnd;
            if (pinchPre
                && pinchPre.length > 1
                && pinchEnd
                && pinchEnd.length > 1) {
                var pinchScale = dist$1(pinchEnd) / dist$1(pinchPre);
                !isFinite(pinchScale) && (pinchScale = 1);
                event.pinchScale = pinchScale;
                var pinchCenter = center(pinchEnd);
                event.pinchX = pinchCenter[0];
                event.pinchY = pinchCenter[1];
                return {
                    type: 'pinch',
                    target: tracks[0].target,
                    event: event
                };
            }
        }
    };

    function create$1() {
        return [1, 0, 0, 1, 0, 0];
    }
    function identity(out) {
        out[0] = 1;
        out[1] = 0;
        out[2] = 0;
        out[3] = 1;
        out[4] = 0;
        out[5] = 0;
        return out;
    }
    function copy$1(out, m) {
        out[0] = m[0];
        out[1] = m[1];
        out[2] = m[2];
        out[3] = m[3];
        out[4] = m[4];
        out[5] = m[5];
        return out;
    }
    function mul$1(out, m1, m2) {
        var out0 = m1[0] * m2[0] + m1[2] * m2[1];
        var out1 = m1[1] * m2[0] + m1[3] * m2[1];
        var out2 = m1[0] * m2[2] + m1[2] * m2[3];
        var out3 = m1[1] * m2[2] + m1[3] * m2[3];
        var out4 = m1[0] * m2[4] + m1[2] * m2[5] + m1[4];
        var out5 = m1[1] * m2[4] + m1[3] * m2[5] + m1[5];
        out[0] = out0;
        out[1] = out1;
        out[2] = out2;
        out[3] = out3;
        out[4] = out4;
        out[5] = out5;
        return out;
    }
    function translate(out, a, v) {
        out[0] = a[0];
        out[1] = a[1];
        out[2] = a[2];
        out[3] = a[3];
        out[4] = a[4] + v[0];
        out[5] = a[5] + v[1];
        return out;
    }
    function rotate(out, a, rad, pivot) {
        if (pivot === void 0) { pivot = [0, 0]; }
        var aa = a[0];
        var ac = a[2];
        var atx = a[4];
        var ab = a[1];
        var ad = a[3];
        var aty = a[5];
        var st = Math.sin(rad);
        var ct = Math.cos(rad);
        out[0] = aa * ct + ab * st;
        out[1] = -aa * st + ab * ct;
        out[2] = ac * ct + ad * st;
        out[3] = -ac * st + ct * ad;
        out[4] = ct * (atx - pivot[0]) + st * (aty - pivot[1]) + pivot[0];
        out[5] = ct * (aty - pivot[1]) - st * (atx - pivot[0]) + pivot[1];
        return out;
    }
    function scale$1(out, a, v) {
        var vx = v[0];
        var vy = v[1];
        out[0] = a[0] * vx;
        out[1] = a[1] * vy;
        out[2] = a[2] * vx;
        out[3] = a[3] * vy;
        out[4] = a[4] * vx;
        out[5] = a[5] * vy;
        return out;
    }
    function invert(out, a) {
        var aa = a[0];
        var ac = a[2];
        var atx = a[4];
        var ab = a[1];
        var ad = a[3];
        var aty = a[5];
        var det = aa * ad - ab * ac;
        if (!det) {
            return null;
        }
        det = 1.0 / det;
        out[0] = ad * det;
        out[1] = -ab * det;
        out[2] = -ac * det;
        out[3] = aa * det;
        out[4] = (ac * aty - ad * atx) * det;
        out[5] = (ab * atx - aa * aty) * det;
        return out;
    }
    function clone$2(a) {
        var b = create$1();
        copy$1(b, a);
        return b;
    }

    var matrix = /*#__PURE__*/Object.freeze({
        __proto__: null,
        create: create$1,
        identity: identity,
        copy: copy$1,
        mul: mul$1,
        translate: translate,
        rotate: rotate,
        scale: scale$1,
        invert: invert,
        clone: clone$2
    });

    var Point = (function () {
        function Point(x, y) {
            this.x = x || 0;
            this.y = y || 0;
        }
        Point.prototype.copy = function (other) {
            this.x = other.x;
            this.y = other.y;
            return this;
        };
        Point.prototype.clone = function () {
            return new Point(this.x, this.y);
        };
        Point.prototype.set = function (x, y) {
            this.x = x;
            this.y = y;
            return this;
        };
        Point.prototype.equal = function (other) {
            return other.x === this.x && other.y === this.y;
        };
        Point.prototype.add = function (other) {
            this.x += other.x;
            this.y += other.y;
            return this;
        };
        Point.prototype.scale = function (scalar) {
            this.x *= scalar;
            this.y *= scalar;
        };
        Point.prototype.scaleAndAdd = function (other, scalar) {
            this.x += other.x * scalar;
            this.y += other.y * scalar;
        };
        Point.prototype.sub = function (other) {
            this.x -= other.x;
            this.y -= other.y;
            return this;
        };
        Point.prototype.dot = function (other) {
            return this.x * other.x + this.y * other.y;
        };
        Point.prototype.len = function () {
            return Math.sqrt(this.x * this.x + this.y * this.y);
        };
        Point.prototype.lenSquare = function () {
            return this.x * this.x + this.y * this.y;
        };
        Point.prototype.normalize = function () {
            var len = this.len();
            this.x /= len;
            this.y /= len;
            return this;
        };
        Point.prototype.distance = function (other) {
            var dx = this.x - other.x;
            var dy = this.y - other.y;
            return Math.sqrt(dx * dx + dy * dy);
        };
        Point.prototype.distanceSquare = function (other) {
            var dx = this.x - other.x;
            var dy = this.y - other.y;
            return dx * dx + dy * dy;
        };
        Point.prototype.negate = function () {
            this.x = -this.x;
            this.y = -this.y;
            return this;
        };
        Point.prototype.transform = function (m) {
            if (!m) {
                return;
            }
            var x = this.x;
            var y = this.y;
            this.x = m[0] * x + m[2] * y + m[4];
            this.y = m[1] * x + m[3] * y + m[5];
            return this;
        };
        Point.prototype.toArray = function (out) {
            out[0] = this.x;
            out[1] = this.y;
            return out;
        };
        Point.prototype.fromArray = function (input) {
            this.x = input[0];
            this.y = input[1];
        };
        Point.set = function (p, x, y) {
            p.x = x;
            p.y = y;
        };
        Point.copy = function (p, p2) {
            p.x = p2.x;
            p.y = p2.y;
        };
        Point.len = function (p) {
            return Math.sqrt(p.x * p.x + p.y * p.y);
        };
        Point.lenSquare = function (p) {
            return p.x * p.x + p.y * p.y;
        };
        Point.dot = function (p0, p1) {
            return p0.x * p1.x + p0.y * p1.y;
        };
        Point.add = function (out, p0, p1) {
            out.x = p0.x + p1.x;
            out.y = p0.y + p1.y;
        };
        Point.sub = function (out, p0, p1) {
            out.x = p0.x - p1.x;
            out.y = p0.y - p1.y;
        };
        Point.scale = function (out, p0, scalar) {
            out.x = p0.x * scalar;
            out.y = p0.y * scalar;
        };
        Point.scaleAndAdd = function (out, p0, p1, scalar) {
            out.x = p0.x + p1.x * scalar;
            out.y = p0.y + p1.y * scalar;
        };
        Point.lerp = function (out, p0, p1, t) {
            var onet = 1 - t;
            out.x = onet * p0.x + t * p1.x;
            out.y = onet * p0.y + t * p1.y;
        };
        return Point;
    }());

    var mathMin = Math.min;
    var mathMax = Math.max;
    var lt = new Point();
    var rb = new Point();
    var lb = new Point();
    var rt = new Point();
    var minTv = new Point();
    var maxTv = new Point();
    var BoundingRect = (function () {
        function BoundingRect(x, y, width, height) {
            if (width < 0) {
                x = x + width;
                width = -width;
            }
            if (height < 0) {
                y = y + height;
                height = -height;
            }
            this.x = x;
            this.y = y;
            this.width = width;
            this.height = height;
        }
        BoundingRect.prototype.union = function (other) {
            var x = mathMin(other.x, this.x);
            var y = mathMin(other.y, this.y);
            if (isFinite(this.x) && isFinite(this.width)) {
                this.width = mathMax(other.x + other.width, this.x + this.width) - x;
            }
            else {
                this.width = other.width;
            }
            if (isFinite(this.y) && isFinite(this.height)) {
                this.height = mathMax(other.y + other.height, this.y + this.height) - y;
            }
            else {
                this.height = other.height;
            }
            this.x = x;
            this.y = y;
        };
        BoundingRect.prototype.applyTransform = function (m) {
            BoundingRect.applyTransform(this, this, m);
        };
        BoundingRect.prototype.calculateTransform = function (b) {
            var a = this;
            var sx = b.width / a.width;
            var sy = b.height / a.height;
            var m = create$1();
            translate(m, m, [-a.x, -a.y]);
            scale$1(m, m, [sx, sy]);
            translate(m, m, [b.x, b.y]);
            return m;
        };
        BoundingRect.prototype.intersect = function (b, mtv) {
            if (!b) {
                return false;
            }
            if (!(b instanceof BoundingRect)) {
                b = BoundingRect.create(b);
            }
            var a = this;
            var ax0 = a.x;
            var ax1 = a.x + a.width;
            var ay0 = a.y;
            var ay1 = a.y + a.height;
            var bx0 = b.x;
            var bx1 = b.x + b.width;
            var by0 = b.y;
            var by1 = b.y + b.height;
            var overlap = !(ax1 < bx0 || bx1 < ax0 || ay1 < by0 || by1 < ay0);
            if (mtv) {
                var dMin = Infinity;
                var dMax = 0;
                var d0 = Math.abs(ax1 - bx0);
                var d1 = Math.abs(bx1 - ax0);
                var d2 = Math.abs(ay1 - by0);
                var d3 = Math.abs(by1 - ay0);
                var dx = Math.min(d0, d1);
                var dy = Math.min(d2, d3);
                if (ax1 < bx0 || bx1 < ax0) {
                    if (dx > dMax) {
                        dMax = dx;
                        if (d0 < d1) {
                            Point.set(maxTv, -d0, 0);
                        }
                        else {
                            Point.set(maxTv, d1, 0);
                        }
                    }
                }
                else {
                    if (dx < dMin) {
                        dMin = dx;
                        if (d0 < d1) {
                            Point.set(minTv, d0, 0);
                        }
                        else {
                            Point.set(minTv, -d1, 0);
                        }
                    }
                }
                if (ay1 < by0 || by1 < ay0) {
                    if (dy > dMax) {
                        dMax = dy;
                        if (d2 < d3) {
                            Point.set(maxTv, 0, -d2);
                        }
                        else {
                            Point.set(maxTv, 0, d3);
                        }
                    }
                }
                else {
                    if (dx < dMin) {
                        dMin = dx;
                        if (d2 < d3) {
                            Point.set(minTv, 0, d2);
                        }
                        else {
                            Point.set(minTv, 0, -d3);
                        }
                    }
                }
            }
            if (mtv) {
                Point.copy(mtv, overlap ? minTv : maxTv);
            }
            return overlap;
        };
        BoundingRect.prototype.contain = function (x, y) {
            var rect = this;
            return x >= rect.x
                && x <= (rect.x + rect.width)
                && y >= rect.y
                && y <= (rect.y + rect.height);
        };
        BoundingRect.prototype.clone = function () {
            return new BoundingRect(this.x, this.y, this.width, this.height);
        };
        BoundingRect.prototype.copy = function (other) {
            BoundingRect.copy(this, other);
        };
        BoundingRect.prototype.plain = function () {
            return {
                x: this.x,
                y: this.y,
                width: this.width,
                height: this.height
            };
        };
        BoundingRect.prototype.isFinite = function () {
            return isFinite(this.x)
                && isFinite(this.y)
                && isFinite(this.width)
                && isFinite(this.height);
        };
        BoundingRect.prototype.isZero = function () {
            return this.width === 0 || this.height === 0;
        };
        BoundingRect.create = function (rect) {
            return new BoundingRect(rect.x, rect.y, rect.width, rect.height);
        };
        BoundingRect.copy = function (target, source) {
            target.x = source.x;
            target.y = source.y;
            target.width = source.width;
            target.height = source.height;
        };
        BoundingRect.applyTransform = function (target, source, m) {
            if (!m) {
                if (target !== source) {
                    BoundingRect.copy(target, source);
                }
                return;
            }
            if (m[1] < 1e-5 && m[1] > -1e-5 && m[2] < 1e-5 && m[2] > -1e-5) {
                var sx = m[0];
                var sy = m[3];
                var tx = m[4];
                var ty = m[5];
                target.x = source.x * sx + tx;
                target.y = source.y * sy + ty;
                target.width = source.width * sx;
                target.height = source.height * sy;
                if (target.width < 0) {
                    target.x += target.width;
                    target.width = -target.width;
                }
                if (target.height < 0) {
                    target.y += target.height;
                    target.height = -target.height;
                }
                return;
            }
            lt.x = lb.x = source.x;
            lt.y = rt.y = source.y;
            rb.x = rt.x = source.x + source.width;
            rb.y = lb.y = source.y + source.height;
            lt.transform(m);
            rt.transform(m);
            rb.transform(m);
            lb.transform(m);
            target.x = mathMin(lt.x, rb.x, lb.x, rt.x);
            target.y = mathMin(lt.y, rb.y, lb.y, rt.y);
            var maxX = mathMax(lt.x, rb.x, lb.x, rt.x);
            var maxY = mathMax(lt.y, rb.y, lb.y, rt.y);
            target.width = maxX - target.x;
            target.height = maxY - target.y;
        };
        return BoundingRect;
    }());

    var SILENT = 'silent';
    function makeEventPacket(eveType, targetInfo, event) {
        return {
            type: eveType,
            event: event,
            target: targetInfo.target,
            topTarget: targetInfo.topTarget,
            cancelBubble: false,
            offsetX: event.zrX,
            offsetY: event.zrY,
            gestureEvent: event.gestureEvent,
            pinchX: event.pinchX,
            pinchY: event.pinchY,
            pinchScale: event.pinchScale,
            wheelDelta: event.zrDelta,
            zrByTouch: event.zrByTouch,
            which: event.which,
            stop: stopEvent
        };
    }
    function stopEvent() {
        stop(this.event);
    }
    var EmptyProxy = (function (_super) {
        __extends(EmptyProxy, _super);
        function EmptyProxy() {
            var _this = _super !== null && _super.apply(this, arguments) || this;
            _this.handler = null;
            return _this;
        }
        EmptyProxy.prototype.dispose = function () { };
        EmptyProxy.prototype.setCursor = function () { };
        return EmptyProxy;
    }(Eventful));
    var HoveredResult = (function () {
        function HoveredResult(x, y) {
            this.x = x;
            this.y = y;
        }
        return HoveredResult;
    }());
    var handlerNames = [
        'click', 'dblclick', 'mousewheel', 'mouseout',
        'mouseup', 'mousedown', 'mousemove', 'contextmenu'
    ];
    var tmpRect = new BoundingRect(0, 0, 0, 0);
    var Handler = (function (_super) {
        __extends(Handler, _super);
        function Handler(storage, painter, proxy, painterRoot, pointerSize) {
            var _this = _super.call(this) || this;
            _this._hovered = new HoveredResult(0, 0);
            _this.storage = storage;
            _this.painter = painter;
            _this.painterRoot = painterRoot;
            _this._pointerSize = pointerSize;
            proxy = proxy || new EmptyProxy();
            _this.proxy = null;
            _this.setHandlerProxy(proxy);
            _this._draggingMgr = new Draggable(_this);
            return _this;
        }
        Handler.prototype.setHandlerProxy = function (proxy) {
            if (this.proxy) {
                this.proxy.dispose();
            }
            if (proxy) {
                each(handlerNames, function (name) {
                    proxy.on && proxy.on(name, this[name], this);
                }, this);
                proxy.handler = this;
            }
            this.proxy = proxy;
        };
        Handler.prototype.mousemove = function (event) {
            var x = event.zrX;
            var y = event.zrY;
            var isOutside = isOutsideBoundary(this, x, y);
            var lastHovered = this._hovered;
            var lastHoveredTarget = lastHovered.target;
            if (lastHoveredTarget && !lastHoveredTarget.__zr) {
                lastHovered = this.findHover(lastHovered.x, lastHovered.y);
                lastHoveredTarget = lastHovered.target;
            }
            var hovered = this._hovered = isOutside ? new HoveredResult(x, y) : this.findHover(x, y);
            var hoveredTarget = hovered.target;
            var proxy = this.proxy;
            proxy.setCursor && proxy.setCursor(hoveredTarget ? hoveredTarget.cursor : 'default');
            if (lastHoveredTarget && hoveredTarget !== lastHoveredTarget) {
                this.dispatchToElement(lastHovered, 'mouseout', event);
            }
            this.dispatchToElement(hovered, 'mousemove', event);
            if (hoveredTarget && hoveredTarget !== lastHoveredTarget) {
                this.dispatchToElement(hovered, 'mouseover', event);
            }
        };
        Handler.prototype.mouseout = function (event) {
            var eventControl = event.zrEventControl;
            if (eventControl !== 'only_globalout') {
                this.dispatchToElement(this._hovered, 'mouseout', event);
            }
            if (eventControl !== 'no_globalout') {
                this.trigger('globalout', { type: 'globalout', event: event });
            }
        };
        Handler.prototype.resize = function () {
            this._hovered = new HoveredResult(0, 0);
        };
        Handler.prototype.dispatch = function (eventName, eventArgs) {
            var handler = this[eventName];
            handler && handler.call(this, eventArgs);
        };
        Handler.prototype.dispose = function () {
            this.proxy.dispose();
            this.storage = null;
            this.proxy = null;
            this.painter = null;
        };
        Handler.prototype.setCursorStyle = function (cursorStyle) {
            var proxy = this.proxy;
            proxy.setCursor && proxy.setCursor(cursorStyle);
        };
        Handler.prototype.dispatchToElement = function (targetInfo, eventName, event) {
            targetInfo = targetInfo || {};
            var el = targetInfo.target;
            if (el && el.silent) {
                return;
            }
            var eventKey = ('on' + eventName);
            var eventPacket = makeEventPacket(eventName, targetInfo, event);
            while (el) {
                el[eventKey]
                    && (eventPacket.cancelBubble = !!el[eventKey].call(el, eventPacket));
                el.trigger(eventName, eventPacket);
                el = el.__hostTarget ? el.__hostTarget : el.parent;
                if (eventPacket.cancelBubble) {
                    break;
                }
            }
            if (!eventPacket.cancelBubble) {
                this.trigger(eventName, eventPacket);
                if (this.painter && this.painter.eachOtherLayer) {
                    this.painter.eachOtherLayer(function (layer) {
                        if (typeof (layer[eventKey]) === 'function') {
                            layer[eventKey].call(layer, eventPacket);
                        }
                        if (layer.trigger) {
                            layer.trigger(eventName, eventPacket);
                        }
                    });
                }
            }
        };
        Handler.prototype.findHover = function (x, y, exclude) {
            var list = this.storage.getDisplayList();
            var out = new HoveredResult(x, y);
            setHoverTarget(list, out, x, y, exclude);
            if (this._pointerSize && !out.target) {
                var candidates = [];
                var pointerSize = this._pointerSize;
                var targetSizeHalf = pointerSize / 2;
                var pointerRect = new BoundingRect(x - targetSizeHalf, y - targetSizeHalf, pointerSize, pointerSize);
                for (var i = list.length - 1; i >= 0; i--) {
                    var el = list[i];
                    if (el !== exclude
                        && !el.ignore
                        && !el.ignoreCoarsePointer
                        && (!el.parent || !el.parent.ignoreCoarsePointer)) {
                        tmpRect.copy(el.getBoundingRect());
                        if (el.transform) {
                            tmpRect.applyTransform(el.transform);
                        }
                        if (tmpRect.intersect(pointerRect)) {
                            candidates.push(el);
                        }
                    }
                }
                if (candidates.length) {
                    var rStep = 4;
                    var thetaStep = Math.PI / 12;
                    var PI2 = Math.PI * 2;
                    for (var r = 0; r < targetSizeHalf; r += rStep) {
                        for (var theta = 0; theta < PI2; theta += thetaStep) {
                            var x1 = x + r * Math.cos(theta);
                            var y1 = y + r * Math.sin(theta);
                            setHoverTarget(candidates, out, x1, y1, exclude);
                            if (out.target) {
                                return out;
                            }
                        }
                    }
                }
            }
            return out;
        };
        Handler.prototype.processGesture = function (event, stage) {
            if (!this._gestureMgr) {
                this._gestureMgr = new GestureMgr();
            }
            var gestureMgr = this._gestureMgr;
            stage === 'start' && gestureMgr.clear();
            var gestureInfo = gestureMgr.recognize(event, this.findHover(event.zrX, event.zrY, null).target, this.proxy.dom);
            stage === 'end' && gestureMgr.clear();
            if (gestureInfo) {
                var type = gestureInfo.type;
                event.gestureEvent = type;
                var res = new HoveredResult();
                res.target = gestureInfo.target;
                this.dispatchToElement(res, type, gestureInfo.event);
            }
        };
        return Handler;
    }(Eventful));
    each(['click', 'mousedown', 'mouseup', 'mousewheel', 'dblclick', 'contextmenu'], function (name) {
        Handler.prototype[name] = function (event) {
            var x = event.zrX;
            var y = event.zrY;
            var isOutside = isOutsideBoundary(this, x, y);
            var hovered;
            var hoveredTarget;
            if (name !== 'mouseup' || !isOutside) {
                hovered = this.findHover(x, y);
                hoveredTarget = hovered.target;
            }
            if (name === 'mousedown') {
                this._downEl = hoveredTarget;
                this._downPoint = [event.zrX, event.zrY];
                this._upEl = hoveredTarget;
            }
            else if (name === 'mouseup') {
                this._upEl = hoveredTarget;
            }
            else if (name === 'click') {
                if (this._downEl !== this._upEl
                    || !this._downPoint
                    || dist(this._downPoint, [event.zrX, event.zrY]) > 4) {
                    return;
                }
                this._downPoint = null;
            }
            this.dispatchToElement(hovered, name, event);
        };
    });
    function isHover(displayable, x, y) {
        if (displayable[displayable.rectHover ? 'rectContain' : 'contain'](x, y)) {
            var el = displayable;
            var isSilent = void 0;
            var ignoreClip = false;
            while (el) {
                if (el.ignoreClip) {
                    ignoreClip = true;
                }
                if (!ignoreClip) {
                    var clipPath = el.getClipPath();
                    if (clipPath && !clipPath.contain(x, y)) {
                        return false;
                    }
                }
                if (el.silent) {
                    isSilent = true;
                }
                var hostEl = el.__hostTarget;
                el = hostEl ? hostEl : el.parent;
            }
            return isSilent ? SILENT : true;
        }
        return false;
    }
    function setHoverTarget(list, out, x, y, exclude) {
        for (var i = list.length - 1; i >= 0; i--) {
            var el = list[i];
            var hoverCheckResult = void 0;
            if (el !== exclude
                && !el.ignore
                && (hoverCheckResult = isHover(el, x, y))) {
                !out.topTarget && (out.topTarget = el);
                if (hoverCheckResult !== SILENT) {
                    out.target = el;
                    break;
                }
            }
        }
    }
    function isOutsideBoundary(handlerInstance, x, y) {
        var painter = handlerInstance.painter;
        return x < 0 || x > painter.getWidth() || y < 0 || y > painter.getHeight();
    }

    var DEFAULT_MIN_MERGE = 32;
    var DEFAULT_MIN_GALLOPING = 7;
    function minRunLength(n) {
        var r = 0;
        while (n >= DEFAULT_MIN_MERGE) {
            r |= n & 1;
            n >>= 1;
        }
        return n + r;
    }
    function makeAscendingRun(array, lo, hi, compare) {
        var runHi = lo + 1;
        if (runHi === hi) {
            return 1;
        }
        if (compare(array[runHi++], array[lo]) < 0) {
            while (runHi < hi && compare(array[runHi], array[runHi - 1]) < 0) {
                runHi++;
            }
            reverseRun(array, lo, runHi);
        }
        else {
            while (runHi < hi && compare(array[runHi], array[runHi - 1]) >= 0) {
                runHi++;
            }
        }
        return runHi - lo;
    }
    function reverseRun(array, lo, hi) {
        hi--;
        while (lo < hi) {
            var t = array[lo];
            array[lo++] = array[hi];
            array[hi--] = t;
        }
    }
    function binaryInsertionSort(array, lo, hi, start, compare) {
        if (start === lo) {
            start++;
        }
        for (; start < hi; start++) {
            var pivot = array[start];
            var left = lo;
            var right = start;
            var mid;
            while (left < right) {
                mid = left + right >>> 1;
                if (compare(pivot, array[mid]) < 0) {
                    right = mid;
                }
                else {
                    left = mid + 1;
                }
            }
            var n = start - left;
            switch (n) {
                case 3:
                    array[left + 3] = array[left + 2];
                case 2:
                    array[left + 2] = array[left + 1];
                case 1:
                    array[left + 1] = array[left];
                    break;
                default:
                    while (n > 0) {
                        array[left + n] = array[left + n - 1];
                        n--;
                    }
            }
            array[left] = pivot;
        }
    }
    function gallopLeft(value, array, start, length, hint, compare) {
        var lastOffset = 0;
        var maxOffset = 0;
        var offset = 1;
        if (compare(value, array[start + hint]) > 0) {
            maxOffset = length - hint;
            while (offset < maxOffset && compare(value, array[start + hint + offset]) > 0) {
                lastOffset = offset;
                offset = (offset << 1) + 1;
                if (offset <= 0) {
                    offset = maxOffset;
                }
            }
            if (offset > maxOffset) {
                offset = maxOffset;
            }
            lastOffset += hint;
            offset += hint;
        }
        else {
            maxOffset = hint + 1;
            while (offset < maxOffset && compare(value, array[start + hint - offset]) <= 0) {
                lastOffset = offset;
                offset = (offset << 1) + 1;
                if (offset <= 0) {
                    offset = maxOffset;
                }
            }
            if (offset > maxOffset) {
                offset = maxOffset;
            }
            var tmp = lastOffset;
            lastOffset = hint - offset;
            offset = hint - tmp;
        }
        lastOffset++;
        while (lastOffset < offset) {
            var m = lastOffset + (offset - lastOffset >>> 1);
            if (compare(value, array[start + m]) > 0) {
                lastOffset = m + 1;
            }
            else {
                offset = m;
            }
        }
        return offset;
    }
    function gallopRight(value, array, start, length, hint, compare) {
        var lastOffset = 0;
        var maxOffset = 0;
        var offset = 1;
        if (compare(value, array[start + hint]) < 0) {
            maxOffset = hint + 1;
            while (offset < maxOffset && compare(value, array[start + hint - offset]) < 0) {
                lastOffset = offset;
                offset = (offset << 1) + 1;
                if (offset <= 0) {
                    offset = maxOffset;
                }
            }
            if (offset > maxOffset) {
                offset = maxOffset;
            }
            var tmp = lastOffset;
            lastOffset = hint - offset;
            offset = hint - tmp;
        }
        else {
            maxOffset = length - hint;
            while (offset < maxOffset && compare(value, array[start + hint + offset]) >= 0) {
                lastOffset = offset;
                offset = (offset << 1) + 1;
                if (offset <= 0) {
                    offset = maxOffset;
                }
            }
            if (offset > maxOffset) {
                offset = maxOffset;
            }
            lastOffset += hint;
            offset += hint;
        }
        lastOffset++;
        while (lastOffset < offset) {
            var m = lastOffset + (offset - lastOffset >>> 1);
            if (compare(value, array[start + m]) < 0) {
                offset = m;
            }
            else {
                lastOffset = m + 1;
            }
        }
        return offset;
    }
    function TimSort(array, compare) {
        var minGallop = DEFAULT_MIN_GALLOPING;
        var runStart;
        var runLength;
        var stackSize = 0;
        var tmp = [];
        runStart = [];
        runLength = [];
        function pushRun(_runStart, _runLength) {
            runStart[stackSize] = _runStart;
            runLength[stackSize] = _runLength;
            stackSize += 1;
        }
        function mergeRuns() {
            while (stackSize > 1) {
                var n = stackSize - 2;
                if ((n >= 1 && runLength[n - 1] <= runLength[n] + runLength[n + 1])
                    || (n >= 2 && runLength[n - 2] <= runLength[n] + runLength[n - 1])) {
                    if (runLength[n - 1] < runLength[n + 1]) {
                        n--;
                    }
                }
                else if (runLength[n] > runLength[n + 1]) {
                    break;
                }
                mergeAt(n);
            }
        }
        function forceMergeRuns() {
            while (stackSize > 1) {
                var n = stackSize - 2;
                if (n > 0 && runLength[n - 1] < runLength[n + 1]) {
                    n--;
                }
                mergeAt(n);
            }
        }
        function mergeAt(i) {
            var start1 = runStart[i];
            var length1 = runLength[i];
            var start2 = runStart[i + 1];
            var length2 = runLength[i + 1];
            runLength[i] = length1 + length2;
            if (i === stackSize - 3) {
                runStart[i + 1] = runStart[i + 2];
                runLength[i + 1] = runLength[i + 2];
            }
            stackSize--;
            var k = gallopRight(array[start2], array, start1, length1, 0, compare);
            start1 += k;
            length1 -= k;
            if (length1 === 0) {
                return;
            }
            length2 = gallopLeft(array[start1 + length1 - 1], array, start2, length2, length2 - 1, compare);
            if (length2 === 0) {
                return;
            }
            if (length1 <= length2) {
                mergeLow(start1, length1, start2, length2);
            }
            else {
                mergeHigh(start1, length1, start2, length2);
            }
        }
        function mergeLow(start1, length1, start2, length2) {
            var i = 0;
            for (i = 0; i < length1; i++) {
                tmp[i] = array[start1 + i];
            }
            var cursor1 = 0;
            var cursor2 = start2;
            var dest = start1;
            array[dest++] = array[cursor2++];
            if (--length2 === 0) {
                for (i = 0; i < length1; i++) {
                    array[dest + i] = tmp[cursor1 + i];
                }
                return;
            }
            if (length1 === 1) {
                for (i = 0; i < length2; i++) {
                    array[dest + i] = array[cursor2 + i];
                }
                array[dest + length2] = tmp[cursor1];
                return;
            }
            var _minGallop = minGallop;
            var count1;
            var count2;
            var exit;
            while (1) {
                count1 = 0;
                count2 = 0;
                exit = false;
                do {
                    if (compare(array[cursor2], tmp[cursor1]) < 0) {
                        array[dest++] = array[cursor2++];
                        count2++;
                        count1 = 0;
                        if (--length2 === 0) {
                            exit = true;
                            break;
                        }
                    }
                    else {
                        array[dest++] = tmp[cursor1++];
                        count1++;
                        count2 = 0;
                        if (--length1 === 1) {
                            exit = true;
                            break;
                        }
                    }
                } while ((count1 | count2) < _minGallop);
                if (exit) {
                    break;
                }
                do {
                    count1 = gallopRight(array[cursor2], tmp, cursor1, length1, 0, compare);
                    if (count1 !== 0) {
                        for (i = 0; i < count1; i++) {
                            array[dest + i] = tmp[cursor1 + i];
                        }
                        dest += count1;
                        cursor1 += count1;
                        length1 -= count1;
                        if (length1 <= 1) {
                            exit = true;
                            break;
                        }
                    }
                    array[dest++] = array[cursor2++];
                    if (--length2 === 0) {
                        exit = true;
                        break;
                    }
                    count2 = gallopLeft(tmp[cursor1], array, cursor2, length2, 0, compare);
                    if (count2 !== 0) {
                        for (i = 0; i < count2; i++) {
                            array[dest + i] = array[cursor2 + i];
                        }
                        dest += count2;
                        cursor2 += count2;
                        length2 -= count2;
                        if (length2 === 0) {
                            exit = true;
                            break;
                        }
                    }
                    array[dest++] = tmp[cursor1++];
                    if (--length1 === 1) {
                        exit = true;
                        break;
                    }
                    _minGallop--;
                } while (count1 >= DEFAULT_MIN_GALLOPING || count2 >= DEFAULT_MIN_GALLOPING);
                if (exit) {
                    break;
                }
                if (_minGallop < 0) {
                    _minGallop = 0;
                }
                _minGallop += 2;
            }
            minGallop = _minGallop;
            minGallop < 1 && (minGallop = 1);
            if (length1 === 1) {
                for (i = 0; i < length2; i++) {
                    array[dest + i] = array[cursor2 + i];
                }
                array[dest + length2] = tmp[cursor1];
            }
            else if (length1 === 0) {
                throw new Error();
            }
            else {
                for (i = 0; i < length1; i++) {
                    array[dest + i] = tmp[cursor1 + i];
                }
            }
        }
        function mergeHigh(start1, length1, start2, length2) {
            var i = 0;
            for (i = 0; i < length2; i++) {
                tmp[i] = array[start2 + i];
            }
            var cursor1 = start1 + length1 - 1;
            var cursor2 = length2 - 1;
            var dest = start2 + length2 - 1;
            var customCursor = 0;
            var customDest = 0;
            array[dest--] = array[cursor1--];
            if (--length1 === 0) {
                customCursor = dest - (length2 - 1);
                for (i = 0; i < length2; i++) {
                    array[customCursor + i] = tmp[i];
                }
                return;
            }
            if (length2 === 1) {
                dest -= length1;
                cursor1 -= length1;
                customDest = dest + 1;
                customCursor = cursor1 + 1;
                for (i = length1 - 1; i >= 0; i--) {
                    array[customDest + i] = array[customCursor + i];
                }
                array[dest] = tmp[cursor2];
                return;
            }
            var _minGallop = minGallop;
            while (true) {
                var count1 = 0;
                var count2 = 0;
                var exit = false;
                do {
                    if (compare(tmp[cursor2], array[cursor1]) < 0) {
                        array[dest--] = array[cursor1--];
                        count1++;
                        count2 = 0;
                        if (--length1 === 0) {
                            exit = true;
                            break;
                        }
                    }
                    else {
                        array[dest--] = tmp[cursor2--];
                        count2++;
                        count1 = 0;
                        if (--length2 === 1) {
                            exit = true;
                            break;
                        }
                    }
                } while ((count1 | count2) < _minGallop);
                if (exit) {
                    break;
                }
                do {
                    count1 = length1 - gallopRight(tmp[cursor2], array, start1, length1, length1 - 1, compare);
                    if (count1 !== 0) {
                        dest -= count1;
                        cursor1 -= count1;
                        length1 -= count1;
                        customDest = dest + 1;
                        customCursor = cursor1 + 1;
                        for (i = count1 - 1; i >= 0; i--) {
                            array[customDest + i] = array[customCursor + i];
                        }
                        if (length1 === 0) {
                            exit = true;
                            break;
                        }
                    }
                    array[dest--] = tmp[cursor2--];
                    if (--length2 === 1) {
                        exit = true;
                        break;
                    }
                    count2 = length2 - gallopLeft(array[cursor1], tmp, 0, length2, length2 - 1, compare);
                    if (count2 !== 0) {
                        dest -= count2;
                        cursor2 -= count2;
                        length2 -= count2;
                        customDest = dest + 1;
                        customCursor = cursor2 + 1;
                        for (i = 0; i < count2; i++) {
                            array[customDest + i] = tmp[customCursor + i];
                        }
                        if (length2 <= 1) {
                            exit = true;
                            break;
                        }
                    }
                    array[dest--] = array[cursor1--];
                    if (--length1 === 0) {
                        exit = true;
                        break;
                    }
                    _minGallop--;
                } while (count1 >= DEFAULT_MIN_GALLOPING || count2 >= DEFAULT_MIN_GALLOPING);
                if (exit) {
                    break;
                }
                if (_minGallop < 0) {
                    _minGallop = 0;
                }
                _minGallop += 2;
            }
            minGallop = _minGallop;
            if (minGallop < 1) {
                minGallop = 1;
            }
            if (length2 === 1) {
                dest -= length1;
                cursor1 -= length1;
                customDest = dest + 1;
                customCursor = cursor1 + 1;
                for (i = length1 - 1; i >= 0; i--) {
                    array[customDest + i] = array[customCursor + i];
                }
                array[dest] = tmp[cursor2];
            }
            else if (length2 === 0) {
                throw new Error();
            }
            else {
                customCursor = dest - (length2 - 1);
                for (i = 0; i < length2; i++) {
                    array[customCursor + i] = tmp[i];
                }
            }
        }
        return {
            mergeRuns: mergeRuns,
            forceMergeRuns: forceMergeRuns,
            pushRun: pushRun
        };
    }
    function sort(array, compare, lo, hi) {
        if (!lo) {
            lo = 0;
        }
        if (!hi) {
            hi = array.length;
        }
        var remaining = hi - lo;
        if (remaining < 2) {
            return;
        }
        var runLength = 0;
        if (remaining < DEFAULT_MIN_MERGE) {
            runLength = makeAscendingRun(array, lo, hi, compare);
            binaryInsertionSort(array, lo, hi, lo + runLength, compare);
            return;
        }
        var ts = TimSort(array, compare);
        var minRun = minRunLength(remaining);
        do {
            runLength = makeAscendingRun(array, lo, hi, compare);
            if (runLength < minRun) {
                var force = remaining;
                if (force > minRun) {
                    force = minRun;
                }
                binaryInsertionSort(array, lo, lo + force, lo + runLength, compare);
                runLength = force;
            }
            ts.pushRun(lo, runLength);
            ts.mergeRuns();
            remaining -= runLength;
            lo += runLength;
        } while (remaining !== 0);
        ts.forceMergeRuns();
    }

    var REDRAW_BIT = 1;
    var STYLE_CHANGED_BIT = 2;
    var SHAPE_CHANGED_BIT = 4;

    var invalidZErrorLogged = false;
    function logInvalidZError() {
        if (invalidZErrorLogged) {
            return;
        }
        invalidZErrorLogged = true;
        console.warn('z / z2 / zlevel of displayable is invalid, which may cause unexpected errors');
    }
    function shapeCompareFunc(a, b) {
        if (a.zlevel === b.zlevel) {
            if (a.z === b.z) {
                return a.z2 - b.z2;
            }
            return a.z - b.z;
        }
        return a.zlevel - b.zlevel;
    }
    var Storage = (function () {
        function Storage() {
            this._roots = [];
            this._displayList = [];
            this._displayListLen = 0;
            this.displayableSortFunc = shapeCompareFunc;
        }
        Storage.prototype.traverse = function (cb, context) {
            for (var i = 0; i < this._roots.length; i++) {
                this._roots[i].traverse(cb, context);
            }
        };
        Storage.prototype.getDisplayList = function (update, includeIgnore) {
            includeIgnore = includeIgnore || false;
            var displayList = this._displayList;
            if (update || !displayList.length) {
                this.updateDisplayList(includeIgnore);
            }
            return displayList;
        };
        Storage.prototype.updateDisplayList = function (includeIgnore) {
            this._displayListLen = 0;
            var roots = this._roots;
            var displayList = this._displayList;
            for (var i = 0, len = roots.length; i < len; i++) {
                this._updateAndAddDisplayable(roots[i], null, includeIgnore);
            }
            displayList.length = this._displayListLen;
            sort(displayList, shapeCompareFunc);
        };
        Storage.prototype._updateAndAddDisplayable = function (el, clipPaths, includeIgnore) {
            if (el.ignore && !includeIgnore) {
                return;
            }
            el.beforeUpdate();
            el.update();
            el.afterUpdate();
            var userSetClipPath = el.getClipPath();
            if (el.ignoreClip) {
                clipPaths = null;
            }
            else if (userSetClipPath) {
                if (clipPaths) {
                    clipPaths = clipPaths.slice();
                }
                else {
                    clipPaths = [];
                }
                var currentClipPath = userSetClipPath;
                var parentClipPath = el;
                while (currentClipPath) {
                    currentClipPath.parent = parentClipPath;
                    currentClipPath.updateTransform();
                    clipPaths.push(currentClipPath);
                    parentClipPath = currentClipPath;
                    currentClipPath = currentClipPath.getClipPath();
                }
            }
            if (el.childrenRef) {
                var children = el.childrenRef();
                for (var i = 0; i < children.length; i++) {
                    var child = children[i];
                    if (el.__dirty) {
                        child.__dirty |= REDRAW_BIT;
                    }
                    this._updateAndAddDisplayable(child, clipPaths, includeIgnore);
                }
                el.__dirty = 0;
            }
            else {
                var disp = el;
                if (clipPaths && clipPaths.length) {
                    disp.__clipPaths = clipPaths;
                }
                else if (disp.__clipPaths && disp.__clipPaths.length > 0) {
                    disp.__clipPaths = [];
                }
                if (isNaN(disp.z)) {
                    logInvalidZError();
                    disp.z = 0;
                }
                if (isNaN(disp.z2)) {
                    logInvalidZError();
                    disp.z2 = 0;
                }
                if (isNaN(disp.zlevel)) {
                    logInvalidZError();
                    disp.zlevel = 0;
                }
                this._displayList[this._displayListLen++] = disp;
            }
            var decalEl = el.getDecalElement && el.getDecalElement();
            if (decalEl) {
                this._updateAndAddDisplayable(decalEl, clipPaths, includeIgnore);
            }
            var textGuide = el.getTextGuideLine();
            if (textGuide) {
                this._updateAndAddDisplayable(textGuide, clipPaths, includeIgnore);
            }
            var textEl = el.getTextContent();
            if (textEl) {
                this._updateAndAddDisplayable(textEl, clipPaths, includeIgnore);
            }
        };
        Storage.prototype.addRoot = function (el) {
            if (el.__zr && el.__zr.storage === this) {
                return;
            }
            this._roots.push(el);
        };
        Storage.prototype.delRoot = function (el) {
            if (el instanceof Array) {
                for (var i = 0, l = el.length; i < l; i++) {
                    this.delRoot(el[i]);
                }
                return;
            }
            var idx = indexOf(this._roots, el);
            if (idx >= 0) {
                this._roots.splice(idx, 1);
            }
        };
        Storage.prototype.delAllRoots = function () {
            this._roots = [];
            this._displayList = [];
            this._displayListLen = 0;
            return;
        };
        Storage.prototype.getRoots = function () {
            return this._roots;
        };
        Storage.prototype.dispose = function () {
            this._displayList = null;
            this._roots = null;
        };
        return Storage;
    }());

    var requestAnimationFrame;
    requestAnimationFrame = (env.hasGlobalWindow
        && ((window.requestAnimationFrame && window.requestAnimationFrame.bind(window))
            || (window.msRequestAnimationFrame && window.msRequestAnimationFrame.bind(window))
            || window.mozRequestAnimationFrame
            || window.webkitRequestAnimationFrame)) || function (func) {
        return setTimeout(func, 16);
    };
    var requestAnimationFrame$1 = requestAnimationFrame;

    var easingFuncs = {
        linear: function (k) {
            return k;
        },
        quadraticIn: function (k) {
            return k * k;
        },
        quadraticOut: function (k) {
            return k * (2 - k);
        },
        quadraticInOut: function (k) {
            if ((k *= 2) < 1) {
                return 0.5 * k * k;
            }
            return -0.5 * (--k * (k - 2) - 1);
        },
        cubicIn: function (k) {
            return k * k * k;
        },
        cubicOut: function (k) {
            return --k * k * k + 1;
        },
        cubicInOut: function (k) {
            if ((k *= 2) < 1) {
                return 0.5 * k * k * k;
            }
            return 0.5 * ((k -= 2) * k * k + 2);
        },
        quarticIn: function (k) {
            return k * k * k * k;
        },
        quarticOut: function (k) {
            return 1 - (--k * k * k * k);
        },
        quarticInOut: function (k) {
            if ((k *= 2) < 1) {
                return 0.5 * k * k * k * k;
            }
            return -0.5 * ((k -= 2) * k * k * k - 2);
        },
        quinticIn: function (k) {
            return k * k * k * k * k;
        },
        quinticOut: function (k) {
            return --k * k * k * k * k + 1;
        },
        quinticInOut: function (k) {
            if ((k *= 2) < 1) {
                return 0.5 * k * k * k * k * k;
            }
            return 0.5 * ((k -= 2) * k * k * k * k + 2);
        },
        sinusoidalIn: function (k) {
            return 1 - Math.cos(k * Math.PI / 2);
        },
        sinusoidalOut: function (k) {
            return Math.sin(k * Math.PI / 2);
        },
        sinusoidalInOut: function (k) {
            return 0.5 * (1 - Math.cos(Math.PI * k));
        },
        exponentialIn: function (k) {
            return k === 0 ? 0 : Math.pow(1024, k - 1);
        },
        exponentialOut: function (k) {
            return k === 1 ? 1 : 1 - Math.pow(2, -10 * k);
        },
        exponentialInOut: function (k) {
            if (k === 0) {
                return 0;
            }
            if (k === 1) {
                return 1;
            }
            if ((k *= 2) < 1) {
                return 0.5 * Math.pow(1024, k - 1);
            }
            return 0.5 * (-Math.pow(2, -10 * (k - 1)) + 2);
        },
        circularIn: function (k) {
            return 1 - Math.sqrt(1 - k * k);
        },
        circularOut: function (k) {
            return Math.sqrt(1 - (--k * k));
        },
        circularInOut: function (k) {
            if ((k *= 2) < 1) {
                return -0.5 * (Math.sqrt(1 - k * k) - 1);
            }
            return 0.5 * (Math.sqrt(1 - (k -= 2) * k) + 1);
        },
        elasticIn: function (k) {
            var s;
            var a = 0.1;
            var p = 0.4;
            if (k === 0) {
                return 0;
            }
            if (k === 1) {
                return 1;
            }
            if (!a || a < 1) {
                a = 1;
                s = p / 4;
            }
            else {
                s = p * Math.asin(1 / a) / (2 * Math.PI);
            }
            return -(a * Math.pow(2, 10 * (k -= 1))
                * Math.sin((k - s) * (2 * Math.PI) / p));
        },
        elasticOut: function (k) {
            var s;
            var a = 0.1;
            var p = 0.4;
            if (k === 0) {
                return 0;
            }
            if (k === 1) {
                return 1;
            }
            if (!a || a < 1) {
                a = 1;
                s = p / 4;
            }
            else {
                s = p * Math.asin(1 / a) / (2 * Math.PI);
            }
            return (a * Math.pow(2, -10 * k)
                * Math.sin((k - s) * (2 * Math.PI) / p) + 1);
        },
        elasticInOut: function (k) {
            var s;
            var a = 0.1;
            var p = 0.4;
            if (k === 0) {
                return 0;
            }
            if (k === 1) {
                return 1;
            }
            if (!a || a < 1) {
                a = 1;
                s = p / 4;
            }
            else {
                s = p * Math.asin(1 / a) / (2 * Math.PI);
            }
            if ((k *= 2) < 1) {
                return -0.5 * (a * Math.pow(2, 10 * (k -= 1))
                    * Math.sin((k - s) * (2 * Math.PI) / p));
            }
            return a * Math.pow(2, -10 * (k -= 1))
                * Math.sin((k - s) * (2 * Math.PI) / p) * 0.5 + 1;
        },
        backIn: function (k) {
            var s = 1.70158;
            return k * k * ((s + 1) * k - s);
        },
        backOut: function (k) {
            var s = 1.70158;
            return --k * k * ((s + 1) * k + s) + 1;
        },
        backInOut: function (k) {
            var s = 1.70158 * 1.525;
            if ((k *= 2) < 1) {
                return 0.5 * (k * k * ((s + 1) * k - s));
            }
            return 0.5 * ((k -= 2) * k * ((s + 1) * k + s) + 2);
        },
        bounceIn: function (k) {
            return 1 - easingFuncs.bounceOut(1 - k);
        },
        bounceOut: function (k) {
            if (k < (1 / 2.75)) {
                return 7.5625 * k * k;
            }
            else if (k < (2 / 2.75)) {
                return 7.5625 * (k -= (1.5 / 2.75)) * k + 0.75;
            }
            else if (k < (2.5 / 2.75)) {
                return 7.5625 * (k -= (2.25 / 2.75)) * k + 0.9375;
            }
            else {
                return 7.5625 * (k -= (2.625 / 2.75)) * k + 0.984375;
            }
        },
        bounceInOut: function (k) {
            if (k < 0.5) {
                return easingFuncs.bounceIn(k * 2) * 0.5;
            }
            return easingFuncs.bounceOut(k * 2 - 1) * 0.5 + 0.5;
        }
    };

    var mathPow = Math.pow;
    var mathSqrt = Math.sqrt;
    var EPSILON = 1e-8;
    var EPSILON_NUMERIC = 1e-4;
    var THREE_SQRT = mathSqrt(3);
    var ONE_THIRD = 1 / 3;
    var _v0 = create();
    var _v1 = create();
    var _v2 = create();
    function isAroundZero(val) {
        return val > -EPSILON && val < EPSILON;
    }
    function isNotAroundZero(val) {
        return val > EPSILON || val < -EPSILON;
    }
    function cubicAt(p0, p1, p2, p3, t) {
        var onet = 1 - t;
        return onet * onet * (onet * p0 + 3 * t * p1)
            + t * t * (t * p3 + 3 * onet * p2);
    }
    function cubicDerivativeAt(p0, p1, p2, p3, t) {
        var onet = 1 - t;
        return 3 * (((p1 - p0) * onet + 2 * (p2 - p1) * t) * onet
            + (p3 - p2) * t * t);
    }
    function cubicRootAt(p0, p1, p2, p3, val, roots) {
        var a = p3 + 3 * (p1 - p2) - p0;
        var b = 3 * (p2 - p1 * 2 + p0);
        var c = 3 * (p1 - p0);
        var d = p0 - val;
        var A = b * b - 3 * a * c;
        var B = b * c - 9 * a * d;
        var C = c * c - 3 * b * d;
        var n = 0;
        if (isAroundZero(A) && isAroundZero(B)) {
            if (isAroundZero(b)) {
                roots[0] = 0;
            }
            else {
                var t1 = -c / b;
                if (t1 >= 0 && t1 <= 1) {
                    roots[n++] = t1;
                }
            }
        }
        else {
            var disc = B * B - 4 * A * C;
            if (isAroundZero(disc)) {
                var K = B / A;
                var t1 = -b / a + K;
                var t2 = -K / 2;
                if (t1 >= 0 && t1 <= 1) {
                    roots[n++] = t1;
                }
                if (t2 >= 0 && t2 <= 1) {
                    roots[n++] = t2;
                }
            }
            else if (disc > 0) {
                var discSqrt = mathSqrt(disc);
                var Y1 = A * b + 1.5 * a * (-B + discSqrt);
                var Y2 = A * b + 1.5 * a * (-B - discSqrt);
                if (Y1 < 0) {
                    Y1 = -mathPow(-Y1, ONE_THIRD);
                }
                else {
                    Y1 = mathPow(Y1, ONE_THIRD);
                }
                if (Y2 < 0) {
                    Y2 = -mathPow(-Y2, ONE_THIRD);
                }
                else {
                    Y2 = mathPow(Y2, ONE_THIRD);
                }
                var t1 = (-b - (Y1 + Y2)) / (3 * a);
                if (t1 >= 0 && t1 <= 1) {
                    roots[n++] = t1;
                }
            }
            else {
                var T = (2 * A * b - 3 * a * B) / (2 * mathSqrt(A * A * A));
                var theta = Math.acos(T) / 3;
                var ASqrt = mathSqrt(A);
                var tmp = Math.cos(theta);
                var t1 = (-b - 2 * ASqrt * tmp) / (3 * a);
                var t2 = (-b + ASqrt * (tmp + THREE_SQRT * Math.sin(theta))) / (3 * a);
                var t3 = (-b + ASqrt * (tmp - THREE_SQRT * Math.sin(theta))) / (3 * a);
                if (t1 >= 0 && t1 <= 1) {
                    roots[n++] = t1;
                }
                if (t2 >= 0 && t2 <= 1) {
                    roots[n++] = t2;
                }
                if (t3 >= 0 && t3 <= 1) {
                    roots[n++] = t3;
                }
            }
        }
        return n;
    }
    function cubicExtrema(p0, p1, p2, p3, extrema) {
        var b = 6 * p2 - 12 * p1 + 6 * p0;
        var a = 9 * p1 + 3 * p3 - 3 * p0 - 9 * p2;
        var c = 3 * p1 - 3 * p0;
        var n = 0;
        if (isAroundZero(a)) {
            if (isNotAroundZero(b)) {
                var t1 = -c / b;
                if (t1 >= 0 && t1 <= 1) {
                    extrema[n++] = t1;
                }
            }
        }
        else {
            var disc = b * b - 4 * a * c;
            if (isAroundZero(disc)) {
                extrema[0] = -b / (2 * a);
            }
            else if (disc > 0) {
                var discSqrt = mathSqrt(disc);
                var t1 = (-b + discSqrt) / (2 * a);
                var t2 = (-b - discSqrt) / (2 * a);
                if (t1 >= 0 && t1 <= 1) {
                    extrema[n++] = t1;
                }
                if (t2 >= 0 && t2 <= 1) {
                    extrema[n++] = t2;
                }
            }
        }
        return n;
    }
    function cubicSubdivide(p0, p1, p2, p3, t, out) {
        var p01 = (p1 - p0) * t + p0;
        var p12 = (p2 - p1) * t + p1;
        var p23 = (p3 - p2) * t + p2;
        var p012 = (p12 - p01) * t + p01;
        var p123 = (p23 - p12) * t + p12;
        var p0123 = (p123 - p012) * t + p012;
        out[0] = p0;
        out[1] = p01;
        out[2] = p012;
        out[3] = p0123;
        out[4] = p0123;
        out[5] = p123;
        out[6] = p23;
        out[7] = p3;
    }
    function cubicProjectPoint(x0, y0, x1, y1, x2, y2, x3, y3, x, y, out) {
        var t;
        var interval = 0.005;
        var d = Infinity;
        var prev;
        var next;
        var d1;
        var d2;
        _v0[0] = x;
        _v0[1] = y;
        for (var _t = 0; _t < 1; _t += 0.05) {
            _v1[0] = cubicAt(x0, x1, x2, x3, _t);
            _v1[1] = cubicAt(y0, y1, y2, y3, _t);
            d1 = distSquare(_v0, _v1);
            if (d1 < d) {
                t = _t;
                d = d1;
            }
        }
        d = Infinity;
        for (var i = 0; i < 32; i++) {
            if (interval < EPSILON_NUMERIC) {
                break;
            }
            prev = t - interval;
            next = t + interval;
            _v1[0] = cubicAt(x0, x1, x2, x3, prev);
            _v1[1] = cubicAt(y0, y1, y2, y3, prev);
            d1 = distSquare(_v1, _v0);
            if (prev >= 0 && d1 < d) {
                t = prev;
                d = d1;
            }
            else {
                _v2[0] = cubicAt(x0, x1, x2, x3, next);
                _v2[1] = cubicAt(y0, y1, y2, y3, next);
                d2 = distSquare(_v2, _v0);
                if (next <= 1 && d2 < d) {
                    t = next;
                    d = d2;
                }
                else {
                    interval *= 0.5;
                }
            }
        }
        if (out) {
            out[0] = cubicAt(x0, x1, x2, x3, t);
            out[1] = cubicAt(y0, y1, y2, y3, t);
        }
        return mathSqrt(d);
    }
    function cubicLength(x0, y0, x1, y1, x2, y2, x3, y3, iteration) {
        var px = x0;
        var py = y0;
        var d = 0;
        var step = 1 / iteration;
        for (var i = 1; i <= iteration; i++) {
            var t = i * step;
            var x = cubicAt(x0, x1, x2, x3, t);
            var y = cubicAt(y0, y1, y2, y3, t);
            var dx = x - px;
            var dy = y - py;
            d += Math.sqrt(dx * dx + dy * dy);
            px = x;
            py = y;
        }
        return d;
    }
    function quadraticAt(p0, p1, p2, t) {
        var onet = 1 - t;
        return onet * (onet * p0 + 2 * t * p1) + t * t * p2;
    }
    function quadraticDerivativeAt(p0, p1, p2, t) {
        return 2 * ((1 - t) * (p1 - p0) + t * (p2 - p1));
    }
    function quadraticRootAt(p0, p1, p2, val, roots) {
        var a = p0 - 2 * p1 + p2;
        var b = 2 * (p1 - p0);
        var c = p0 - val;
        var n = 0;
        if (isAroundZero(a)) {
            if (isNotAroundZero(b)) {
                var t1 = -c / b;
                if (t1 >= 0 && t1 <= 1) {
                    roots[n++] = t1;
                }
            }
        }
        else {
            var disc = b * b - 4 * a * c;
            if (isAroundZero(disc)) {
                var t1 = -b / (2 * a);
                if (t1 >= 0 && t1 <= 1) {
                    roots[n++] = t1;
                }
            }
            else if (disc > 0) {
                var discSqrt = mathSqrt(disc);
                var t1 = (-b + discSqrt) / (2 * a);
                var t2 = (-b - discSqrt) / (2 * a);
                if (t1 >= 0 && t1 <= 1) {
                    roots[n++] = t1;
                }
                if (t2 >= 0 && t2 <= 1) {
                    roots[n++] = t2;
                }
            }
        }
        return n;
    }
    function quadraticExtremum(p0, p1, p2) {
        var divider = p0 + p2 - 2 * p1;
        if (divider === 0) {
            return 0.5;
        }
        else {
            return (p0 - p1) / divider;
        }
    }
    function quadraticSubdivide(p0, p1, p2, t, out) {
        var p01 = (p1 - p0) * t + p0;
        var p12 = (p2 - p1) * t + p1;
        var p012 = (p12 - p01) * t + p01;
        out[0] = p0;
        out[1] = p01;
        out[2] = p012;
        out[3] = p012;
        out[4] = p12;
        out[5] = p2;
    }
    function quadraticProjectPoint(x0, y0, x1, y1, x2, y2, x, y, out) {
        var t;
        var interval = 0.005;
        var d = Infinity;
        _v0[0] = x;
        _v0[1] = y;
        for (var _t = 0; _t < 1; _t += 0.05) {
            _v1[0] = quadraticAt(x0, x1, x2, _t);
            _v1[1] = quadraticAt(y0, y1, y2, _t);
            var d1 = distSquare(_v0, _v1);
            if (d1 < d) {
                t = _t;
                d = d1;
            }
        }
        d = Infinity;
        for (var i = 0; i < 32; i++) {
            if (interval < EPSILON_NUMERIC) {
                break;
            }
            var prev = t - interval;
            var next = t + interval;
            _v1[0] = quadraticAt(x0, x1, x2, prev);
            _v1[1] = quadraticAt(y0, y1, y2, prev);
            var d1 = distSquare(_v1, _v0);
            if (prev >= 0 && d1 < d) {
                t = prev;
                d = d1;
            }
            else {
                _v2[0] = quadraticAt(x0, x1, x2, next);
                _v2[1] = quadraticAt(y0, y1, y2, next);
                var d2 = distSquare(_v2, _v0);
                if (next <= 1 && d2 < d) {
                    t = next;
                    d = d2;
                }
                else {
                    interval *= 0.5;
                }
            }
        }
        if (out) {
            out[0] = quadraticAt(x0, x1, x2, t);
            out[1] = quadraticAt(y0, y1, y2, t);
        }
        return mathSqrt(d);
    }
    function quadraticLength(x0, y0, x1, y1, x2, y2, iteration) {
        var px = x0;
        var py = y0;
        var d = 0;
        var step = 1 / iteration;
        for (var i = 1; i <= iteration; i++) {
            var t = i * step;
            var x = quadraticAt(x0, x1, x2, t);
            var y = quadraticAt(y0, y1, y2, t);
            var dx = x - px;
            var dy = y - py;
            d += Math.sqrt(dx * dx + dy * dy);
            px = x;
            py = y;
        }
        return d;
    }

    var regexp = /cubic-bezier\(([0-9,\.e ]+)\)/;
    function createCubicEasingFunc(cubicEasingStr) {
        var cubic = cubicEasingStr && regexp.exec(cubicEasingStr);
        if (cubic) {
            var points = cubic[1].split(',');
            var a_1 = +trim(points[0]);
            var b_1 = +trim(points[1]);
            var c_1 = +trim(points[2]);
            var d_1 = +trim(points[3]);
            if (isNaN(a_1 + b_1 + c_1 + d_1)) {
                return;
            }
            var roots_1 = [];
            return function (p) {
                return p <= 0
                    ? 0 : p >= 1
                    ? 1
                    : cubicRootAt(0, a_1, c_1, 1, p, roots_1) && cubicAt(0, b_1, d_1, 1, roots_1[0]);
            };
        }
    }

    var Clip = (function () {
        function Clip(opts) {
            this._inited = false;
            this._startTime = 0;
            this._pausedTime = 0;
            this._paused = false;
            this._life = opts.life || 1000;
            this._delay = opts.delay || 0;
            this.loop = opts.loop || false;
            this.onframe = opts.onframe || noop;
            this.ondestroy = opts.ondestroy || noop;
            this.onrestart = opts.onrestart || noop;
            opts.easing && this.setEasing(opts.easing);
        }
        Clip.prototype.step = function (globalTime, deltaTime) {
            if (!this._inited) {
                this._startTime = globalTime + this._delay;
                this._inited = true;
            }
            if (this._paused) {
                this._pausedTime += deltaTime;
                return;
            }
            var life = this._life;
            var elapsedTime = globalTime - this._startTime - this._pausedTime;
            var percent = elapsedTime / life;
            if (percent < 0) {
                percent = 0;
            }
            percent = Math.min(percent, 1);
            var easingFunc = this.easingFunc;
            var schedule = easingFunc ? easingFunc(percent) : percent;
            this.onframe(schedule);
            if (percent === 1) {
                if (this.loop) {
                    var remainder = elapsedTime % life;
                    this._startTime = globalTime - remainder;
                    this._pausedTime = 0;
                    this.onrestart();
                }
                else {
                    return true;
                }
            }
            return false;
        };
        Clip.prototype.pause = function () {
            this._paused = true;
        };
        Clip.prototype.resume = function () {
            this._paused = false;
        };
        Clip.prototype.setEasing = function (easing) {
            this.easing = easing;
            this.easingFunc = isFunction(easing)
                ? easing
                : easingFuncs[easing] || createCubicEasingFunc(easing);
        };
        return Clip;
    }());

    var Entry = (function () {
        function Entry(val) {
            this.value = val;
        }
        return Entry;
    }());
    var LinkedList = (function () {
        function LinkedList() {
            this._len = 0;
        }
        LinkedList.prototype.insert = function (val) {
            var entry = new Entry(val);
            this.insertEntry(entry);
            return entry;
        };
        LinkedList.prototype.insertEntry = function (entry) {
            if (!this.head) {
                this.head = this.tail = entry;
            }
            else {
                this.tail.next = entry;
                entry.prev = this.tail;
                entry.next = null;
                this.tail = entry;
            }
            this._len++;
        };
        LinkedList.prototype.remove = function (entry) {
            var prev = entry.prev;
            var next = entry.next;
            if (prev) {
                prev.next = next;
            }
            else {
                this.head = next;
            }
            if (next) {
                next.prev = prev;
            }
            else {
                this.tail = prev;
            }
            entry.next = entry.prev = null;
            this._len--;
        };
        LinkedList.prototype.len = function () {
            return this._len;
        };
        LinkedList.prototype.clear = function () {
            this.head = this.tail = null;
            this._len = 0;
        };
        return LinkedList;
    }());
    var LRU = (function () {
        function LRU(maxSize) {
            this._list = new LinkedList();
            this._maxSize = 10;
            this._map = {};
            this._maxSize = maxSize;
        }
        LRU.prototype.put = function (key, value) {
            var list = this._list;
            var map = this._map;
            var removed = null;
            if (map[key] == null) {
                var len = list.len();
                var entry = this._lastRemovedEntry;
                if (len >= this._maxSize && len > 0) {
                    var leastUsedEntry = list.head;
                    list.remove(leastUsedEntry);
                    delete map[leastUsedEntry.key];
                    removed = leastUsedEntry.value;
                    this._lastRemovedEntry = leastUsedEntry;
                }
                if (entry) {
                    entry.value = value;
                }
                else {
                    entry = new Entry(value);
                }
                entry.key = key;
                list.insertEntry(entry);
                map[key] = entry;
            }
            return removed;
        };
        LRU.prototype.get = function (key) {
            var entry = this._map[key];
            var list = this._list;
            if (entry != null) {
                if (entry !== list.tail) {
                    list.remove(entry);
                    list.insertEntry(entry);
                }
                return entry.value;
            }
        };
        LRU.prototype.clear = function () {
            this._list.clear();
            this._map = {};
        };
        LRU.prototype.len = function () {
            return this._list.len();
        };
        return LRU;
    }());

    var kCSSColorTable = {
        'transparent': [0, 0, 0, 0], 'aliceblue': [240, 248, 255, 1],
        'antiquewhite': [250, 235, 215, 1], 'aqua': [0, 255, 255, 1],
        'aquamarine': [127, 255, 212, 1], 'azure': [240, 255, 255, 1],
        'beige': [245, 245, 220, 1], 'bisque': [255, 228, 196, 1],
        'black': [0, 0, 0, 1], 'blanchedalmond': [255, 235, 205, 1],
        'blue': [0, 0, 255, 1], 'blueviolet': [138, 43, 226, 1],
        'brown': [165, 42, 42, 1], 'burlywood': [222, 184, 135, 1],
        'cadetblue': [95, 158, 160, 1], 'chartreuse': [127, 255, 0, 1],
        'chocolate': [210, 105, 30, 1], 'coral': [255, 127, 80, 1],
        'cornflowerblue': [100, 149, 237, 1], 'cornsilk': [255, 248, 220, 1],
        'crimson': [220, 20, 60, 1], 'cyan': [0, 255, 255, 1],
        'darkblue': [0, 0, 139, 1], 'darkcyan': [0, 139, 139, 1],
        'darkgoldenrod': [184, 134, 11, 1], 'darkgray': [169, 169, 169, 1],
        'darkgreen': [0, 100, 0, 1], 'darkgrey': [169, 169, 169, 1],
        'darkkhaki': [189, 183, 107, 1], 'darkmagenta': [139, 0, 139, 1],
        'darkolivegreen': [85, 107, 47, 1], 'darkorange': [255, 140, 0, 1],
        'darkorchid': [153, 50, 204, 1], 'darkred': [139, 0, 0, 1],
        'darksalmon': [233, 150, 122, 1], 'darkseagreen': [143, 188, 143, 1],
        'darkslateblue': [72, 61, 139, 1], 'darkslategray': [47, 79, 79, 1],
        'darkslategrey': [47, 79, 79, 1], 'darkturquoise': [0, 206, 209, 1],
        'darkviolet': [148, 0, 211, 1], 'deeppink': [255, 20, 147, 1],
        'deepskyblue': [0, 191, 255, 1], 'dimgray': [105, 105, 105, 1],
        'dimgrey': [105, 105, 105, 1], 'dodgerblue': [30, 144, 255, 1],
        'firebrick': [178, 34, 34, 1], 'floralwhite': [255, 250, 240, 1],
        'forestgreen': [34, 139, 34, 1], 'fuchsia': [255, 0, 255, 1],
        'gainsboro': [220, 220, 220, 1], 'ghostwhite': [248, 248, 255, 1],
        'gold': [255, 215, 0, 1], 'goldenrod': [218, 165, 32, 1],
        'gray': [128, 128, 128, 1], 'green': [0, 128, 0, 1],
        'greenyellow': [173, 255, 47, 1], 'grey': [128, 128, 128, 1],
        'honeydew': [240, 255, 240, 1], 'hotpink': [255, 105, 180, 1],
        'indianred': [205, 92, 92, 1], 'indigo': [75, 0, 130, 1],
        'ivory': [255, 255, 240, 1], 'khaki': [240, 230, 140, 1],
        'lavender': [230, 230, 250, 1], 'lavenderblush': [255, 240, 245, 1],
        'lawngreen': [124, 252, 0, 1], 'lemonchiffon': [255, 250, 205, 1],
        'lightblue': [173, 216, 230, 1], 'lightcoral': [240, 128, 128, 1],
        'lightcyan': [224, 255, 255, 1], 'lightgoldenrodyellow': [250, 250, 210, 1],
        'lightgray': [211, 211, 211, 1], 'lightgreen': [144, 238, 144, 1],
        'lightgrey': [211, 211, 211, 1], 'lightpink': [255, 182, 193, 1],
        'lightsalmon': [255, 160, 122, 1], 'lightseagreen': [32, 178, 170, 1],
        'lightskyblue': [135, 206, 250, 1], 'lightslategray': [119, 136, 153, 1],
        'lightslategrey': [119, 136, 153, 1], 'lightsteelblue': [176, 196, 222, 1],
        'lightyellow': [255, 255, 224, 1], 'lime': [0, 255, 0, 1],
        'limegreen': [50, 205, 50, 1], 'linen': [250, 240, 230, 1],
        'magenta': [255, 0, 255, 1], 'maroon': [128, 0, 0, 1],
        'mediumaquamarine': [102, 205, 170, 1], 'mediumblue': [0, 0, 205, 1],
        'mediumorchid': [186, 85, 211, 1], 'mediumpurple': [147, 112, 219, 1],
        'mediumseagreen': [60, 179, 113, 1], 'mediumslateblue': [123, 104, 238, 1],
        'mediumspringgreen': [0, 250, 154, 1], 'mediumturquoise': [72, 209, 204, 1],
        'mediumvioletred': [199, 21, 133, 1], 'midnightblue': [25, 25, 112, 1],
        'mintcream': [245, 255, 250, 1], 'mistyrose': [255, 228, 225, 1],
        'moccasin': [255, 228, 181, 1], 'navajowhite': [255, 222, 173, 1],
        'navy': [0, 0, 128, 1], 'oldlace': [253, 245, 230, 1],
        'olive': [128, 128, 0, 1], 'olivedrab': [107, 142, 35, 1],
        'orange': [255, 165, 0, 1], 'orangered': [255, 69, 0, 1],
        'orchid': [218, 112, 214, 1], 'palegoldenrod': [238, 232, 170, 1],
        'palegreen': [152, 251, 152, 1], 'paleturquoise': [175, 238, 238, 1],
        'palevioletred': [219, 112, 147, 1], 'papayawhip': [255, 239, 213, 1],
        'peachpuff': [255, 218, 185, 1], 'peru': [205, 133, 63, 1],
        'pink': [255, 192, 203, 1], 'plum': [221, 160, 221, 1],
        'powderblue': [176, 224, 230, 1], 'purple': [128, 0, 128, 1],
        'red': [255, 0, 0, 1], 'rosybrown': [188, 143, 143, 1],
        'royalblue': [65, 105, 225, 1], 'saddlebrown': [139, 69, 19, 1],
        'salmon': [250, 128, 114, 1], 'sandybrown': [244, 164, 96, 1],
        'seagreen': [46, 139, 87, 1], 'seashell': [255, 245, 238, 1],
        'sienna': [160, 82, 45, 1], 'silver': [192, 192, 192, 1],
        'skyblue': [135, 206, 235, 1], 'slateblue': [106, 90, 205, 1],
        'slategray': [112, 128, 144, 1], 'slategrey': [112, 128, 144, 1],
        'snow': [255, 250, 250, 1], 'springgreen': [0, 255, 127, 1],
        'steelblue': [70, 130, 180, 1], 'tan': [210, 180, 140, 1],
        'teal': [0, 128, 128, 1], 'thistle': [216, 191, 216, 1],
        'tomato': [255, 99, 71, 1], 'turquoise': [64, 224, 208, 1],
        'violet': [238, 130, 238, 1], 'wheat': [245, 222, 179, 1],
        'white': [255, 255, 255, 1], 'whitesmoke': [245, 245, 245, 1],
        'yellow': [255, 255, 0, 1], 'yellowgreen': [154, 205, 50, 1]
    };
    function clampCssByte(i) {
        i = Math.round(i);
        return i < 0 ? 0 : i > 255 ? 255 : i;
    }
    function clampCssAngle(i) {
        i = Math.round(i);
        return i < 0 ? 0 : i > 360 ? 360 : i;
    }
    function clampCssFloat(f) {
        return f < 0 ? 0 : f > 1 ? 1 : f;
    }
    function parseCssInt(val) {
        var str = val;
        if (str.length && str.charAt(str.length - 1) === '%') {
            return clampCssByte(parseFloat(str) / 100 * 255);
        }
        return clampCssByte(parseInt(str, 10));
    }
    function parseCssFloat(val) {
        var str = val;
        if (str.length && str.charAt(str.length - 1) === '%') {
            return clampCssFloat(parseFloat(str) / 100);
        }
        return clampCssFloat(parseFloat(str));
    }
    function cssHueToRgb(m1, m2, h) {
        if (h < 0) {
            h += 1;
        }
        else if (h > 1) {
            h -= 1;
        }
        if (h * 6 < 1) {
            return m1 + (m2 - m1) * h * 6;
        }
        if (h * 2 < 1) {
            return m2;
        }
        if (h * 3 < 2) {
            return m1 + (m2 - m1) * (2 / 3 - h) * 6;
        }
        return m1;
    }
    function lerpNumber(a, b, p) {
        return a + (b - a) * p;
    }
    function setRgba(out, r, g, b, a) {
        out[0] = r;
        out[1] = g;
        out[2] = b;
        out[3] = a;
        return out;
    }
    function copyRgba(out, a) {
        out[0] = a[0];
        out[1] = a[1];
        out[2] = a[2];
        out[3] = a[3];
        return out;
    }
    var colorCache = new LRU(20);
    var lastRemovedArr = null;
    function putToCache(colorStr, rgbaArr) {
        if (lastRemovedArr) {
            copyRgba(lastRemovedArr, rgbaArr);
        }
        lastRemovedArr = colorCache.put(colorStr, lastRemovedArr || (rgbaArr.slice()));
    }
    function parse(colorStr, rgbaArr) {
        if (!colorStr) {
            return;
        }
        rgbaArr = rgbaArr || [];
        var cached = colorCache.get(colorStr);
        if (cached) {
            return copyRgba(rgbaArr, cached);
        }
        colorStr = colorStr + '';
        var str = colorStr.replace(/ /g, '').toLowerCase();
        if (str in kCSSColorTable) {
            copyRgba(rgbaArr, kCSSColorTable[str]);
            putToCache(colorStr, rgbaArr);
            return rgbaArr;
        }
        var strLen = str.length;
        if (str.charAt(0) === '#') {
            if (strLen === 4 || strLen === 5) {
                var iv = parseInt(str.slice(1, 4), 16);
                if (!(iv >= 0 && iv <= 0xfff)) {
                    setRgba(rgbaArr, 0, 0, 0, 1);
                    return;
                }
                setRgba(rgbaArr, ((iv & 0xf00) >> 4) | ((iv & 0xf00) >> 8), (iv & 0xf0) | ((iv & 0xf0) >> 4), (iv & 0xf) | ((iv & 0xf) << 4), strLen === 5 ? parseInt(str.slice(4), 16) / 0xf : 1);
                putToCache(colorStr, rgbaArr);
                return rgbaArr;
            }
            else if (strLen === 7 || strLen === 9) {
                var iv = parseInt(str.slice(1, 7), 16);
                if (!(iv >= 0 && iv <= 0xffffff)) {
                    setRgba(rgbaArr, 0, 0, 0, 1);
                    return;
                }
                setRgba(rgbaArr, (iv & 0xff0000) >> 16, (iv & 0xff00) >> 8, iv & 0xff, strLen === 9 ? parseInt(str.slice(7), 16) / 0xff : 1);
                putToCache(colorStr, rgbaArr);
                return rgbaArr;
            }
            return;
        }
        var op = str.indexOf('(');
        var ep = str.indexOf(')');
        if (op !== -1 && ep + 1 === strLen) {
            var fname = str.substr(0, op);
            var params = str.substr(op + 1, ep - (op + 1)).split(',');
            var alpha = 1;
            switch (fname) {
                case 'rgba':
                    if (params.length !== 4) {
                        return params.length === 3
                            ? setRgba(rgbaArr, +params[0], +params[1], +params[2], 1)
                            : setRgba(rgbaArr, 0, 0, 0, 1);
                    }
                    alpha = parseCssFloat(params.pop());
                case 'rgb':
                    if (params.length >= 3) {
                        setRgba(rgbaArr, parseCssInt(params[0]), parseCssInt(params[1]), parseCssInt(params[2]), params.length === 3 ? alpha : parseCssFloat(params[3]));
                        putToCache(colorStr, rgbaArr);
                        return rgbaArr;
                    }
                    else {
                        setRgba(rgbaArr, 0, 0, 0, 1);
                        return;
                    }
                case 'hsla':
                    if (params.length !== 4) {
                        setRgba(rgbaArr, 0, 0, 0, 1);
                        return;
                    }
                    params[3] = parseCssFloat(params[3]);
                    hsla2rgba(params, rgbaArr);
                    putToCache(colorStr, rgbaArr);
                    return rgbaArr;
                case 'hsl':
                    if (params.length !== 3) {
                        setRgba(rgbaArr, 0, 0, 0, 1);
                        return;
                    }
                    hsla2rgba(params, rgbaArr);
                    putToCache(colorStr, rgbaArr);
                    return rgbaArr;
                default:
                    return;
            }
        }
        setRgba(rgbaArr, 0, 0, 0, 1);
        return;
    }
    function hsla2rgba(hsla, rgba) {
        var h = (((parseFloat(hsla[0]) % 360) + 360) % 360) / 360;
        var s = parseCssFloat(hsla[1]);
        var l = parseCssFloat(hsla[2]);
        var m2 = l <= 0.5 ? l * (s + 1) : l + s - l * s;
        var m1 = l * 2 - m2;
        rgba = rgba || [];
        setRgba(rgba, clampCssByte(cssHueToRgb(m1, m2, h + 1 / 3) * 255), clampCssByte(cssHueToRgb(m1, m2, h) * 255), clampCssByte(cssHueToRgb(m1, m2, h - 1 / 3) * 255), 1);
        if (hsla.length === 4) {
            rgba[3] = hsla[3];
        }
        return rgba;
    }
    function rgba2hsla(rgba) {
        if (!rgba) {
            return;
        }
        var R = rgba[0] / 255;
        var G = rgba[1] / 255;
        var B = rgba[2] / 255;
        var vMin = Math.min(R, G, B);
        var vMax = Math.max(R, G, B);
        var delta = vMax - vMin;
        var L = (vMax + vMin) / 2;
        var H;
        var S;
        if (delta === 0) {
            H = 0;
            S = 0;
        }
        else {
            if (L < 0.5) {
                S = delta / (vMax + vMin);
            }
            else {
                S = delta / (2 - vMax - vMin);
            }
            var deltaR = (((vMax - R) / 6) + (delta / 2)) / delta;
            var deltaG = (((vMax - G) / 6) + (delta / 2)) / delta;
            var deltaB = (((vMax - B) / 6) + (delta / 2)) / delta;
            if (R === vMax) {
                H = deltaB - deltaG;
            }
            else if (G === vMax) {
                H = (1 / 3) + deltaR - deltaB;
            }
            else if (B === vMax) {
                H = (2 / 3) + deltaG - deltaR;
            }
            if (H < 0) {
                H += 1;
            }
            if (H > 1) {
                H -= 1;
            }
        }
        var hsla = [H * 360, S, L];
        if (rgba[3] != null) {
            hsla.push(rgba[3]);
        }
        return hsla;
    }
    function lift(color, level) {
        var colorArr = parse(color);
        if (colorArr) {
            for (var i = 0; i < 3; i++) {
                if (level < 0) {
                    colorArr[i] = colorArr[i] * (1 - level) | 0;
                }
                else {
                    colorArr[i] = ((255 - colorArr[i]) * level + colorArr[i]) | 0;
                }
                if (colorArr[i] > 255) {
                    colorArr[i] = 255;
                }
                else if (colorArr[i] < 0) {
                    colorArr[i] = 0;
                }
            }
            return stringify(colorArr, colorArr.length === 4 ? 'rgba' : 'rgb');
        }
    }
    function toHex(color) {
        var colorArr = parse(color);
        if (colorArr) {
            return ((1 << 24) + (colorArr[0] << 16) + (colorArr[1] << 8) + (+colorArr[2])).toString(16).slice(1);
        }
    }
    function fastLerp(normalizedValue, colors, out) {
        if (!(colors && colors.length)
            || !(normalizedValue >= 0 && normalizedValue <= 1)) {
            return;
        }
        out = out || [];
        var value = normalizedValue * (colors.length - 1);
        var leftIndex = Math.floor(value);
        var rightIndex = Math.ceil(value);
        var leftColor = colors[leftIndex];
        var rightColor = colors[rightIndex];
        var dv = value - leftIndex;
        out[0] = clampCssByte(lerpNumber(leftColor[0], rightColor[0], dv));
        out[1] = clampCssByte(lerpNumber(leftColor[1], rightColor[1], dv));
        out[2] = clampCssByte(lerpNumber(leftColor[2], rightColor[2], dv));
        out[3] = clampCssFloat(lerpNumber(leftColor[3], rightColor[3], dv));
        return out;
    }
    var fastMapToColor = fastLerp;
    function lerp$1(normalizedValue, colors, fullOutput) {
        if (!(colors && colors.length)
            || !(normalizedValue >= 0 && normalizedValue <= 1)) {
            return;
        }
        var value = normalizedValue * (colors.length - 1);
        var leftIndex = Math.floor(value);
        var rightIndex = Math.ceil(value);
        var leftColor = parse(colors[leftIndex]);
        var rightColor = parse(colors[rightIndex]);
        var dv = value - leftIndex;
        var color = stringify([
            clampCssByte(lerpNumber(leftColor[0], rightColor[0], dv)),
            clampCssByte(lerpNumber(leftColor[1], rightColor[1], dv)),
            clampCssByte(lerpNumber(leftColor[2], rightColor[2], dv)),
            clampCssFloat(lerpNumber(leftColor[3], rightColor[3], dv))
        ], 'rgba');
        return fullOutput
            ? {
                color: color,
                leftIndex: leftIndex,
                rightIndex: rightIndex,
                value: value
            }
            : color;
    }
    var mapToColor = lerp$1;
    function modifyHSL(color, h, s, l) {
        var colorArr = parse(color);
        if (color) {
            colorArr = rgba2hsla(colorArr);
            h != null && (colorArr[0] = clampCssAngle(h));
            s != null && (colorArr[1] = parseCssFloat(s));
            l != null && (colorArr[2] = parseCssFloat(l));
            return stringify(hsla2rgba(colorArr), 'rgba');
        }
    }
    function modifyAlpha(color, alpha) {
        var colorArr = parse(color);
        if (colorArr && alpha != null) {
            colorArr[3] = clampCssFloat(alpha);
            return stringify(colorArr, 'rgba');
        }
    }
    function stringify(arrColor, type) {
        if (!arrColor || !arrColor.length) {
            return;
        }
        var colorStr = arrColor[0] + ',' + arrColor[1] + ',' + arrColor[2];
        if (type === 'rgba' || type === 'hsva' || type === 'hsla') {
            colorStr += ',' + arrColor[3];
        }
        return type + '(' + colorStr + ')';
    }
    function lum(color, backgroundLum) {
        var arr = parse(color);
        return arr
            ? (0.299 * arr[0] + 0.587 * arr[1] + 0.114 * arr[2]) * arr[3] / 255
                + (1 - arr[3]) * backgroundLum
            : 0;
    }
    function random() {
        return stringify([
            Math.round(Math.random() * 255),
            Math.round(Math.random() * 255),
            Math.round(Math.random() * 255)
        ], 'rgb');
    }
    var liftedColorCache = new LRU(100);
    function liftColor(color) {
        if (isString(color)) {
            var liftedColor = liftedColorCache.get(color);
            if (!liftedColor) {
                liftedColor = lift(color, -0.1);
                liftedColorCache.put(color, liftedColor);
            }
            return liftedColor;
        }
        else if (isGradientObject(color)) {
            var ret = extend({}, color);
            ret.colorStops = map(color.colorStops, function (stop) { return ({
                offset: stop.offset,
                color: lift(stop.color, -0.1)
            }); });
            return ret;
        }
        return color;
    }

    var color = /*#__PURE__*/Object.freeze({
        __proto__: null,
        parse: parse,
        lift: lift,
        toHex: toHex,
        fastLerp: fastLerp,
        fastMapToColor: fastMapToColor,
        lerp: lerp$1,
        mapToColor: mapToColor,
        modifyHSL: modifyHSL,
        modifyAlpha: modifyAlpha,
        stringify: stringify,
        lum: lum,
        random: random,
        liftColor: liftColor
    });

    var mathRound = Math.round;
    function normalizeColor(color) {
        var opacity;
        if (!color || color === 'transparent') {
            color = 'none';
        }
        else if (typeof color === 'string' && color.indexOf('rgba') > -1) {
            var arr = parse(color);
            if (arr) {
                color = 'rgb(' + arr[0] + ',' + arr[1] + ',' + arr[2] + ')';
                opacity = arr[3];
            }
        }
        return {
            color: color,
            opacity: opacity == null ? 1 : opacity
        };
    }
    var EPSILON$1 = 1e-4;
    function isAroundZero$1(transform) {
        return transform < EPSILON$1 && transform > -EPSILON$1;
    }
    function round3(transform) {
        return mathRound(transform * 1e3) / 1e3;
    }
    function round4(transform) {
        return mathRound(transform * 1e4) / 1e4;
    }
    function getMatrixStr(m) {
        return 'matrix('
            + round3(m[0]) + ','
            + round3(m[1]) + ','
            + round3(m[2]) + ','
            + round3(m[3]) + ','
            + round4(m[4]) + ','
            + round4(m[5])
            + ')';
    }
    var TEXT_ALIGN_TO_ANCHOR = {
        left: 'start',
        right: 'end',
        center: 'middle',
        middle: 'middle'
    };
    function adjustTextY(y, lineHeight, textBaseline) {
        if (textBaseline === 'top') {
            y += lineHeight / 2;
        }
        else if (textBaseline === 'bottom') {
            y -= lineHeight / 2;
        }
        return y;
    }
    function hasShadow(style) {
        return style
            && (style.shadowBlur || style.shadowOffsetX || style.shadowOffsetY);
    }
    function getShadowKey(displayable) {
        var style = displayable.style;
        var globalScale = displayable.getGlobalScale();
        return [
            style.shadowColor,
            (style.shadowBlur || 0).toFixed(2),
            (style.shadowOffsetX || 0).toFixed(2),
            (style.shadowOffsetY || 0).toFixed(2),
            globalScale[0],
            globalScale[1]
        ].join(',');
    }
    function isImagePattern(val) {
        return val && (!!val.image);
    }
    function isSVGPattern(val) {
        return val && (!!val.svgElement);
    }
    function isPattern(val) {
        return isImagePattern(val) || isSVGPattern(val);
    }
    function isLinearGradient(val) {
        return val.type === 'linear';
    }
    function isRadialGradient(val) {
        return val.type === 'radial';
    }
    function isGradient(val) {
        return val && (val.type === 'linear'
            || val.type === 'radial');
    }
    function getIdURL(id) {
        return "url(#" + id + ")";
    }
    function getPathPrecision(el) {
        var scale = el.getGlobalScale();
        var size = Math.max(scale[0], scale[1]);
        return Math.max(Math.ceil(Math.log(size) / Math.log(10)), 1);
    }
    function getSRTTransformString(transform) {
        var x = transform.x || 0;
        var y = transform.y || 0;
        var rotation = (transform.rotation || 0) * RADIAN_TO_DEGREE;
        var scaleX = retrieve2(transform.scaleX, 1);
        var scaleY = retrieve2(transform.scaleY, 1);
        var skewX = transform.skewX || 0;
        var skewY = transform.skewY || 0;
        var res = [];
        if (x || y) {
            res.push("translate(" + x + "px," + y + "px)");
        }
        if (rotation) {
            res.push("rotate(" + rotation + ")");
        }
        if (scaleX !== 1 || scaleY !== 1) {
            res.push("scale(" + scaleX + "," + scaleY + ")");
        }
        if (skewX || skewY) {
            res.push("skew(" + mathRound(skewX * RADIAN_TO_DEGREE) + "deg, " + mathRound(skewY * RADIAN_TO_DEGREE) + "deg)");
        }
        return res.join(' ');
    }
    var encodeBase64 = (function () {
        if (env.hasGlobalWindow && isFunction(window.btoa)) {
            return function (str) {
                return window.btoa(unescape(encodeURIComponent(str)));
            };
        }
        if (typeof Buffer !== 'undefined') {
            return function (str) {
                return Buffer.from(str).toString('base64');
            };
        }
        return function (str) {
            if ("development" !== 'production') {
                logError('Base64 isn\'t natively supported in the current environment.');
            }
            return null;
        };
    })();

    var arraySlice = Array.prototype.slice;
    function interpolateNumber(p0, p1, percent) {
        return (p1 - p0) * percent + p0;
    }
    function interpolate1DArray(out, p0, p1, percent) {
        var len = p0.length;
        for (var i = 0; i < len; i++) {
            out[i] = interpolateNumber(p0[i], p1[i], percent);
        }
        return out;
    }
    function interpolate2DArray(out, p0, p1, percent) {
        var len = p0.length;
        var len2 = len && p0[0].length;
        for (var i = 0; i < len; i++) {
            if (!out[i]) {
                out[i] = [];
            }
            for (var j = 0; j < len2; j++) {
                out[i][j] = interpolateNumber(p0[i][j], p1[i][j], percent);
            }
        }
        return out;
    }
    function add1DArray(out, p0, p1, sign) {
        var len = p0.length;
        for (var i = 0; i < len; i++) {
            out[i] = p0[i] + p1[i] * sign;
        }
        return out;
    }
    function add2DArray(out, p0, p1, sign) {
        var len = p0.length;
        var len2 = len && p0[0].length;
        for (var i = 0; i < len; i++) {
            if (!out[i]) {
                out[i] = [];
            }
            for (var j = 0; j < len2; j++) {
                out[i][j] = p0[i][j] + p1[i][j] * sign;
            }
        }
        return out;
    }
    function fillColorStops(val0, val1) {
        var len0 = val0.length;
        var len1 = val1.length;
        var shorterArr = len0 > len1 ? val1 : val0;
        var shorterLen = Math.min(len0, len1);
        var last = shorterArr[shorterLen - 1] || { color: [0, 0, 0, 0], offset: 0 };
        for (var i = shorterLen; i < Math.max(len0, len1); i++) {
            shorterArr.push({
                offset: last.offset,
                color: last.color.slice()
            });
        }
    }
    function fillArray(val0, val1, arrDim) {
        var arr0 = val0;
        var arr1 = val1;
        if (!arr0.push || !arr1.push) {
            return;
        }
        var arr0Len = arr0.length;
        var arr1Len = arr1.length;
        if (arr0Len !== arr1Len) {
            var isPreviousLarger = arr0Len > arr1Len;
            if (isPreviousLarger) {
                arr0.length = arr1Len;
            }
            else {
                for (var i = arr0Len; i < arr1Len; i++) {
                    arr0.push(arrDim === 1 ? arr1[i] : arraySlice.call(arr1[i]));
                }
            }
        }
        var len2 = arr0[0] && arr0[0].length;
        for (var i = 0; i < arr0.length; i++) {
            if (arrDim === 1) {
                if (isNaN(arr0[i])) {
                    arr0[i] = arr1[i];
                }
            }
            else {
                for (var j = 0; j < len2; j++) {
                    if (isNaN(arr0[i][j])) {
                        arr0[i][j] = arr1[i][j];
                    }
                }
            }
        }
    }
    function cloneValue(value) {
        if (isArrayLike(value)) {
            var len = value.length;
            if (isArrayLike(value[0])) {
                var ret = [];
                for (var i = 0; i < len; i++) {
                    ret.push(arraySlice.call(value[i]));
                }
                return ret;
            }
            return arraySlice.call(value);
        }
        return value;
    }
    function rgba2String(rgba) {
        rgba[0] = Math.floor(rgba[0]) || 0;
        rgba[1] = Math.floor(rgba[1]) || 0;
        rgba[2] = Math.floor(rgba[2]) || 0;
        rgba[3] = rgba[3] == null ? 1 : rgba[3];
        return 'rgba(' + rgba.join(',') + ')';
    }
    function guessArrayDim(value) {
        return isArrayLike(value && value[0]) ? 2 : 1;
    }
    var VALUE_TYPE_NUMBER = 0;
    var VALUE_TYPE_1D_ARRAY = 1;
    var VALUE_TYPE_2D_ARRAY = 2;
    var VALUE_TYPE_COLOR = 3;
    var VALUE_TYPE_LINEAR_GRADIENT = 4;
    var VALUE_TYPE_RADIAL_GRADIENT = 5;
    var VALUE_TYPE_UNKOWN = 6;
    function isGradientValueType(valType) {
        return valType === VALUE_TYPE_LINEAR_GRADIENT || valType === VALUE_TYPE_RADIAL_GRADIENT;
    }
    function isArrayValueType(valType) {
        return valType === VALUE_TYPE_1D_ARRAY || valType === VALUE_TYPE_2D_ARRAY;
    }
    var tmpRgba = [0, 0, 0, 0];
    var Track = (function () {
        function Track(propName) {
            this.keyframes = [];
            this.discrete = false;
            this._invalid = false;
            this._needsSort = false;
            this._lastFr = 0;
            this._lastFrP = 0;
            this.propName = propName;
        }
        Track.prototype.isFinished = function () {
            return this._finished;
        };
        Track.prototype.setFinished = function () {
            this._finished = true;
            if (this._additiveTrack) {
                this._additiveTrack.setFinished();
            }
        };
        Track.prototype.needsAnimate = function () {
            return this.keyframes.length >= 1;
        };
        Track.prototype.getAdditiveTrack = function () {
            return this._additiveTrack;
        };
        Track.prototype.addKeyframe = function (time, rawValue, easing) {
            this._needsSort = true;
            var keyframes = this.keyframes;
            var len = keyframes.length;
            var discrete = false;
            var valType = VALUE_TYPE_UNKOWN;
            var value = rawValue;
            if (isArrayLike(rawValue)) {
                var arrayDim = guessArrayDim(rawValue);
                valType = arrayDim;
                if (arrayDim === 1 && !isNumber(rawValue[0])
                    || arrayDim === 2 && !isNumber(rawValue[0][0])) {
                    discrete = true;
                }
            }
            else {
                if (isNumber(rawValue) && !eqNaN(rawValue)) {
                    valType = VALUE_TYPE_NUMBER;
                }
                else if (isString(rawValue)) {
                    if (!isNaN(+rawValue)) {
                        valType = VALUE_TYPE_NUMBER;
                    }
                    else {
                        var colorArray = parse(rawValue);
                        if (colorArray) {
                            value = colorArray;
                            valType = VALUE_TYPE_COLOR;
                        }
                    }
                }
                else if (isGradientObject(rawValue)) {
                    var parsedGradient = extend({}, value);
                    parsedGradient.colorStops = map(rawValue.colorStops, function (colorStop) { return ({
                        offset: colorStop.offset,
                        color: parse(colorStop.color)
                    }); });
                    if (isLinearGradient(rawValue)) {
                        valType = VALUE_TYPE_LINEAR_GRADIENT;
                    }
                    else if (isRadialGradient(rawValue)) {
                        valType = VALUE_TYPE_RADIAL_GRADIENT;
                    }
                    value = parsedGradient;
                }
            }
            if (len === 0) {
                this.valType = valType;
            }
            else if (valType !== this.valType || valType === VALUE_TYPE_UNKOWN) {
                discrete = true;
            }
            this.discrete = this.discrete || discrete;
            var kf = {
                time: time,
                value: value,
                rawValue: rawValue,
                percent: 0
            };
            if (easing) {
                kf.easing = easing;
                kf.easingFunc = isFunction(easing)
                    ? easing
                    : easingFuncs[easing] || createCubicEasingFunc(easing);
            }
            keyframes.push(kf);
            return kf;
        };
        Track.prototype.prepare = function (maxTime, additiveTrack) {
            var kfs = this.keyframes;
            if (this._needsSort) {
                kfs.sort(function (a, b) {
                    return a.time - b.time;
                });
            }
            var valType = this.valType;
            var kfsLen = kfs.length;
            var lastKf = kfs[kfsLen - 1];
            var isDiscrete = this.discrete;
            var isArr = isArrayValueType(valType);
            var isGradient = isGradientValueType(valType);
            for (var i = 0; i < kfsLen; i++) {
                var kf = kfs[i];
                var value = kf.value;
                var lastValue = lastKf.value;
                kf.percent = kf.time / maxTime;
                if (!isDiscrete) {
                    if (isArr && i !== kfsLen - 1) {
                        fillArray(value, lastValue, valType);
                    }
                    else if (isGradient) {
                        fillColorStops(value.colorStops, lastValue.colorStops);
                    }
                }
            }
            if (!isDiscrete
                && valType !== VALUE_TYPE_RADIAL_GRADIENT
                && additiveTrack
                && this.needsAnimate()
                && additiveTrack.needsAnimate()
                && valType === additiveTrack.valType
                && !additiveTrack._finished) {
                this._additiveTrack = additiveTrack;
                var startValue = kfs[0].value;
                for (var i = 0; i < kfsLen; i++) {
                    if (valType === VALUE_TYPE_NUMBER) {
                        kfs[i].additiveValue = kfs[i].value - startValue;
                    }
                    else if (valType === VALUE_TYPE_COLOR) {
                        kfs[i].additiveValue =
                            add1DArray([], kfs[i].value, startValue, -1);
                    }
                    else if (isArrayValueType(valType)) {
                        kfs[i].additiveValue = valType === VALUE_TYPE_1D_ARRAY
                            ? add1DArray([], kfs[i].value, startValue, -1)
                            : add2DArray([], kfs[i].value, startValue, -1);
                    }
                }
            }
        };
        Track.prototype.step = function (target, percent) {
            if (this._finished) {
                return;
            }
            if (this._additiveTrack && this._additiveTrack._finished) {
                this._additiveTrack = null;
            }
            var isAdditive = this._additiveTrack != null;
            var valueKey = isAdditive ? 'additiveValue' : 'value';
            var valType = this.valType;
            var keyframes = this.keyframes;
            var kfsNum = keyframes.length;
            var propName = this.propName;
            var isValueColor = valType === VALUE_TYPE_COLOR;
            var frameIdx;
            var lastFrame = this._lastFr;
            var mathMin = Math.min;
            var frame;
            var nextFrame;
            if (kfsNum === 1) {
                frame = nextFrame = keyframes[0];
            }
            else {
                if (percent < 0) {
                    frameIdx = 0;
                }
                else if (percent < this._lastFrP) {
                    var start = mathMin(lastFrame + 1, kfsNum - 1);
                    for (frameIdx = start; frameIdx >= 0; frameIdx--) {
                        if (keyframes[frameIdx].percent <= percent) {
                            break;
                        }
                    }
                    frameIdx = mathMin(frameIdx, kfsNum - 2);
                }
                else {
                    for (frameIdx = lastFrame; frameIdx < kfsNum; frameIdx++) {
                        if (keyframes[frameIdx].percent > percent) {
                            break;
                        }
                    }
                    frameIdx = mathMin(frameIdx - 1, kfsNum - 2);
                }
                nextFrame = keyframes[frameIdx + 1];
                frame = keyframes[frameIdx];
            }
            if (!(frame && nextFrame)) {
                return;
            }
            this._lastFr = frameIdx;
            this._lastFrP = percent;
            var interval = (nextFrame.percent - frame.percent);
            var w = interval === 0 ? 1 : mathMin((percent - frame.percent) / interval, 1);
            if (nextFrame.easingFunc) {
                w = nextFrame.easingFunc(w);
            }
            var targetArr = isAdditive ? this._additiveValue
                : (isValueColor ? tmpRgba : target[propName]);
            if ((isArrayValueType(valType) || isValueColor) && !targetArr) {
                targetArr = this._additiveValue = [];
            }
            if (this.discrete) {
                target[propName] = w < 1 ? frame.rawValue : nextFrame.rawValue;
            }
            else if (isArrayValueType(valType)) {
                valType === VALUE_TYPE_1D_ARRAY
                    ? interpolate1DArray(targetArr, frame[valueKey], nextFrame[valueKey], w)
                    : interpolate2DArray(targetArr, frame[valueKey], nextFrame[valueKey], w);
            }
            else if (isGradientValueType(valType)) {
                var val = frame[valueKey];
                var nextVal_1 = nextFrame[valueKey];
                var isLinearGradient_1 = valType === VALUE_TYPE_LINEAR_GRADIENT;
                target[propName] = {
                    type: isLinearGradient_1 ? 'linear' : 'radial',
                    x: interpolateNumber(val.x, nextVal_1.x, w),
                    y: interpolateNumber(val.y, nextVal_1.y, w),
                    colorStops: map(val.colorStops, function (colorStop, idx) {
                        var nextColorStop = nextVal_1.colorStops[idx];
                        return {
                            offset: interpolateNumber(colorStop.offset, nextColorStop.offset, w),
                            color: rgba2String(interpolate1DArray([], colorStop.color, nextColorStop.color, w))
                        };
                    }),
                    global: nextVal_1.global
                };
                if (isLinearGradient_1) {
                    target[propName].x2 = interpolateNumber(val.x2, nextVal_1.x2, w);
                    target[propName].y2 = interpolateNumber(val.y2, nextVal_1.y2, w);
                }
                else {
                    target[propName].r = interpolateNumber(val.r, nextVal_1.r, w);
                }
            }
            else if (isValueColor) {
                interpolate1DArray(targetArr, frame[valueKey], nextFrame[valueKey], w);
                if (!isAdditive) {
                    target[propName] = rgba2String(targetArr);
                }
            }
            else {
                var value = interpolateNumber(frame[valueKey], nextFrame[valueKey], w);
                if (isAdditive) {
                    this._additiveValue = value;
                }
                else {
                    target[propName] = value;
                }
            }
            if (isAdditive) {
                this._addToTarget(target);
            }
        };
        Track.prototype._addToTarget = function (target) {
            var valType = this.valType;
            var propName = this.propName;
            var additiveValue = this._additiveValue;
            if (valType === VALUE_TYPE_NUMBER) {
                target[propName] = target[propName] + additiveValue;
            }
            else if (valType === VALUE_TYPE_COLOR) {
                parse(target[propName], tmpRgba);
                add1DArray(tmpRgba, tmpRgba, additiveValue, 1);
                target[propName] = rgba2String(tmpRgba);
            }
            else if (valType === VALUE_TYPE_1D_ARRAY) {
                add1DArray(target[propName], target[propName], additiveValue, 1);
            }
            else if (valType === VALUE_TYPE_2D_ARRAY) {
                add2DArray(target[propName], target[propName], additiveValue, 1);
            }
        };
        return Track;
    }());
    var Animator = (function () {
        function Animator(target, loop, allowDiscreteAnimation, additiveTo) {
            this._tracks = {};
            this._trackKeys = [];
            this._maxTime = 0;
            this._started = 0;
            this._clip = null;
            this._target = target;
            this._loop = loop;
            if (loop && additiveTo) {
                logError('Can\' use additive animation on looped animation.');
                return;
            }
            this._additiveAnimators = additiveTo;
            this._allowDiscrete = allowDiscreteAnimation;
        }
        Animator.prototype.getMaxTime = function () {
            return this._maxTime;
        };
        Animator.prototype.getDelay = function () {
            return this._delay;
        };
        Animator.prototype.getLoop = function () {
            return this._loop;
        };
        Animator.prototype.getTarget = function () {
            return this._target;
        };
        Animator.prototype.changeTarget = function (target) {
            this._target = target;
        };
        Animator.prototype.when = function (time, props, easing) {
            return this.whenWithKeys(time, props, keys(props), easing);
        };
        Animator.prototype.whenWithKeys = function (time, props, propNames, easing) {
            var tracks = this._tracks;
            for (var i = 0; i < propNames.length; i++) {
                var propName = propNames[i];
                var track = tracks[propName];
                if (!track) {
                    track = tracks[propName] = new Track(propName);
                    var initialValue = void 0;
                    var additiveTrack = this._getAdditiveTrack(propName);
                    if (additiveTrack) {
                        var addtiveTrackKfs = additiveTrack.keyframes;
                        var lastFinalKf = addtiveTrackKfs[addtiveTrackKfs.length - 1];
                        initialValue = lastFinalKf && lastFinalKf.value;
                        if (additiveTrack.valType === VALUE_TYPE_COLOR && initialValue) {
                            initialValue = rgba2String(initialValue);
                        }
                    }
                    else {
                        initialValue = this._target[propName];
                    }
                    if (initialValue == null) {
                        continue;
                    }
                    if (time > 0) {
                        track.addKeyframe(0, cloneValue(initialValue), easing);
                    }
                    this._trackKeys.push(propName);
                }
                track.addKeyframe(time, cloneValue(props[propName]), easing);
            }
            this._maxTime = Math.max(this._maxTime, time);
            return this;
        };
        Animator.prototype.pause = function () {
            this._clip.pause();
            this._paused = true;
        };
        Animator.prototype.resume = function () {
            this._clip.resume();
            this._paused = false;
        };
        Animator.prototype.isPaused = function () {
            return !!this._paused;
        };
        Animator.prototype.duration = function (duration) {
            this._maxTime = duration;
            this._force = true;
            return this;
        };
        Animator.prototype._doneCallback = function () {
            this._setTracksFinished();
            this._clip = null;
            var doneList = this._doneCbs;
            if (doneList) {
                var len = doneList.length;
                for (var i = 0; i < len; i++) {
                    doneList[i].call(this);
                }
            }
        };
        Animator.prototype._abortedCallback = function () {
            this._setTracksFinished();
            var animation = this.animation;
            var abortedList = this._abortedCbs;
            if (animation) {
                animation.removeClip(this._clip);
            }
            this._clip = null;
            if (abortedList) {
                for (var i = 0; i < abortedList.length; i++) {
                    abortedList[i].call(this);
                }
            }
        };
        Animator.prototype._setTracksFinished = function () {
            var tracks = this._tracks;
            var tracksKeys = this._trackKeys;
            for (var i = 0; i < tracksKeys.length; i++) {
                tracks[tracksKeys[i]].setFinished();
            }
        };
        Animator.prototype._getAdditiveTrack = function (trackName) {
            var additiveTrack;
            var additiveAnimators = this._additiveAnimators;
            if (additiveAnimators) {
                for (var i = 0; i < additiveAnimators.length; i++) {
                    var track = additiveAnimators[i].getTrack(trackName);
                    if (track) {
                        additiveTrack = track;
                    }
                }
            }
            return additiveTrack;
        };
        Animator.prototype.start = function (easing) {
            if (this._started > 0) {
                return;
            }
            this._started = 1;
            var self = this;
            var tracks = [];
            var maxTime = this._maxTime || 0;
            for (var i = 0; i < this._trackKeys.length; i++) {
                var propName = this._trackKeys[i];
                var track = this._tracks[propName];
                var additiveTrack = this._getAdditiveTrack(propName);
                var kfs = track.keyframes;
                var kfsNum = kfs.length;
                track.prepare(maxTime, additiveTrack);
                if (track.needsAnimate()) {
                    if (!this._allowDiscrete && track.discrete) {
                        var lastKf = kfs[kfsNum - 1];
                        if (lastKf) {
                            self._target[track.propName] = lastKf.rawValue;
                        }
                        track.setFinished();
                    }
                    else {
                        tracks.push(track);
                    }
                }
            }
            if (tracks.length || this._force) {
                var clip = new Clip({
                    life: maxTime,
                    loop: this._loop,
                    delay: this._delay || 0,
                    onframe: function (percent) {
                        self._started = 2;
                        var additiveAnimators = self._additiveAnimators;
                        if (additiveAnimators) {
                            var stillHasAdditiveAnimator = false;
                            for (var i = 0; i < additiveAnimators.length; i++) {
                                if (additiveAnimators[i]._clip) {
                                    stillHasAdditiveAnimator = true;
                                    break;
                                }
                            }
                            if (!stillHasAdditiveAnimator) {
                                self._additiveAnimators = null;
                            }
                        }
                        for (var i = 0; i < tracks.length; i++) {
                            tracks[i].step(self._target, percent);
                        }
                        var onframeList = self._onframeCbs;
                        if (onframeList) {
                            for (var i = 0; i < onframeList.length; i++) {
                                onframeList[i](self._target, percent);
                            }
                        }
                    },
                    ondestroy: function () {
                        self._doneCallback();
                    }
                });
                this._clip = clip;
                if (this.animation) {
                    this.animation.addClip(clip);
                }
                if (easing) {
                    clip.setEasing(easing);
                }
            }
            else {
                this._doneCallback();
            }
            return this;
        };
        Animator.prototype.stop = function (forwardToLast) {
            if (!this._clip) {
                return;
            }
            var clip = this._clip;
            if (forwardToLast) {
                clip.onframe(1);
            }
            this._abortedCallback();
        };
        Animator.prototype.delay = function (time) {
            this._delay = time;
            return this;
        };
        Animator.prototype.during = function (cb) {
            if (cb) {
                if (!this._onframeCbs) {
                    this._onframeCbs = [];
                }
                this._onframeCbs.push(cb);
            }
            return this;
        };
        Animator.prototype.done = function (cb) {
            if (cb) {
                if (!this._doneCbs) {
                    this._doneCbs = [];
                }
                this._doneCbs.push(cb);
            }
            return this;
        };
        Animator.prototype.aborted = function (cb) {
            if (cb) {
                if (!this._abortedCbs) {
                    this._abortedCbs = [];
                }
                this._abortedCbs.push(cb);
            }
            return this;
        };
        Animator.prototype.getClip = function () {
            return this._clip;
        };
        Animator.prototype.getTrack = function (propName) {
            return this._tracks[propName];
        };
        Animator.prototype.getTracks = function () {
            var _this = this;
            return map(this._trackKeys, function (key) { return _this._tracks[key]; });
        };
        Animator.prototype.stopTracks = function (propNames, forwardToLast) {
            if (!propNames.length || !this._clip) {
                return true;
            }
            var tracks = this._tracks;
            var tracksKeys = this._trackKeys;
            for (var i = 0; i < propNames.length; i++) {
                var track = tracks[propNames[i]];
                if (track && !track.isFinished()) {
                    if (forwardToLast) {
                        track.step(this._target, 1);
                    }
                    else if (this._started === 1) {
                        track.step(this._target, 0);
                    }
                    track.setFinished();
                }
            }
            var allAborted = true;
            for (var i = 0; i < tracksKeys.length; i++) {
                if (!tracks[tracksKeys[i]].isFinished()) {
                    allAborted = false;
                    break;
                }
            }
            if (allAborted) {
                this._abortedCallback();
            }
            return allAborted;
        };
        Animator.prototype.saveTo = function (target, trackKeys, firstOrLast) {
            if (!target) {
                return;
            }
            trackKeys = trackKeys || this._trackKeys;
            for (var i = 0; i < trackKeys.length; i++) {
                var propName = trackKeys[i];
                var track = this._tracks[propName];
                if (!track || track.isFinished()) {
                    continue;
                }
                var kfs = track.keyframes;
                var kf = kfs[firstOrLast ? 0 : kfs.length - 1];
                if (kf) {
                    target[propName] = cloneValue(kf.rawValue);
                }
            }
        };
        Animator.prototype.__changeFinalValue = function (finalProps, trackKeys) {
            trackKeys = trackKeys || keys(finalProps);
            for (var i = 0; i < trackKeys.length; i++) {
                var propName = trackKeys[i];
                var track = this._tracks[propName];
                if (!track) {
                    continue;
                }
                var kfs = track.keyframes;
                if (kfs.length > 1) {
                    var lastKf = kfs.pop();
                    track.addKeyframe(lastKf.time, finalProps[propName]);
                    track.prepare(this._maxTime, track.getAdditiveTrack());
                }
            }
        };
        return Animator;
    }());

    function getTime() {
        return new Date().getTime();
    }
    var Animation = (function (_super) {
        __extends(Animation, _super);
        function Animation(opts) {
            var _this = _super.call(this) || this;
            _this._running = false;
            _this._time = 0;
            _this._pausedTime = 0;
            _this._pauseStart = 0;
            _this._paused = false;
            opts = opts || {};
            _this.stage = opts.stage || {};
            return _this;
        }
        Animation.prototype.addClip = function (clip) {
            if (clip.animation) {
                this.removeClip(clip);
            }
            if (!this._head) {
                this._head = this._tail = clip;
            }
            else {
                this._tail.next = clip;
                clip.prev = this._tail;
                clip.next = null;
                this._tail = clip;
            }
            clip.animation = this;
        };
        Animation.prototype.addAnimator = function (animator) {
            animator.animation = this;
            var clip = animator.getClip();
            if (clip) {
                this.addClip(clip);
            }
        };
        Animation.prototype.removeClip = function (clip) {
            if (!clip.animation) {
                return;
            }
            var prev = clip.prev;
            var next = clip.next;
            if (prev) {
                prev.next = next;
            }
            else {
                this._head = next;
            }
            if (next) {
                next.prev = prev;
            }
            else {
                this._tail = prev;
            }
            clip.next = clip.prev = clip.animation = null;
        };
        Animation.prototype.removeAnimator = function (animator) {
            var clip = animator.getClip();
            if (clip) {
                this.removeClip(clip);
            }
            animator.animation = null;
        };
        Animation.prototype.update = function (notTriggerFrameAndStageUpdate) {
            var time = getTime() - this._pausedTime;
            var delta = time - this._time;
            var clip = this._head;
            while (clip) {
                var nextClip = clip.next;
                var finished = clip.step(time, delta);
                if (finished) {
                    clip.ondestroy();
                    this.removeClip(clip);
                    clip = nextClip;
                }
                else {
                    clip = nextClip;
                }
            }
            this._time = time;
            if (!notTriggerFrameAndStageUpdate) {
                this.trigger('frame', delta);
                this.stage.update && this.stage.update();
            }
        };
        Animation.prototype._startLoop = function () {
            var self = this;
            this._running = true;
            function step() {
                if (self._running) {
                    requestAnimationFrame$1(step);
                    !self._paused && self.update();
                }
            }
            requestAnimationFrame$1(step);
        };
        Animation.prototype.start = function () {
            if (this._running) {
                return;
            }
            this._time = getTime();
            this._pausedTime = 0;
            this._startLoop();
        };
        Animation.prototype.stop = function () {
            this._running = false;
        };
        Animation.prototype.pause = function () {
            if (!this._paused) {
                this._pauseStart = getTime();
                this._paused = true;
            }
        };
        Animation.prototype.resume = function () {
            if (this._paused) {
                this._pausedTime += getTime() - this._pauseStart;
                this._paused = false;
            }
        };
        Animation.prototype.clear = function () {
            var clip = this._head;
            while (clip) {
                var nextClip = clip.next;
                clip.prev = clip.next = clip.animation = null;
                clip = nextClip;
            }
            this._head = this._tail = null;
        };
        Animation.prototype.isFinished = function () {
            return this._head == null;
        };
        Animation.prototype.animate = function (target, options) {
            options = options || {};
            this.start();
            var animator = new Animator(target, options.loop);
            this.addAnimator(animator);
            return animator;
        };
        return Animation;
    }(Eventful));

    var TOUCH_CLICK_DELAY = 300;
    var globalEventSupported = env.domSupported;
    var localNativeListenerNames = (function () {
        var mouseHandlerNames = [
            'click', 'dblclick', 'mousewheel', 'wheel', 'mouseout',
            'mouseup', 'mousedown', 'mousemove', 'contextmenu'
        ];
        var touchHandlerNames = [
            'touchstart', 'touchend', 'touchmove'
        ];
        var pointerEventNameMap = {
            pointerdown: 1, pointerup: 1, pointermove: 1, pointerout: 1
        };
        var pointerHandlerNames = map(mouseHandlerNames, function (name) {
            var nm = name.replace('mouse', 'pointer');
            return pointerEventNameMap.hasOwnProperty(nm) ? nm : name;
        });
        return {
            mouse: mouseHandlerNames,
            touch: touchHandlerNames,
            pointer: pointerHandlerNames
        };
    })();
    var globalNativeListenerNames = {
        mouse: ['mousemove', 'mouseup'],
        pointer: ['pointermove', 'pointerup']
    };
    var wheelEventSupported = false;
    function isPointerFromTouch(event) {
        var pointerType = event.pointerType;
        return pointerType === 'pen' || pointerType === 'touch';
    }
    function setTouchTimer(scope) {
        scope.touching = true;
        if (scope.touchTimer != null) {
            clearTimeout(scope.touchTimer);
            scope.touchTimer = null;
        }
        scope.touchTimer = setTimeout(function () {
            scope.touching = false;
            scope.touchTimer = null;
        }, 700);
    }
    function markTouch(event) {
        event && (event.zrByTouch = true);
    }
    function normalizeGlobalEvent(instance, event) {
        return normalizeEvent(instance.dom, new FakeGlobalEvent(instance, event), true);
    }
    function isLocalEl(instance, el) {
        var elTmp = el;
        var isLocal = false;
        while (elTmp && elTmp.nodeType !== 9
            && !(isLocal = elTmp.domBelongToZr
                || (elTmp !== el && elTmp === instance.painterRoot))) {
            elTmp = elTmp.parentNode;
        }
        return isLocal;
    }
    var FakeGlobalEvent = (function () {
        function FakeGlobalEvent(instance, event) {
            this.stopPropagation = noop;
            this.stopImmediatePropagation = noop;
            this.preventDefault = noop;
            this.type = event.type;
            this.target = this.currentTarget = instance.dom;
            this.pointerType = event.pointerType;
            this.clientX = event.clientX;
            this.clientY = event.clientY;
        }
        return FakeGlobalEvent;
    }());
    var localDOMHandlers = {
        mousedown: function (event) {
            event = normalizeEvent(this.dom, event);
            this.__mayPointerCapture = [event.zrX, event.zrY];
            this.trigger('mousedown', event);
        },
        mousemove: function (event) {
            event = normalizeEvent(this.dom, event);
            var downPoint = this.__mayPointerCapture;
            if (downPoint && (event.zrX !== downPoint[0] || event.zrY !== downPoint[1])) {
                this.__togglePointerCapture(true);
            }
            this.trigger('mousemove', event);
        },
        mouseup: function (event) {
            event = normalizeEvent(this.dom, event);
            this.__togglePointerCapture(false);
            this.trigger('mouseup', event);
        },
        mouseout: function (event) {
            event = normalizeEvent(this.dom, event);
            var element = event.toElement || event.relatedTarget;
            if (!isLocalEl(this, element)) {
                if (this.__pointerCapturing) {
                    event.zrEventControl = 'no_globalout';
                }
                this.trigger('mouseout', event);
            }
        },
        wheel: function (event) {
            wheelEventSupported = true;
            event = normalizeEvent(this.dom, event);
            this.trigger('mousewheel', event);
        },
        mousewheel: function (event) {
            if (wheelEventSupported) {
                return;
            }
            event = normalizeEvent(this.dom, event);
            this.trigger('mousewheel', event);
        },
        touchstart: function (event) {
            event = normalizeEvent(this.dom, event);
            markTouch(event);
            this.__lastTouchMoment = new Date();
            this.handler.processGesture(event, 'start');
            localDOMHandlers.mousemove.call(this, event);
            localDOMHandlers.mousedown.call(this, event);
        },
        touchmove: function (event) {
            event = normalizeEvent(this.dom, event);
            markTouch(event);
            this.handler.processGesture(event, 'change');
            localDOMHandlers.mousemove.call(this, event);
        },
        touchend: function (event) {
            event = normalizeEvent(this.dom, event);
            markTouch(event);
            this.handler.processGesture(event, 'end');
            localDOMHandlers.mouseup.call(this, event);
            if (+new Date() - (+this.__lastTouchMoment) < TOUCH_CLICK_DELAY) {
                localDOMHandlers.click.call(this, event);
            }
        },
        pointerdown: function (event) {
            localDOMHandlers.mousedown.call(this, event);
        },
        pointermove: function (event) {
            if (!isPointerFromTouch(event)) {
                localDOMHandlers.mousemove.call(this, event);
            }
        },
        pointerup: function (event) {
            localDOMHandlers.mouseup.call(this, event);
        },
        pointerout: function (event) {
            if (!isPointerFromTouch(event)) {
                localDOMHandlers.mouseout.call(this, event);
            }
        }
    };
    each(['click', 'dblclick', 'contextmenu'], function (name) {
        localDOMHandlers[name] = function (event) {
            event = normalizeEvent(this.dom, event);
            this.trigger(name, event);
        };
    });
    var globalDOMHandlers = {
        pointermove: function (event) {
            if (!isPointerFromTouch(event)) {
                globalDOMHandlers.mousemove.call(this, event);
            }
        },
        pointerup: function (event) {
            globalDOMHandlers.mouseup.call(this, event);
        },
        mousemove: function (event) {
            this.trigger('mousemove', event);
        },
        mouseup: function (event) {
            var pointerCaptureReleasing = this.__pointerCapturing;
            this.__togglePointerCapture(false);
            this.trigger('mouseup', event);
            if (pointerCaptureReleasing) {
                event.zrEventControl = 'only_globalout';
                this.trigger('mouseout', event);
            }
        }
    };
    function mountLocalDOMEventListeners(instance, scope) {
        var domHandlers = scope.domHandlers;
        if (env.pointerEventsSupported) {
            each(localNativeListenerNames.pointer, function (nativeEventName) {
                mountSingleDOMEventListener(scope, nativeEventName, function (event) {
                    domHandlers[nativeEventName].call(instance, event);
                });
            });
        }
        else {
            if (env.touchEventsSupported) {
                each(localNativeListenerNames.touch, function (nativeEventName) {
                    mountSingleDOMEventListener(scope, nativeEventName, function (event) {
                        domHandlers[nativeEventName].call(instance, event);
                        setTouchTimer(scope);
                    });
                });
            }
            each(localNativeListenerNames.mouse, function (nativeEventName) {
                mountSingleDOMEventListener(scope, nativeEventName, function (event) {
                    event = getNativeEvent(event);
                    if (!scope.touching) {
                        domHandlers[nativeEventName].call(instance, event);
                    }
                });
            });
        }
    }
    function mountGlobalDOMEventListeners(instance, scope) {
        if (env.pointerEventsSupported) {
            each(globalNativeListenerNames.pointer, mount);
        }
        else if (!env.touchEventsSupported) {
            each(globalNativeListenerNames.mouse, mount);
        }
        function mount(nativeEventName) {
            function nativeEventListener(event) {
                event = getNativeEvent(event);
                if (!isLocalEl(instance, event.target)) {
                    event = normalizeGlobalEvent(instance, event);
                    scope.domHandlers[nativeEventName].call(instance, event);
                }
            }
            mountSingleDOMEventListener(scope, nativeEventName, nativeEventListener, { capture: true });
        }
    }
    function mountSingleDOMEventListener(scope, nativeEventName, listener, opt) {
        scope.mounted[nativeEventName] = listener;
        scope.listenerOpts[nativeEventName] = opt;
        addEventListener(scope.domTarget, nativeEventName, listener, opt);
    }
    function unmountDOMEventListeners(scope) {
        var mounted = scope.mounted;
        for (var nativeEventName in mounted) {
            if (mounted.hasOwnProperty(nativeEventName)) {
                removeEventListener(scope.domTarget, nativeEventName, mounted[nativeEventName], scope.listenerOpts[nativeEventName]);
            }
        }
        scope.mounted = {};
    }
    var DOMHandlerScope = (function () {
        function DOMHandlerScope(domTarget, domHandlers) {
            this.mounted = {};
            this.listenerOpts = {};
            this.touching = false;
            this.domTarget = domTarget;
            this.domHandlers = domHandlers;
        }
        return DOMHandlerScope;
    }());
    var HandlerDomProxy = (function (_super) {
        __extends(HandlerDomProxy, _super);
        function HandlerDomProxy(dom, painterRoot) {
            var _this = _super.call(this) || this;
            _this.__pointerCapturing = false;
            _this.dom = dom;
            _this.painterRoot = painterRoot;
            _this._localHandlerScope = new DOMHandlerScope(dom, localDOMHandlers);
            if (globalEventSupported) {
                _this._globalHandlerScope = new DOMHandlerScope(document, globalDOMHandlers);
            }
            mountLocalDOMEventListeners(_this, _this._localHandlerScope);
            return _this;
        }
        HandlerDomProxy.prototype.dispose = function () {
            unmountDOMEventListeners(this._localHandlerScope);
            if (globalEventSupported) {
                unmountDOMEventListeners(this._globalHandlerScope);
            }
        };
        HandlerDomProxy.prototype.setCursor = function (cursorStyle) {
            this.dom.style && (this.dom.style.cursor = cursorStyle || 'default');
        };
        HandlerDomProxy.prototype.__togglePointerCapture = function (isPointerCapturing) {
            this.__mayPointerCapture = null;
            if (globalEventSupported
                && ((+this.__pointerCapturing) ^ (+isPointerCapturing))) {
                this.__pointerCapturing = isPointerCapturing;
                var globalHandlerScope = this._globalHandlerScope;
                isPointerCapturing
                    ? mountGlobalDOMEventListeners(this, globalHandlerScope)
                    : unmountDOMEventListeners(globalHandlerScope);
            }
        };
        return HandlerDomProxy;
    }(Eventful));

    var dpr = 1;
    if (env.hasGlobalWindow) {
        dpr = Math.max(window.devicePixelRatio
            || (window.screen && window.screen.deviceXDPI / window.screen.logicalXDPI)
            || 1, 1);
    }
    var devicePixelRatio = dpr;
    var DARK_MODE_THRESHOLD = 0.4;
    var DARK_LABEL_COLOR = '#333';
    var LIGHT_LABEL_COLOR = '#ccc';
    var LIGHTER_LABEL_COLOR = '#eee';

    var mIdentity = identity;
    var EPSILON$2 = 5e-5;
    function isNotAroundZero$1(val) {
        return val > EPSILON$2 || val < -EPSILON$2;
    }
    var scaleTmp = [];
    var tmpTransform = [];
    var originTransform = create$1();
    var abs = Math.abs;
    var Transformable = (function () {
        function Transformable() {
        }
        Transformable.prototype.getLocalTransform = function (m) {
            return Transformable.getLocalTransform(this, m);
        };
        Transformable.prototype.setPosition = function (arr) {
            this.x = arr[0];
            this.y = arr[1];
        };
        Transformable.prototype.setScale = function (arr) {
            this.scaleX = arr[0];
            this.scaleY = arr[1];
        };
        Transformable.prototype.setSkew = function (arr) {
            this.skewX = arr[0];
            this.skewY = arr[1];
        };
        Transformable.prototype.setOrigin = function (arr) {
            this.originX = arr[0];
            this.originY = arr[1];
        };
        Transformable.prototype.needLocalTransform = function () {
            return isNotAroundZero$1(this.rotation)
                || isNotAroundZero$1(this.x)
                || isNotAroundZero$1(this.y)
                || isNotAroundZero$1(this.scaleX - 1)
                || isNotAroundZero$1(this.scaleY - 1)
                || isNotAroundZero$1(this.skewX)
                || isNotAroundZero$1(this.skewY);
        };
        Transformable.prototype.updateTransform = function () {
            var parentTransform = this.parent && this.parent.transform;
            var needLocalTransform = this.needLocalTransform();
            var m = this.transform;
            if (!(needLocalTransform || parentTransform)) {
                if (m) {
                    mIdentity(m);
                    this.invTransform = null;
                }
                return;
            }
            m = m || create$1();
            if (needLocalTransform) {
                this.getLocalTransform(m);
            }
            else {
                mIdentity(m);
            }
            if (parentTransform) {
                if (needLocalTransform) {
                    mul$1(m, parentTransform, m);
                }
                else {
                    copy$1(m, parentTransform);
                }
            }
            this.transform = m;
            this._resolveGlobalScaleRatio(m);
        };
        Transformable.prototype._resolveGlobalScaleRatio = function (m) {
            var globalScaleRatio = this.globalScaleRatio;
            if (globalScaleRatio != null && globalScaleRatio !== 1) {
                this.getGlobalScale(scaleTmp);
                var relX = scaleTmp[0] < 0 ? -1 : 1;
                var relY = scaleTmp[1] < 0 ? -1 : 1;
                var sx = ((scaleTmp[0] - relX) * globalScaleRatio + relX) / scaleTmp[0] || 0;
                var sy = ((scaleTmp[1] - relY) * globalScaleRatio + relY) / scaleTmp[1] || 0;
                m[0] *= sx;
                m[1] *= sx;
                m[2] *= sy;
                m[3] *= sy;
            }
            this.invTransform = this.invTransform || create$1();
            invert(this.invTransform, m);
        };
        Transformable.prototype.getComputedTransform = function () {
            var transformNode = this;
            var ancestors = [];
            while (transformNode) {
                ancestors.push(transformNode);
                transformNode = transformNode.parent;
            }
            while (transformNode = ancestors.pop()) {
                transformNode.updateTransform();
            }
            return this.transform;
        };
        Transformable.prototype.setLocalTransform = function (m) {
            if (!m) {
                return;
            }
            var sx = m[0] * m[0] + m[1] * m[1];
            var sy = m[2] * m[2] + m[3] * m[3];
            var rotation = Math.atan2(m[1], m[0]);
            var shearX = Math.PI / 2 + rotation - Math.atan2(m[3], m[2]);
            sy = Math.sqrt(sy) * Math.cos(shearX);
            sx = Math.sqrt(sx);
            this.skewX = shearX;
            this.skewY = 0;
            this.rotation = -rotation;
            this.x = +m[4];
            this.y = +m[5];
            this.scaleX = sx;
            this.scaleY = sy;
            this.originX = 0;
            this.originY = 0;
        };
        Transformable.prototype.decomposeTransform = function () {
            if (!this.transform) {
                return;
            }
            var parent = this.parent;
            var m = this.transform;
            if (parent && parent.transform) {
                parent.invTransform = parent.invTransform || create$1();
                mul$1(tmpTransform, parent.invTransform, m);
                m = tmpTransform;
            }
            var ox = this.originX;
            var oy = this.originY;
            if (ox || oy) {
                originTransform[4] = ox;
                originTransform[5] = oy;
                mul$1(tmpTransform, m, originTransform);
                tmpTransform[4] -= ox;
                tmpTransform[5] -= oy;
                m = tmpTransform;
            }
            this.setLocalTransform(m);
        };
        Transformable.prototype.getGlobalScale = function (out) {
            var m = this.transform;
            out = out || [];
            if (!m) {
                out[0] = 1;
                out[1] = 1;
                return out;
            }
            out[0] = Math.sqrt(m[0] * m[0] + m[1] * m[1]);
            out[1] = Math.sqrt(m[2] * m[2] + m[3] * m[3]);
            if (m[0] < 0) {
                out[0] = -out[0];
            }
            if (m[3] < 0) {
                out[1] = -out[1];
            }
            return out;
        };
        Transformable.prototype.transformCoordToLocal = function (x, y) {
            var v2 = [x, y];
            var invTransform = this.invTransform;
            if (invTransform) {
                applyTransform(v2, v2, invTransform);
            }
            return v2;
        };
        Transformable.prototype.transformCoordToGlobal = function (x, y) {
            var v2 = [x, y];
            var transform = this.transform;
            if (transform) {
                applyTransform(v2, v2, transform);
            }
            return v2;
        };
        Transformable.prototype.getLineScale = function () {
            var m = this.transform;
            return m && abs(m[0] - 1) > 1e-10 && abs(m[3] - 1) > 1e-10
                ? Math.sqrt(abs(m[0] * m[3] - m[2] * m[1]))
                : 1;
        };
        Transformable.prototype.copyTransform = function (source) {
            copyTransform(this, source);
        };
        Transformable.getLocalTransform = function (target, m) {
            m = m || [];
            var ox = target.originX || 0;
            var oy = target.originY || 0;
            var sx = target.scaleX;
            var sy = target.scaleY;
            var ax = target.anchorX;
            var ay = target.anchorY;
            var rotation = target.rotation || 0;
            var x = target.x;
            var y = target.y;
            var skewX = target.skewX ? Math.tan(target.skewX) : 0;
            var skewY = target.skewY ? Math.tan(-target.skewY) : 0;
            if (ox || oy || ax || ay) {
                var dx = ox + ax;
                var dy = oy + ay;
                m[4] = -dx * sx - skewX * dy * sy;
                m[5] = -dy * sy - skewY * dx * sx;
            }
            else {
                m[4] = m[5] = 0;
            }
            m[0] = sx;
            m[3] = sy;
            m[1] = skewY * sx;
            m[2] = skewX * sy;
            rotation && rotate(m, m, rotation);
            m[4] += ox + x;
            m[5] += oy + y;
            return m;
        };
        Transformable.initDefaultProps = (function () {
            var proto = Transformable.prototype;
            proto.scaleX =
                proto.scaleY =
                    proto.globalScaleRatio = 1;
            proto.x =
                proto.y =
                    proto.originX =
                        proto.originY =
                            proto.skewX =
                                proto.skewY =
                                    proto.rotation =
                                        proto.anchorX =
                                            proto.anchorY = 0;
        })();
        return Transformable;
    }());
    var TRANSFORMABLE_PROPS = [
        'x', 'y', 'originX', 'originY', 'anchorX', 'anchorY', 'rotation', 'scaleX', 'scaleY', 'skewX', 'skewY'
    ];
    function copyTransform(target, source) {
        for (var i = 0; i < TRANSFORMABLE_PROPS.length; i++) {
            var propName = TRANSFORMABLE_PROPS[i];
            target[propName] = source[propName];
        }
    }

    var textWidthCache = {};
    function getWidth(text, font) {
        font = font || DEFAULT_FONT;
        var cacheOfFont = textWidthCache[font];
        if (!cacheOfFont) {
            cacheOfFont = textWidthCache[font] = new LRU(500);
        }
        var width = cacheOfFont.get(text);
        if (width == null) {
            width = platformApi.measureText(text, font).width;
            cacheOfFont.put(text, width);
        }
        return width;
    }
    function innerGetBoundingRect(text, font, textAlign, textBaseline) {
        var width = getWidth(text, font);
        var height = getLineHeight(font);
        var x = adjustTextX(0, width, textAlign);
        var y = adjustTextY$1(0, height, textBaseline);
        var rect = new BoundingRect(x, y, width, height);
        return rect;
    }
    function getBoundingRect(text, font, textAlign, textBaseline) {
        var textLines = ((text || '') + '').split('\n');
        var len = textLines.length;
        if (len === 1) {
            return innerGetBoundingRect(textLines[0], font, textAlign, textBaseline);
        }
        else {
            var uniondRect = new BoundingRect(0, 0, 0, 0);
            for (var i = 0; i < textLines.length; i++) {
                var rect = innerGetBoundingRect(textLines[i], font, textAlign, textBaseline);
                i === 0 ? uniondRect.copy(rect) : uniondRect.union(rect);
            }
            return uniondRect;
        }
    }
    function adjustTextX(x, width, textAlign) {
        if (textAlign === 'right') {
            x -= width;
        }
        else if (textAlign === 'center') {
            x -= width / 2;
        }
        return x;
    }
    function adjustTextY$1(y, height, verticalAlign) {
        if (verticalAlign === 'middle') {
            y -= height / 2;
        }
        else if (verticalAlign === 'bottom') {
            y -= height;
        }
        return y;
    }
    function getLineHeight(font) {
        return getWidth('国', font);
    }
    function parsePercent(value, maxValue) {
        if (typeof value === 'string') {
            if (value.lastIndexOf('%') >= 0) {
                return parseFloat(value) / 100 * maxValue;
            }
            return parseFloat(value);
        }
        return value;
    }
    function calculateTextPosition(out, opts, rect) {
        var textPosition = opts.position || 'inside';
        var distance = opts.distance != null ? opts.distance : 5;
        var height = rect.height;
        var width = rect.width;
        var halfHeight = height / 2;
        var x = rect.x;
        var y = rect.y;
        var textAlign = 'left';
        var textVerticalAlign = 'top';
        if (textPosition instanceof Array) {
            x += parsePercent(textPosition[0], rect.width);
            y += parsePercent(textPosition[1], rect.height);
            textAlign = null;
            textVerticalAlign = null;
        }
        else {
            switch (textPosition) {
                case 'left':
                    x -= distance;
                    y += halfHeight;
                    textAlign = 'right';
                    textVerticalAlign = 'middle';
                    break;
                case 'right':
                    x += distance + width;
                    y += halfHeight;
                    textVerticalAlign = 'middle';
                    break;
                case 'top':
                    x += width / 2;
                    y -= distance;
                    textAlign = 'center';
                    textVerticalAlign = 'bottom';
                    break;
                case 'bottom':
                    x += width / 2;
                    y += height + distance;
                    textAlign = 'center';
                    break;
                case 'inside':
                    x += width / 2;
                    y += halfHeight;
                    textAlign = 'center';
                    textVerticalAlign = 'middle';
                    break;
                case 'insideLeft':
                    x += distance;
                    y += halfHeight;
                    textVerticalAlign = 'middle';
                    break;
                case 'insideRight':
                    x += width - distance;
                    y += halfHeight;
                    textAlign = 'right';
                    textVerticalAlign = 'middle';
                    break;
                case 'insideTop':
                    x += width / 2;
                    y += distance;
                    textAlign = 'center';
                    break;
                case 'insideBottom':
                    x += width / 2;
                    y += height - distance;
                    textAlign = 'center';
                    textVerticalAlign = 'bottom';
                    break;
                case 'insideTopLeft':
                    x += distance;
                    y += distance;
                    break;
                case 'insideTopRight':
                    x += width - distance;
                    y += distance;
                    textAlign = 'right';
                    break;
                case 'insideBottomLeft':
                    x += distance;
                    y += height - distance;
                    textVerticalAlign = 'bottom';
                    break;
                case 'insideBottomRight':
                    x += width - distance;
                    y += height - distance;
                    textAlign = 'right';
                    textVerticalAlign = 'bottom';
                    break;
            }
        }
        out = out || {};
        out.x = x;
        out.y = y;
        out.align = textAlign;
        out.verticalAlign = textVerticalAlign;
        return out;
    }

    var PRESERVED_NORMAL_STATE = '__zr_normal__';
    var PRIMARY_STATES_KEYS = TRANSFORMABLE_PROPS.concat(['ignore']);
    var DEFAULT_ANIMATABLE_MAP = reduce(TRANSFORMABLE_PROPS, function (obj, key) {
        obj[key] = true;
        return obj;
    }, { ignore: false });
    var tmpTextPosCalcRes = {};
    var tmpBoundingRect = new BoundingRect(0, 0, 0, 0);
    var Element = (function () {
        function Element(props) {
            this.id = guid();
            this.animators = [];
            this.currentStates = [];
            this.states = {};
            this._init(props);
        }
        Element.prototype._init = function (props) {
            this.attr(props);
        };
        Element.prototype.drift = function (dx, dy, e) {
            switch (this.draggable) {
                case 'horizontal':
                    dy = 0;
                    break;
                case 'vertical':
                    dx = 0;
                    break;
            }
            var m = this.transform;
            if (!m) {
                m = this.transform = [1, 0, 0, 1, 0, 0];
            }
            m[4] += dx;
            m[5] += dy;
            this.decomposeTransform();
            this.markRedraw();
        };
        Element.prototype.beforeUpdate = function () { };
        Element.prototype.afterUpdate = function () { };
        Element.prototype.update = function () {
            this.updateTransform();
            if (this.__dirty) {
                this.updateInnerText();
            }
        };
        Element.prototype.updateInnerText = function (forceUpdate) {
            var textEl = this._textContent;
            if (textEl && (!textEl.ignore || forceUpdate)) {
                if (!this.textConfig) {
                    this.textConfig = {};
                }
                var textConfig = this.textConfig;
                var isLocal = textConfig.local;
                var innerTransformable = textEl.innerTransformable;
                var textAlign = void 0;
                var textVerticalAlign = void 0;
                var textStyleChanged = false;
                innerTransformable.parent = isLocal ? this : null;
                var innerOrigin = false;
                innerTransformable.copyTransform(textEl);
                if (textConfig.position != null) {
                    var layoutRect = tmpBoundingRect;
                    if (textConfig.layoutRect) {
                        layoutRect.copy(textConfig.layoutRect);
                    }
                    else {
                        layoutRect.copy(this.getBoundingRect());
                    }
                    if (!isLocal) {
                        layoutRect.applyTransform(this.transform);
                    }
                    if (this.calculateTextPosition) {
                        this.calculateTextPosition(tmpTextPosCalcRes, textConfig, layoutRect);
                    }
                    else {
                        calculateTextPosition(tmpTextPosCalcRes, textConfig, layoutRect);
                    }
                    innerTransformable.x = tmpTextPosCalcRes.x;
                    innerTransformable.y = tmpTextPosCalcRes.y;
                    textAlign = tmpTextPosCalcRes.align;
                    textVerticalAlign = tmpTextPosCalcRes.verticalAlign;
                    var textOrigin = textConfig.origin;
                    if (textOrigin && textConfig.rotation != null) {
                        var relOriginX = void 0;
                        var relOriginY = void 0;
                        if (textOrigin === 'center') {
                            relOriginX = layoutRect.width * 0.5;
                            relOriginY = layoutRect.height * 0.5;
                        }
                        else {
                            relOriginX = parsePercent(textOrigin[0], layoutRect.width);
                            relOriginY = parsePercent(textOrigin[1], layoutRect.height);
                        }
                        innerOrigin = true;
                        innerTransformable.originX = -innerTransformable.x + relOriginX + (isLocal ? 0 : layoutRect.x);
                        innerTransformable.originY = -innerTransformable.y + relOriginY + (isLocal ? 0 : layoutRect.y);
                    }
                }
                if (textConfig.rotation != null) {
                    innerTransformable.rotation = textConfig.rotation;
                }
                var textOffset = textConfig.offset;
                if (textOffset) {
                    innerTransformable.x += textOffset[0];
                    innerTransformable.y += textOffset[1];
                    if (!innerOrigin) {
                        innerTransformable.originX = -textOffset[0];
                        innerTransformable.originY = -textOffset[1];
                    }
                }
                var isInside = textConfig.inside == null
                    ? (typeof textConfig.position === 'string' && textConfig.position.indexOf('inside') >= 0)
                    : textConfig.inside;
                var innerTextDefaultStyle = this._innerTextDefaultStyle || (this._innerTextDefaultStyle = {});
                var textFill = void 0;
                var textStroke = void 0;
                var autoStroke = void 0;
                if (isInside && this.canBeInsideText()) {
                    textFill = textConfig.insideFill;
                    textStroke = textConfig.insideStroke;
                    if (textFill == null || textFill === 'auto') {
                        textFill = this.getInsideTextFill();
                    }
                    if (textStroke == null || textStroke === 'auto') {
                        textStroke = this.getInsideTextStroke(textFill);
                        autoStroke = true;
                    }
                }
                else {
                    textFill = textConfig.outsideFill;
                    textStroke = textConfig.outsideStroke;
                    if (textFill == null || textFill === 'auto') {
                        textFill = this.getOutsideFill();
                    }
                    if (textStroke == null || textStroke === 'auto') {
                        textStroke = this.getOutsideStroke(textFill);
                        autoStroke = true;
                    }
                }
                textFill = textFill || '#000';
                if (textFill !== innerTextDefaultStyle.fill
                    || textStroke !== innerTextDefaultStyle.stroke
                    || autoStroke !== innerTextDefaultStyle.autoStroke
                    || textAlign !== innerTextDefaultStyle.align
                    || textVerticalAlign !== innerTextDefaultStyle.verticalAlign) {
                    textStyleChanged = true;
                    innerTextDefaultStyle.fill = textFill;
                    innerTextDefaultStyle.stroke = textStroke;
                    innerTextDefaultStyle.autoStroke = autoStroke;
                    innerTextDefaultStyle.align = textAlign;
                    innerTextDefaultStyle.verticalAlign = textVerticalAlign;
                    textEl.setDefaultTextStyle(innerTextDefaultStyle);
                }
                textEl.__dirty |= REDRAW_BIT;
                if (textStyleChanged) {
                    textEl.dirtyStyle(true);
                }
            }
        };
        Element.prototype.canBeInsideText = function () {
            return true;
        };
        Element.prototype.getInsideTextFill = function () {
            return '#fff';
        };
        Element.prototype.getInsideTextStroke = function (textFill) {
            return '#000';
        };
        Element.prototype.getOutsideFill = function () {
            return this.__zr && this.__zr.isDarkMode() ? LIGHT_LABEL_COLOR : DARK_LABEL_COLOR;
        };
        Element.prototype.getOutsideStroke = function (textFill) {
            var backgroundColor = this.__zr && this.__zr.getBackgroundColor();
            var colorArr = typeof backgroundColor === 'string' && parse(backgroundColor);
            if (!colorArr) {
                colorArr = [255, 255, 255, 1];
            }
            var alpha = colorArr[3];
            var isDark = this.__zr.isDarkMode();
            for (var i = 0; i < 3; i++) {
                colorArr[i] = colorArr[i] * alpha + (isDark ? 0 : 255) * (1 - alpha);
            }
            colorArr[3] = 1;
            return stringify(colorArr, 'rgba');
        };
        Element.prototype.traverse = function (cb, context) { };
        Element.prototype.attrKV = function (key, value) {
            if (key === 'textConfig') {
                this.setTextConfig(value);
            }
            else if (key === 'textContent') {
                this.setTextContent(value);
            }
            else if (key === 'clipPath') {
                this.setClipPath(value);
            }
            else if (key === 'extra') {
                this.extra = this.extra || {};
                extend(this.extra, value);
            }
            else {
                this[key] = value;
            }
        };
        Element.prototype.hide = function () {
            this.ignore = true;
            this.markRedraw();
        };
        Element.prototype.show = function () {
            this.ignore = false;
            this.markRedraw();
        };
        Element.prototype.attr = function (keyOrObj, value) {
            if (typeof keyOrObj === 'string') {
                this.attrKV(keyOrObj, value);
            }
            else if (isObject(keyOrObj)) {
                var obj = keyOrObj;
                var keysArr = keys(obj);
                for (var i = 0; i < keysArr.length; i++) {
                    var key = keysArr[i];
                    this.attrKV(key, keyOrObj[key]);
                }
            }
            this.markRedraw();
            return this;
        };
        Element.prototype.saveCurrentToNormalState = function (toState) {
            this._innerSaveToNormal(toState);
            var normalState = this._normalState;
            for (var i = 0; i < this.animators.length; i++) {
                var animator = this.animators[i];
                var fromStateTransition = animator.__fromStateTransition;
                if (animator.getLoop() || fromStateTransition && fromStateTransition !== PRESERVED_NORMAL_STATE) {
                    continue;
                }
                var targetName = animator.targetName;
                var target = targetName
                    ? normalState[targetName] : normalState;
                animator.saveTo(target);
            }
        };
        Element.prototype._innerSaveToNormal = function (toState) {
            var normalState = this._normalState;
            if (!normalState) {
                normalState = this._normalState = {};
            }
            if (toState.textConfig && !normalState.textConfig) {
                normalState.textConfig = this.textConfig;
            }
            this._savePrimaryToNormal(toState, normalState, PRIMARY_STATES_KEYS);
        };
        Element.prototype._savePrimaryToNormal = function (toState, normalState, primaryKeys) {
            for (var i = 0; i < primaryKeys.length; i++) {
                var key = primaryKeys[i];
                if (toState[key] != null && !(key in normalState)) {
                    normalState[key] = this[key];
                }
            }
        };
        Element.prototype.hasState = function () {
            return this.currentStates.length > 0;
        };
        Element.prototype.getState = function (name) {
            return this.states[name];
        };
        Element.prototype.ensureState = function (name) {
            var states = this.states;
            if (!states[name]) {
                states[name] = {};
            }
            return states[name];
        };
        Element.prototype.clearStates = function (noAnimation) {
            this.useState(PRESERVED_NORMAL_STATE, false, noAnimation);
        };
        Element.prototype.useState = function (stateName, keepCurrentStates, noAnimation, forceUseHoverLayer) {
            var toNormalState = stateName === PRESERVED_NORMAL_STATE;
            var hasStates = this.hasState();
            if (!hasStates && toNormalState) {
                return;
            }
            var currentStates = this.currentStates;
            var animationCfg = this.stateTransition;
            if (indexOf(currentStates, stateName) >= 0 && (keepCurrentStates || currentStates.length === 1)) {
                return;
            }
            var state;
            if (this.stateProxy && !toNormalState) {
                state = this.stateProxy(stateName);
            }
            if (!state) {
                state = (this.states && this.states[stateName]);
            }
            if (!state && !toNormalState) {
                logError("State " + stateName + " not exists.");
                return;
            }
            if (!toNormalState) {
                this.saveCurrentToNormalState(state);
            }
            var useHoverLayer = !!((state && state.hoverLayer) || forceUseHoverLayer);
            if (useHoverLayer) {
                this._toggleHoverLayerFlag(true);
            }
            this._applyStateObj(stateName, state, this._normalState, keepCurrentStates, !noAnimation && !this.__inHover && animationCfg && animationCfg.duration > 0, animationCfg);
            var textContent = this._textContent;
            var textGuide = this._textGuide;
            if (textContent) {
                textContent.useState(stateName, keepCurrentStates, noAnimation, useHoverLayer);
            }
            if (textGuide) {
                textGuide.useState(stateName, keepCurrentStates, noAnimation, useHoverLayer);
            }
            if (toNormalState) {
                this.currentStates = [];
                this._normalState = {};
            }
            else {
                if (!keepCurrentStates) {
                    this.currentStates = [stateName];
                }
                else {
                    this.currentStates.push(stateName);
                }
            }
            this._updateAnimationTargets();
            this.markRedraw();
            if (!useHoverLayer && this.__inHover) {
                this._toggleHoverLayerFlag(false);
                this.__dirty &= ~REDRAW_BIT;
            }
            return state;
        };
        Element.prototype.useStates = function (states, noAnimation, forceUseHoverLayer) {
            if (!states.length) {
                this.clearStates();
            }
            else {
                var stateObjects = [];
                var currentStates = this.currentStates;
                var len = states.length;
                var notChange = len === currentStates.length;
                if (notChange) {
                    for (var i = 0; i < len; i++) {
                        if (states[i] !== currentStates[i]) {
                            notChange = false;
                            break;
                        }
                    }
                }
                if (notChange) {
                    return;
                }
                for (var i = 0; i < len; i++) {
                    var stateName = states[i];
                    var stateObj = void 0;
                    if (this.stateProxy) {
                        stateObj = this.stateProxy(stateName, states);
                    }
                    if (!stateObj) {
                        stateObj = this.states[stateName];
                    }
                    if (stateObj) {
                        stateObjects.push(stateObj);
                    }
                }
                var lastStateObj = stateObjects[len - 1];
                var useHoverLayer = !!((lastStateObj && lastStateObj.hoverLayer) || forceUseHoverLayer);
                if (useHoverLayer) {
                    this._toggleHoverLayerFlag(true);
                }
                var mergedState = this._mergeStates(stateObjects);
                var animationCfg = this.stateTransition;
                this.saveCurrentToNormalState(mergedState);
                this._applyStateObj(states.join(','), mergedState, this._normalState, false, !noAnimation && !this.__inHover && animationCfg && animationCfg.duration > 0, animationCfg);
                var textContent = this._textContent;
                var textGuide = this._textGuide;
                if (textContent) {
                    textContent.useStates(states, noAnimation, useHoverLayer);
                }
                if (textGuide) {
                    textGuide.useStates(states, noAnimation, useHoverLayer);
                }
                this._updateAnimationTargets();
                this.currentStates = states.slice();
                this.markRedraw();
                if (!useHoverLayer && this.__inHover) {
                    this._toggleHoverLayerFlag(false);
                    this.__dirty &= ~REDRAW_BIT;
                }
            }
        };
        Element.prototype.isSilent = function () {
            var isSilent = this.silent;
            var ancestor = this.parent;
            while (!isSilent && ancestor) {
                if (ancestor.silent) {
                    isSilent = true;
                    break;
                }
                ancestor = ancestor.parent;
            }
            return isSilent;
        };
        Element.prototype._updateAnimationTargets = function () {
            for (var i = 0; i < this.animators.length; i++) {
                var animator = this.animators[i];
                if (animator.targetName) {
                    animator.changeTarget(this[animator.targetName]);
                }
            }
        };
        Element.prototype.removeState = function (state) {
            var idx = indexOf(this.currentStates, state);
            if (idx >= 0) {
                var currentStates = this.currentStates.slice();
                currentStates.splice(idx, 1);
                this.useStates(currentStates);
            }
        };
        Element.prototype.replaceState = function (oldState, newState, forceAdd) {
            var currentStates = this.currentStates.slice();
            var idx = indexOf(currentStates, oldState);
            var newStateExists = indexOf(currentStates, newState) >= 0;
            if (idx >= 0) {
                if (!newStateExists) {
                    currentStates[idx] = newState;
                }
                else {
                    currentStates.splice(idx, 1);
                }
            }
            else if (forceAdd && !newStateExists) {
                currentStates.push(newState);
            }
            this.useStates(currentStates);
        };
        Element.prototype.toggleState = function (state, enable) {
            if (enable) {
                this.useState(state, true);
            }
            else {
                this.removeState(state);
            }
        };
        Element.prototype._mergeStates = function (states) {
            var mergedState = {};
            var mergedTextConfig;
            for (var i = 0; i < states.length; i++) {
                var state = states[i];
                extend(mergedState, state);
                if (state.textConfig) {
                    mergedTextConfig = mergedTextConfig || {};
                    extend(mergedTextConfig, state.textConfig);
                }
            }
            if (mergedTextConfig) {
                mergedState.textConfig = mergedTextConfig;
            }
            return mergedState;
        };
        Element.prototype._applyStateObj = function (stateName, state, normalState, keepCurrentStates, transition, animationCfg) {
            var needsRestoreToNormal = !(state && keepCurrentStates);
            if (state && state.textConfig) {
                this.textConfig = extend({}, keepCurrentStates ? this.textConfig : normalState.textConfig);
                extend(this.textConfig, state.textConfig);
            }
            else if (needsRestoreToNormal) {
                if (normalState.textConfig) {
                    this.textConfig = normalState.textConfig;
                }
            }
            var transitionTarget = {};
            var hasTransition = false;
            for (var i = 0; i < PRIMARY_STATES_KEYS.length; i++) {
                var key = PRIMARY_STATES_KEYS[i];
                var propNeedsTransition = transition && DEFAULT_ANIMATABLE_MAP[key];
                if (state && state[key] != null) {
                    if (propNeedsTransition) {
                        hasTransition = true;
                        transitionTarget[key] = state[key];
                    }
                    else {
                        this[key] = state[key];
                    }
                }
                else if (needsRestoreToNormal) {
                    if (normalState[key] != null) {
                        if (propNeedsTransition) {
                            hasTransition = true;
                            transitionTarget[key] = normalState[key];
                        }
                        else {
                            this[key] = normalState[key];
                        }
                    }
                }
            }
            if (!transition) {
                for (var i = 0; i < this.animators.length; i++) {
                    var animator = this.animators[i];
                    var targetName = animator.targetName;
                    if (!animator.getLoop()) {
                        animator.__changeFinalValue(targetName
                            ? (state || normalState)[targetName]
                            : (state || normalState));
                    }
                }
            }
            if (hasTransition) {
                this._transitionState(stateName, transitionTarget, animationCfg);
            }
        };
        Element.prototype._attachComponent = function (componentEl) {
            if (componentEl.__zr && !componentEl.__hostTarget) {
                if ("development" !== 'production') {
                    throw new Error('Text element has been added to zrender.');
                }
                return;
            }
            if (componentEl === this) {
                if ("development" !== 'production') {
                    throw new Error('Recursive component attachment.');
                }
                return;
            }
            var zr = this.__zr;
            if (zr) {
                componentEl.addSelfToZr(zr);
            }
            componentEl.__zr = zr;
            componentEl.__hostTarget = this;
        };
        Element.prototype._detachComponent = function (componentEl) {
            if (componentEl.__zr) {
                componentEl.removeSelfFromZr(componentEl.__zr);
            }
            componentEl.__zr = null;
            componentEl.__hostTarget = null;
        };
        Element.prototype.getClipPath = function () {
            return this._clipPath;
        };
        Element.prototype.setClipPath = function (clipPath) {
            if (this._clipPath && this._clipPath !== clipPath) {
                this.removeClipPath();
            }
            this._attachComponent(clipPath);
            this._clipPath = clipPath;
            this.markRedraw();
        };
        Element.prototype.removeClipPath = function () {
            var clipPath = this._clipPath;
            if (clipPath) {
                this._detachComponent(clipPath);
                this._clipPath = null;
                this.markRedraw();
            }
        };
        Element.prototype.getTextContent = function () {
            return this._textContent;
        };
        Element.prototype.setTextContent = function (textEl) {
            var previousTextContent = this._textContent;
            if (previousTextContent === textEl) {
                return;
            }
            if (previousTextContent && previousTextContent !== textEl) {
                this.removeTextContent();
            }
            if ("development" !== 'production') {
                if (textEl.__zr && !textEl.__hostTarget) {
                    throw new Error('Text element has been added to zrender.');
                }
            }
            textEl.innerTransformable = new Transformable();
            this._attachComponent(textEl);
            this._textContent = textEl;
            this.markRedraw();
        };
        Element.prototype.setTextConfig = function (cfg) {
            if (!this.textConfig) {
                this.textConfig = {};
            }
            extend(this.textConfig, cfg);
            this.markRedraw();
        };
        Element.prototype.removeTextConfig = function () {
            this.textConfig = null;
            this.markRedraw();
        };
        Element.prototype.removeTextContent = function () {
            var textEl = this._textContent;
            if (textEl) {
                textEl.innerTransformable = null;
                this._detachComponent(textEl);
                this._textContent = null;
                this._innerTextDefaultStyle = null;
                this.markRedraw();
            }
        };
        Element.prototype.getTextGuideLine = function () {
            return this._textGuide;
        };
        Element.prototype.setTextGuideLine = function (guideLine) {
            if (this._textGuide && this._textGuide !== guideLine) {
                this.removeTextGuideLine();
            }
            this._attachComponent(guideLine);
            this._textGuide = guideLine;
            this.markRedraw();
        };
        Element.prototype.removeTextGuideLine = function () {
            var textGuide = this._textGuide;
            if (textGuide) {
                this._detachComponent(textGuide);
                this._textGuide = null;
                this.markRedraw();
            }
        };
        Element.prototype.markRedraw = function () {
            this.__dirty |= REDRAW_BIT;
            var zr = this.__zr;
            if (zr) {
                if (this.__inHover) {
                    zr.refreshHover();
                }
                else {
                    zr.refresh();
                }
            }
            if (this.__hostTarget) {
                this.__hostTarget.markRedraw();
            }
        };
        Element.prototype.dirty = function () {
            this.markRedraw();
        };
        Element.prototype._toggleHoverLayerFlag = function (inHover) {
            this.__inHover = inHover;
            var textContent = this._textContent;
            var textGuide = this._textGuide;
            if (textContent) {
                textContent.__inHover = inHover;
            }
            if (textGuide) {
                textGuide.__inHover = inHover;
            }
        };
        Element.prototype.addSelfToZr = function (zr) {
            if (this.__zr === zr) {
                return;
            }
            this.__zr = zr;
            var animators = this.animators;
            if (animators) {
                for (var i = 0; i < animators.length; i++) {
                    zr.animation.addAnimator(animators[i]);
                }
            }
            if (this._clipPath) {
                this._clipPath.addSelfToZr(zr);
            }
            if (this._textContent) {
                this._textContent.addSelfToZr(zr);
            }
            if (this._textGuide) {
                this._textGuide.addSelfToZr(zr);
            }
        };
        Element.prototype.removeSelfFromZr = function (zr) {
            if (!this.__zr) {
                return;
            }
            this.__zr = null;
            var animators = this.animators;
            if (animators) {
                for (var i = 0; i < animators.length; i++) {
                    zr.animation.removeAnimator(animators[i]);
                }
            }
            if (this._clipPath) {
                this._clipPath.removeSelfFromZr(zr);
            }
            if (this._textContent) {
                this._textContent.removeSelfFromZr(zr);
            }
            if (this._textGuide) {
                this._textGuide.removeSelfFromZr(zr);
            }
        };
        Element.prototype.animate = function (key, loop, allowDiscreteAnimation) {
            var target = key ? this[key] : this;
            if ("development" !== 'production') {
                if (!target) {
                    logError('Property "'
                        + key
                        + '" is not existed in element '
                        + this.id);
                    return;
                }
            }
            var animator = new Animator(target, loop, allowDiscreteAnimation);
            key && (animator.targetName = key);
            this.addAnimator(animator, key);
            return animator;
        };
        Element.prototype.addAnimator = function (animator, key) {
            var zr = this.__zr;
            var el = this;
            animator.during(function () {
                el.updateDuringAnimation(key);
            }).done(function () {
                var animators = el.animators;
                var idx = indexOf(animators, animator);
                if (idx >= 0) {
                    animators.splice(idx, 1);
                }
            });
            this.animators.push(animator);
            if (zr) {
                zr.animation.addAnimator(animator);
            }
            zr && zr.wakeUp();
        };
        Element.prototype.updateDuringAnimation = function (key) {
            this.markRedraw();
        };
        Element.prototype.stopAnimation = function (scope, forwardToLast) {
            var animators = this.animators;
            var len = animators.length;
            var leftAnimators = [];
            for (var i = 0; i < len; i++) {
                var animator = animators[i];
                if (!scope || scope === animator.scope) {
                    animator.stop(forwardToLast);
                }
                else {
                    leftAnimators.push(animator);
                }
            }
            this.animators = leftAnimators;
            return this;
        };
        Element.prototype.animateTo = function (target, cfg, animationProps) {
            animateTo(this, target, cfg, animationProps);
        };
        Element.prototype.animateFrom = function (target, cfg, animationProps) {
            animateTo(this, target, cfg, animationProps, true);
        };
        Element.prototype._transitionState = function (stateName, target, cfg, animationProps) {
            var animators = animateTo(this, target, cfg, animationProps);
            for (var i = 0; i < animators.length; i++) {
                animators[i].__fromStateTransition = stateName;
            }
        };
        Element.prototype.getBoundingRect = function () {
            return null;
        };
        Element.prototype.getPaintRect = function () {
            return null;
        };
        Element.initDefaultProps = (function () {
            var elProto = Element.prototype;
            elProto.type = 'element';
            elProto.name = '';
            elProto.ignore =
                elProto.silent =
                    elProto.isGroup =
                        elProto.draggable =
                            elProto.dragging =
                                elProto.ignoreClip =
                                    elProto.__inHover = false;
            elProto.__dirty = REDRAW_BIT;
            var logs = {};
            function logDeprecatedError(key, xKey, yKey) {
                if (!logs[key + xKey + yKey]) {
                    console.warn("DEPRECATED: '" + key + "' has been deprecated. use '" + xKey + "', '" + yKey + "' instead");
                    logs[key + xKey + yKey] = true;
                }
            }
            function createLegacyProperty(key, privateKey, xKey, yKey) {
                Object.defineProperty(elProto, key, {
                    get: function () {
                        if ("development" !== 'production') {
                            logDeprecatedError(key, xKey, yKey);
                        }
                        if (!this[privateKey]) {
                            var pos = this[privateKey] = [];
                            enhanceArray(this, pos);
                        }
                        return this[privateKey];
                    },
                    set: function (pos) {
                        if ("development" !== 'production') {
                            logDeprecatedError(key, xKey, yKey);
                        }
                        this[xKey] = pos[0];
                        this[yKey] = pos[1];
                        this[privateKey] = pos;
                        enhanceArray(this, pos);
                    }
                });
                function enhanceArray(self, pos) {
                    Object.defineProperty(pos, 0, {
                        get: function () {
                            return self[xKey];
                        },
                        set: function (val) {
                            self[xKey] = val;
                        }
                    });
                    Object.defineProperty(pos, 1, {
                        get: function () {
                            return self[yKey];
                        },
                        set: function (val) {
                            self[yKey] = val;
                        }
                    });
                }
            }
            if (Object.defineProperty) {
                createLegacyProperty('position', '_legacyPos', 'x', 'y');
                createLegacyProperty('scale', '_legacyScale', 'scaleX', 'scaleY');
                createLegacyProperty('origin', '_legacyOrigin', 'originX', 'originY');
            }
        })();
        return Element;
    }());
    mixin(Element, Eventful);
    mixin(Element, Transformable);
    function animateTo(animatable, target, cfg, animationProps, reverse) {
        cfg = cfg || {};
        var animators = [];
        animateToShallow(animatable, '', animatable, target, cfg, animationProps, animators, reverse);
        var finishCount = animators.length;
        var doneHappened = false;
        var cfgDone = cfg.done;
        var cfgAborted = cfg.aborted;
        var doneCb = function () {
            doneHappened = true;
            finishCount--;
            if (finishCount <= 0) {
                doneHappened
                    ? (cfgDone && cfgDone())
                    : (cfgAborted && cfgAborted());
            }
        };
        var abortedCb = function () {
            finishCount--;
            if (finishCount <= 0) {
                doneHappened
                    ? (cfgDone && cfgDone())
                    : (cfgAborted && cfgAborted());
            }
        };
        if (!finishCount) {
            cfgDone && cfgDone();
        }
        if (animators.length > 0 && cfg.during) {
            animators[0].during(function (target, percent) {
                cfg.during(percent);
            });
        }
        for (var i = 0; i < animators.length; i++) {
            var animator = animators[i];
            if (doneCb) {
                animator.done(doneCb);
            }
            if (abortedCb) {
                animator.aborted(abortedCb);
            }
            if (cfg.force) {
                animator.duration(cfg.duration);
            }
            animator.start(cfg.easing);
        }
        return animators;
    }
    function copyArrShallow(source, target, len) {
        for (var i = 0; i < len; i++) {
            source[i] = target[i];
        }
    }
    function is2DArray(value) {
        return isArrayLike(value[0]);
    }
    function copyValue(target, source, key) {
        if (isArrayLike(source[key])) {
            if (!isArrayLike(target[key])) {
                target[key] = [];
            }
            if (isTypedArray(source[key])) {
                var len = source[key].length;
                if (target[key].length !== len) {
                    target[key] = new (source[key].constructor)(len);
                    copyArrShallow(target[key], source[key], len);
                }
            }
            else {
                var sourceArr = source[key];
                var targetArr = target[key];
                var len0 = sourceArr.length;
                if (is2DArray(sourceArr)) {
                    var len1 = sourceArr[0].length;
                    for (var i = 0; i < len0; i++) {
                        if (!targetArr[i]) {
                            targetArr[i] = Array.prototype.slice.call(sourceArr[i]);
                        }
                        else {
                            copyArrShallow(targetArr[i], sourceArr[i], len1);
                        }
                    }
                }
                else {
                    copyArrShallow(targetArr, sourceArr, len0);
                }
                targetArr.length = sourceArr.length;
            }
        }
        else {
            target[key] = source[key];
        }
    }
    function isValueSame(val1, val2) {
        return val1 === val2
            || isArrayLike(val1) && isArrayLike(val2) && is1DArraySame(val1, val2);
    }
    function is1DArraySame(arr0, arr1) {
        var len = arr0.length;
        if (len !== arr1.length) {
            return false;
        }
        for (var i = 0; i < len; i++) {
            if (arr0[i] !== arr1[i]) {
                return false;
            }
        }
        return true;
    }
    function animateToShallow(animatable, topKey, animateObj, target, cfg, animationProps, animators, reverse) {
        var targetKeys = keys(target);
        var duration = cfg.duration;
        var delay = cfg.delay;
        var additive = cfg.additive;
        var setToFinal = cfg.setToFinal;
        var animateAll = !isObject(animationProps);
        var existsAnimators = animatable.animators;
        var animationKeys = [];
        for (var k = 0; k < targetKeys.length; k++) {
            var innerKey = targetKeys[k];
            var targetVal = target[innerKey];
            if (targetVal != null && animateObj[innerKey] != null
                && (animateAll || animationProps[innerKey])) {
                if (isObject(targetVal)
                    && !isArrayLike(targetVal)
                    && !isGradientObject(targetVal)) {
                    if (topKey) {
                        if (!reverse) {
                            animateObj[innerKey] = targetVal;
                            animatable.updateDuringAnimation(topKey);
                        }
                        continue;
                    }
                    animateToShallow(animatable, innerKey, animateObj[innerKey], targetVal, cfg, animationProps && animationProps[innerKey], animators, reverse);
                }
                else {
                    animationKeys.push(innerKey);
                }
            }
            else if (!reverse) {
                animateObj[innerKey] = targetVal;
                animatable.updateDuringAnimation(topKey);
                animationKeys.push(innerKey);
            }
        }
        var keyLen = animationKeys.length;
        if (!additive && keyLen) {
            for (var i = 0; i < existsAnimators.length; i++) {
                var animator = existsAnimators[i];
                if (animator.targetName === topKey) {
                    var allAborted = animator.stopTracks(animationKeys);
                    if (allAborted) {
                        var idx = indexOf(existsAnimators, animator);
                        existsAnimators.splice(idx, 1);
                    }
                }
            }
        }
        if (!cfg.force) {
            animationKeys = filter(animationKeys, function (key) { return !isValueSame(target[key], animateObj[key]); });
            keyLen = animationKeys.length;
        }
        if (keyLen > 0
            || (cfg.force && !animators.length)) {
            var revertedSource = void 0;
            var reversedTarget = void 0;
            var sourceClone = void 0;
            if (reverse) {
                reversedTarget = {};
                if (setToFinal) {
                    revertedSource = {};
                }
                for (var i = 0; i < keyLen; i++) {
                    var innerKey = animationKeys[i];
                    reversedTarget[innerKey] = animateObj[innerKey];
                    if (setToFinal) {
                        revertedSource[innerKey] = target[innerKey];
                    }
                    else {
                        animateObj[innerKey] = target[innerKey];
                    }
                }
            }
            else if (setToFinal) {
                sourceClone = {};
                for (var i = 0; i < keyLen; i++) {
                    var innerKey = animationKeys[i];
                    sourceClone[innerKey] = cloneValue(animateObj[innerKey]);
                    copyValue(animateObj, target, innerKey);
                }
            }
            var animator = new Animator(animateObj, false, false, additive ? filter(existsAnimators, function (animator) { return animator.targetName === topKey; }) : null);
            animator.targetName = topKey;
            if (cfg.scope) {
                animator.scope = cfg.scope;
            }
            if (setToFinal && revertedSource) {
                animator.whenWithKeys(0, revertedSource, animationKeys);
            }
            if (sourceClone) {
                animator.whenWithKeys(0, sourceClone, animationKeys);
            }
            animator.whenWithKeys(duration == null ? 500 : duration, reverse ? reversedTarget : target, animationKeys).delay(delay || 0);
            animatable.addAnimator(animator, topKey);
            animators.push(animator);
        }
    }

    var Group = (function (_super) {
        __extends(Group, _super);
        function Group(opts) {
            var _this = _super.call(this) || this;
            _this.isGroup = true;
            _this._children = [];
            _this.attr(opts);
            return _this;
        }
        Group.prototype.childrenRef = function () {
            return this._children;
        };
        Group.prototype.children = function () {
            return this._children.slice();
        };
        Group.prototype.childAt = function (idx) {
            return this._children[idx];
        };
        Group.prototype.childOfName = function (name) {
            var children = this._children;
            for (var i = 0; i < children.length; i++) {
                if (children[i].name === name) {
                    return children[i];
                }
            }
        };
        Group.prototype.childCount = function () {
            return this._children.length;
        };
        Group.prototype.add = function (child) {
            if (child) {
                if (child !== this && child.parent !== this) {
                    this._children.push(child);
                    this._doAdd(child);
                }
                if ("development" !== 'production') {
                    if (child.__hostTarget) {
                        throw 'This elemenet has been used as an attachment';
                    }
                }
            }
            return this;
        };
        Group.prototype.addBefore = function (child, nextSibling) {
            if (child && child !== this && child.parent !== this
                && nextSibling && nextSibling.parent === this) {
                var children = this._children;
                var idx = children.indexOf(nextSibling);
                if (idx >= 0) {
                    children.splice(idx, 0, child);
                    this._doAdd(child);
                }
            }
            return this;
        };
        Group.prototype.replace = function (oldChild, newChild) {
            var idx = indexOf(this._children, oldChild);
            if (idx >= 0) {
                this.replaceAt(newChild, idx);
            }
            return this;
        };
        Group.prototype.replaceAt = function (child, index) {
            var children = this._children;
            var old = children[index];
            if (child && child !== this && child.parent !== this && child !== old) {
                children[index] = child;
                old.parent = null;
                var zr = this.__zr;
                if (zr) {
                    old.removeSelfFromZr(zr);
                }
                this._doAdd(child);
            }
            return this;
        };
        Group.prototype._doAdd = function (child) {
            if (child.parent) {
                child.parent.remove(child);
            }
            child.parent = this;
            var zr = this.__zr;
            if (zr && zr !== child.__zr) {
                child.addSelfToZr(zr);
            }
            zr && zr.refresh();
        };
        Group.prototype.remove = function (child) {
            var zr = this.__zr;
            var children = this._children;
            var idx = indexOf(children, child);
            if (idx < 0) {
                return this;
            }
            children.splice(idx, 1);
            child.parent = null;
            if (zr) {
                child.removeSelfFromZr(zr);
            }
            zr && zr.refresh();
            return this;
        };
        Group.prototype.removeAll = function () {
            var children = this._children;
            var zr = this.__zr;
            for (var i = 0; i < children.length; i++) {
                var child = children[i];
                if (zr) {
                    child.removeSelfFromZr(zr);
                }
                child.parent = null;
            }
            children.length = 0;
            return this;
        };
        Group.prototype.eachChild = function (cb, context) {
            var children = this._children;
            for (var i = 0; i < children.length; i++) {
                var child = children[i];
                cb.call(context, child, i);
            }
            return this;
        };
        Group.prototype.traverse = function (cb, context) {
            for (var i = 0; i < this._children.length; i++) {
                var child = this._children[i];
                var stopped = cb.call(context, child);
                if (child.isGroup && !stopped) {
                    child.traverse(cb, context);
                }
            }
            return this;
        };
        Group.prototype.addSelfToZr = function (zr) {
            _super.prototype.addSelfToZr.call(this, zr);
            for (var i = 0; i < this._children.length; i++) {
                var child = this._children[i];
                child.addSelfToZr(zr);
            }
        };
        Group.prototype.removeSelfFromZr = function (zr) {
            _super.prototype.removeSelfFromZr.call(this, zr);
            for (var i = 0; i < this._children.length; i++) {
                var child = this._children[i];
                child.removeSelfFromZr(zr);
            }
        };
        Group.prototype.getBoundingRect = function (includeChildren) {
            var tmpRect = new BoundingRect(0, 0, 0, 0);
            var children = includeChildren || this._children;
            var tmpMat = [];
            var rect = null;
            for (var i = 0; i < children.length; i++) {
                var child = children[i];
                if (child.ignore || child.invisible) {
                    continue;
                }
                var childRect = child.getBoundingRect();
                var transform = child.getLocalTransform(tmpMat);
                if (transform) {
                    BoundingRect.applyTransform(tmpRect, childRect, transform);
                    rect = rect || tmpRect.clone();
                    rect.union(tmpRect);
                }
                else {
                    rect = rect || childRect.clone();
                    rect.union(childRect);
                }
            }
            return rect || tmpRect;
        };
        return Group;
    }(Element));
    Group.prototype.type = 'group';

    /*!
    * ZRender, a high performance 2d drawing library.
    *
    * Copyright (c) 2013, Baidu Inc.
    * All rights reserved.
    *
    * LICENSE
    * https://github.com/ecomfe/zrender/blob/master/LICENSE.txt
    */
    var painterCtors = {};
    var instances = {};
    function delInstance(id) {
        delete instances[id];
    }
    function isDarkMode(backgroundColor) {
        if (!backgroundColor) {
            return false;
        }
        if (typeof backgroundColor === 'string') {
            return lum(backgroundColor, 1) < DARK_MODE_THRESHOLD;
        }
        else if (backgroundColor.colorStops) {
            var colorStops = backgroundColor.colorStops;
            var totalLum = 0;
            var len = colorStops.length;
            for (var i = 0; i < len; i++) {
                totalLum += lum(colorStops[i].color, 1);
            }
            totalLum /= len;
            return totalLum < DARK_MODE_THRESHOLD;
        }
        return false;
    }
    var ZRender = (function () {
        function ZRender(id, dom, opts) {
            var _this = this;
            this._sleepAfterStill = 10;
            this._stillFrameAccum = 0;
            this._needsRefresh = true;
            this._needsRefreshHover = true;
            this._darkMode = false;
            opts = opts || {};
            this.dom = dom;
            this.id = id;
            var storage = new Storage();
            var rendererType = opts.renderer || 'canvas';
            if (!painterCtors[rendererType]) {
                rendererType = keys(painterCtors)[0];
            }
            if ("development" !== 'production') {
                if (!painterCtors[rendererType]) {
                    throw new Error("Renderer '" + rendererType + "' is not imported. Please import it first.");
                }
            }
            opts.useDirtyRect = opts.useDirtyRect == null
                ? false
                : opts.useDirtyRect;
            var painter = new painterCtors[rendererType](dom, storage, opts, id);
            var ssrMode = opts.ssr || painter.ssrOnly;
            this.storage = storage;
            this.painter = painter;
            var handlerProxy = (!env.node && !env.worker && !ssrMode)
                ? new HandlerDomProxy(painter.getViewportRoot(), painter.root)
                : null;
            var useCoarsePointer = opts.useCoarsePointer;
            var usePointerSize = (useCoarsePointer == null || useCoarsePointer === 'auto')
                ? env.touchEventsSupported
                : !!useCoarsePointer;
            var defaultPointerSize = 44;
            var pointerSize;
            if (usePointerSize) {
                pointerSize = retrieve2(opts.pointerSize, defaultPointerSize);
            }
            this.handler = new Handler(storage, painter, handlerProxy, painter.root, pointerSize);
            this.animation = new Animation({
                stage: {
                    update: ssrMode ? null : function () { return _this._flush(true); }
                }
            });
            if (!ssrMode) {
                this.animation.start();
            }
        }
        ZRender.prototype.add = function (el) {
            if (this._disposed || !el) {
                return;
            }
            this.storage.addRoot(el);
            el.addSelfToZr(this);
            this.refresh();
        };
        ZRender.prototype.remove = function (el) {
            if (this._disposed || !el) {
                return;
            }
            this.storage.delRoot(el);
            el.removeSelfFromZr(this);
            this.refresh();
        };
        ZRender.prototype.configLayer = function (zLevel, config) {
            if (this._disposed) {
                return;
            }
            if (this.painter.configLayer) {
                this.painter.configLayer(zLevel, config);
            }
            this.refresh();
        };
        ZRender.prototype.setBackgroundColor = function (backgroundColor) {
            if (this._disposed) {
                return;
            }
            if (this.painter.setBackgroundColor) {
                this.painter.setBackgroundColor(backgroundColor);
            }
            this.refresh();
            this._backgroundColor = backgroundColor;
            this._darkMode = isDarkMode(backgroundColor);
        };
        ZRender.prototype.getBackgroundColor = function () {
            return this._backgroundColor;
        };
        ZRender.prototype.setDarkMode = function (darkMode) {
            this._darkMode = darkMode;
        };
        ZRender.prototype.isDarkMode = function () {
            return this._darkMode;
        };
        ZRender.prototype.refreshImmediately = function (fromInside) {
            if (this._disposed) {
                return;
            }
            if (!fromInside) {
                this.animation.update(true);
            }
            this._needsRefresh = false;
            this.painter.refresh();
            this._needsRefresh = false;
        };
        ZRender.prototype.refresh = function () {
            if (this._disposed) {
                return;
            }
            this._needsRefresh = true;
            this.animation.start();
        };
        ZRender.prototype.flush = function () {
            if (this._disposed) {
                return;
            }
            this._flush(false);
        };
        ZRender.prototype._flush = function (fromInside) {
            var triggerRendered;
            var start = getTime();
            if (this._needsRefresh) {
                triggerRendered = true;
                this.refreshImmediately(fromInside);
            }
            if (this._needsRefreshHover) {
                triggerRendered = true;
                this.refreshHoverImmediately();
            }
            var end = getTime();
            if (triggerRendered) {
                this._stillFrameAccum = 0;
                this.trigger('rendered', {
                    elapsedTime: end - start
                });
            }
            else if (this._sleepAfterStill > 0) {
                this._stillFrameAccum++;
                if (this._stillFrameAccum > this._sleepAfterStill) {
                    this.animation.stop();
                }
            }
        };
        ZRender.prototype.setSleepAfterStill = function (stillFramesCount) {
            this._sleepAfterStill = stillFramesCount;
        };
        ZRender.prototype.wakeUp = function () {
            if (this._disposed) {
                return;
            }
            this.animation.start();
            this._stillFrameAccum = 0;
        };
        ZRender.prototype.refreshHover = function () {
            this._needsRefreshHover = true;
        };
        ZRender.prototype.refreshHoverImmediately = function () {
            if (this._disposed) {
                return;
            }
            this._needsRefreshHover = false;
            if (this.painter.refreshHover && this.painter.getType() === 'canvas') {
                this.painter.refreshHover();
            }
        };
        ZRender.prototype.resize = function (opts) {
            if (this._disposed) {
                return;
            }
            opts = opts || {};
            this.painter.resize(opts.width, opts.height);
            this.handler.resize();
        };
        ZRender.prototype.clearAnimation = function () {
            if (this._disposed) {
                return;
            }
            this.animation.clear();
        };
        ZRender.prototype.getWidth = function () {
            if (this._disposed) {
                return;
            }
            return this.painter.getWidth();
        };
        ZRender.prototype.getHeight = function () {
            if (this._disposed) {
                return;
            }
            return this.painter.getHeight();
        };
        ZRender.prototype.setCursorStyle = function (cursorStyle) {
            if (this._disposed) {
                return;
            }
            this.handler.setCursorStyle(cursorStyle);
        };
        ZRender.prototype.findHover = function (x, y) {
            if (this._disposed) {
                return;
            }
            return this.handler.findHover(x, y);
        };
        ZRender.prototype.on = function (eventName, eventHandler, context) {
            if (!this._disposed) {
                this.handler.on(eventName, eventHandler, context);
            }
            return this;
        };
        ZRender.prototype.off = function (eventName, eventHandler) {
            if (this._disposed) {
                return;
            }
            this.handler.off(eventName, eventHandler);
        };
        ZRender.prototype.trigger = function (eventName, event) {
            if (this._disposed) {
                return;
            }
            this.handler.trigger(eventName, event);
        };
        ZRender.prototype.clear = function () {
            if (this._disposed) {
                return;
            }
            var roots = this.storage.getRoots();
            for (var i = 0; i < roots.length; i++) {
                if (roots[i] instanceof Group) {
                    roots[i].removeSelfFromZr(this);
                }
            }
            this.storage.delAllRoots();
            this.painter.clear();
        };
        ZRender.prototype.dispose = function () {
            if (this._disposed) {
                return;
            }
            this.animation.stop();
            this.clear();
            this.storage.dispose();
            this.painter.dispose();
            this.handler.dispose();
            this.animation =
                this.storage =
                    this.painter =
                        this.handler = null;
            this._disposed = true;
            delInstance(this.id);
        };
        return ZRender;
    }());
    function init(dom, opts) {
        var zr = new ZRender(guid(), dom, opts);
        instances[zr.id] = zr;
        return zr;
    }
    function dispose(zr) {
        zr.dispose();
    }
    function disposeAll() {
        for (var key in instances) {
            if (instances.hasOwnProperty(key)) {
                instances[key].dispose();
            }
        }
        instances = {};
    }
    function getInstance(id) {
        return instances[id];
    }
    function registerPainter(name, Ctor) {
        painterCtors[name] = Ctor;
    }
    var ssrDataGetter;
    function getElementSSRData(el) {
        if (typeof ssrDataGetter === 'function') {
            return ssrDataGetter(el);
        }
    }
    function registerSSRDataGetter(getter) {
        ssrDataGetter = getter;
    }
    var version = '5.6.0';

    var zrender = /*#__PURE__*/Object.freeze({
        __proto__: null,
        init: init,
        dispose: dispose,
        disposeAll: disposeAll,
        getInstance: getInstance,
        registerPainter: registerPainter,
        getElementSSRData: getElementSSRData,
        registerSSRDataGetter: registerSSRDataGetter,
        version: version
    });

    var RADIAN_EPSILON = 1e-4;
    // Although chrome already enlarge this number to 100 for `toFixed`, but
    // we sill follow the spec for compatibility.
    var ROUND_SUPPORTED_PRECISION_MAX = 20;
    function _trim(str) {
      return str.replace(/^\s+|\s+$/g, '');
    }
    /**
     * Linear mapping a value from domain to range
     * @param  val
     * @param  domain Domain extent domain[0] can be bigger than domain[1]
     * @param  range  Range extent range[0] can be bigger than range[1]
     * @param  clamp Default to be false
     */
    function linearMap(val, domain, range, clamp) {
      var d0 = domain[0];
      var d1 = domain[1];
      var r0 = range[0];
      var r1 = range[1];
      var subDomain = d1 - d0;
      var subRange = r1 - r0;
      if (subDomain === 0) {
        return subRange === 0 ? r0 : (r0 + r1) / 2;
      }
      // Avoid accuracy problem in edge, such as
      // 146.39 - 62.83 === 83.55999999999999.
      // See echarts/test/ut/spec/util/number.js#linearMap#accuracyError
      // It is a little verbose for efficiency considering this method
      // is a hotspot.
      if (clamp) {
        if (subDomain > 0) {
          if (val <= d0) {
            return r0;
          } else if (val >= d1) {
            return r1;
          }
        } else {
          if (val >= d0) {
            return r0;
          } else if (val <= d1) {
            return r1;
          }
        }
      } else {
        if (val === d0) {
          return r0;
        }
        if (val === d1) {
          return r1;
        }
      }
      return (val - d0) / subDomain * subRange + r0;
    }
    /**
     * Convert a percent string to absolute number.
     * Returns NaN if percent is not a valid string or number
     */
    function parsePercent$1(percent, all) {
      switch (percent) {
        case 'center':
        case 'middle':
          percent = '50%';
          break;
        case 'left':
        case 'top':
          percent = '0%';
          break;
        case 'right':
        case 'bottom':
          percent = '100%';
          break;
      }
      if (isString(percent)) {
        if (_trim(percent).match(/%$/)) {
          return parseFloat(percent) / 100 * all;
        }
        return parseFloat(percent);
      }
      return percent == null ? NaN : +percent;
    }
    function round(x, precision, returnStr) {
      if (precision == null) {
        precision = 10;
      }
      // Avoid range error
      precision = Math.min(Math.max(0, precision), ROUND_SUPPORTED_PRECISION_MAX);
      // PENDING: 1.005.toFixed(2) is '1.00' rather than '1.01'
      x = (+x).toFixed(precision);
      return returnStr ? x : +x;
    }
    /**
     * Inplacd asc sort arr.
     * The input arr will be modified.
     */
    function asc(arr) {
      arr.sort(function (a, b) {
        return a - b;
      });
      return arr;
    }
    /**
     * Get precision.
     */
    function getPrecision(val) {
      val = +val;
      if (isNaN(val)) {
        return 0;
      }
      // It is much faster than methods converting number to string as follows
      //      let tmp = val.toString();
      //      return tmp.length - 1 - tmp.indexOf('.');
      // especially when precision is low
      // Notice:
      // (1) If the loop count is over about 20, it is slower than `getPrecisionSafe`.
      //     (see https://jsbench.me/2vkpcekkvw/1)
      // (2) If the val is less than for example 1e-15, the result may be incorrect.
      //     (see test/ut/spec/util/number.test.ts `getPrecision_equal_random`)
      if (val > 1e-14) {
        var e = 1;
        for (var i = 0; i < 15; i++, e *= 10) {
          if (Math.round(val * e) / e === val) {
            return i;
          }
        }
      }
      return getPrecisionSafe(val);
    }
    /**
     * Get precision with slow but safe method
     */
    function getPrecisionSafe(val) {
      // toLowerCase for: '3.4E-12'
      var str = val.toString().toLowerCase();
      // Consider scientific notation: '3.4e-12' '3.4e+12'
      var eIndex = str.indexOf('e');
      var exp = eIndex > 0 ? +str.slice(eIndex + 1) : 0;
      var significandPartLen = eIndex > 0 ? eIndex : str.length;
      var dotIndex = str.indexOf('.');
      var decimalPartLen = dotIndex < 0 ? 0 : significandPartLen - 1 - dotIndex;
      return Math.max(0, decimalPartLen - exp);
    }
    /**
     * Minimal dicernible data precisioin according to a single pixel.
     */
    function getPixelPrecision(dataExtent, pixelExtent) {
      var log = Math.log;
      var LN10 = Math.LN10;
      var dataQuantity = Math.floor(log(dataExtent[1] - dataExtent[0]) / LN10);
      var sizeQuantity = Math.round(log(Math.abs(pixelExtent[1] - pixelExtent[0])) / LN10);
      // toFixed() digits argument must be between 0 and 20.
      var precision = Math.min(Math.max(-dataQuantity + sizeQuantity, 0), 20);
      return !isFinite(precision) ? 20 : precision;
    }
    /**
     * Get a data of given precision, assuring the sum of percentages
     * in valueList is 1.
     * The largest remainder method is used.
     * https://en.wikipedia.org/wiki/Largest_remainder_method
     *
     * @param valueList a list of all data
     * @param idx index of the data to be processed in valueList
     * @param precision integer number showing digits of precision
     * @return percent ranging from 0 to 100
     */
    function getPercentWithPrecision(valueList, idx, precision) {
      if (!valueList[idx]) {
        return 0;
      }
      var seats = getPercentSeats(valueList, precision);
      return seats[idx] || 0;
    }
    /**
     * Get a data of given precision, assuring the sum of percentages
     * in valueList is 1.
     * The largest remainder method is used.
     * https://en.wikipedia.org/wiki/Largest_remainder_method
     *
     * @param valueList a list of all data
     * @param precision integer number showing digits of precision
     * @return {Array<number>}
     */
    function getPercentSeats(valueList, precision) {
      var sum = reduce(valueList, function (acc, val) {
        return acc + (isNaN(val) ? 0 : val);
      }, 0);
      if (sum === 0) {
        return [];
      }
      var digits = Math.pow(10, precision);
      var votesPerQuota = map(valueList, function (val) {
        return (isNaN(val) ? 0 : val) / sum * digits * 100;
      });
      var targetSeats = digits * 100;
      var seats = map(votesPerQuota, function (votes) {
        // Assign automatic seats.
        return Math.floor(votes);
      });
      var currentSum = reduce(seats, function (acc, val) {
        return acc + val;
      }, 0);
      var remainder = map(votesPerQuota, function (votes, idx) {
        return votes - seats[idx];
      });
      // Has remainding votes.
      while (currentSum < targetSeats) {
        // Find next largest remainder.
        var max = Number.NEGATIVE_INFINITY;
        var maxId = null;
        for (var i = 0, len = remainder.length; i < len; ++i) {
          if (remainder[i] > max) {
            max = remainder[i];
            maxId = i;
          }
        }
        // Add a vote to max remainder.
        ++seats[maxId];
        remainder[maxId] = 0;
        ++currentSum;
      }
      return map(seats, function (seat) {
        return seat / digits;
      });
    }
    /**
     * Solve the floating point adding problem like 0.1 + 0.2 === 0.30000000000000004
     * See <http://0.30000000000000004.com/>
     */
    function addSafe(val0, val1) {
      var maxPrecision = Math.max(getPrecision(val0), getPrecision(val1));
      // const multiplier = Math.pow(10, maxPrecision);
      // return (Math.round(val0 * multiplier) + Math.round(val1 * multiplier)) / multiplier;
      var sum = val0 + val1;
      // // PENDING: support more?
      return maxPrecision > ROUND_SUPPORTED_PRECISION_MAX ? sum : round(sum, maxPrecision);
    }
    // Number.MAX_SAFE_INTEGER, ie do not support.
    var MAX_SAFE_INTEGER = 9007199254740991;
    /**
     * To 0 - 2 * PI, considering negative radian.
     */
    function remRadian(radian) {
      var pi2 = Math.PI * 2;
      return (radian % pi2 + pi2) % pi2;
    }
    /**
     * @param {type} radian
     * @return {boolean}
     */
    function isRadianAroundZero(val) {
      return val > -RADIAN_EPSILON && val < RADIAN_EPSILON;
    }
    // eslint-disable-next-line
    var TIME_REG = /^(?:(\d{4})(?:[-\/](\d{1,2})(?:[-\/](\d{1,2})(?:[T ](\d{1,2})(?::(\d{1,2})(?::(\d{1,2})(?:[.,](\d+))?)?)?(Z|[\+\-]\d\d:?\d\d)?)?)?)?)?$/; // jshint ignore:line
    /**
     * @param value valid type: number | string | Date, otherwise return `new Date(NaN)`
     *   These values can be accepted:
     *   + An instance of Date, represent a time in its own time zone.
     *   + Or string in a subset of ISO 8601, only including:
     *     + only year, month, date: '2012-03', '2012-03-01', '2012-03-01 05', '2012-03-01 05:06',
     *     + separated with T or space: '2012-03-01T12:22:33.123', '2012-03-01 12:22:33.123',
     *     + time zone: '2012-03-01T12:22:33Z', '2012-03-01T12:22:33+8000', '2012-03-01T12:22:33-05:00',
     *     all of which will be treated as local time if time zone is not specified
     *     (see <https://momentjs.com/>).
     *   + Or other string format, including (all of which will be treated as local time):
     *     '2012', '2012-3-1', '2012/3/1', '2012/03/01',
     *     '2009/6/12 2:00', '2009/6/12 2:05:08', '2009/6/12 2:05:08.123'
     *   + a timestamp, which represent a time in UTC.
     * @return date Never be null/undefined. If invalid, return `new Date(NaN)`.
     */
    function parseDate(value) {
      if (value instanceof Date) {
        return value;
      } else if (isString(value)) {
        // Different browsers parse date in different way, so we parse it manually.
        // Some other issues:
        // new Date('1970-01-01') is UTC,
        // new Date('1970/01/01') and new Date('1970-1-01') is local.
        // See issue #3623
        var match = TIME_REG.exec(value);
        if (!match) {
          // return Invalid Date.
          return new Date(NaN);
        }
        // Use local time when no timezone offset is specified.
        if (!match[8]) {
          // match[n] can only be string or undefined.
          // But take care of '12' + 1 => '121'.
          return new Date(+match[1], +(match[2] || 1) - 1, +match[3] || 1, +match[4] || 0, +(match[5] || 0), +match[6] || 0, match[7] ? +match[7].substring(0, 3) : 0);
        }
        // Timezoneoffset of Javascript Date has considered DST (Daylight Saving Time,
        // https://tc39.github.io/ecma262/#sec-daylight-saving-time-adjustment).
        // For example, system timezone is set as "Time Zone: America/Toronto",
        // then these code will get different result:
        // `new Date(1478411999999).getTimezoneOffset();  // get 240`
        // `new Date(1478412000000).getTimezoneOffset();  // get 300`
        // So we should not use `new Date`, but use `Date.UTC`.
        else {
          var hour = +match[4] || 0;
          if (match[8].toUpperCase() !== 'Z') {
            hour -= +match[8].slice(0, 3);
          }
          return new Date(Date.UTC(+match[1], +(match[2] || 1) - 1, +match[3] || 1, hour, +(match[5] || 0), +match[6] || 0, match[7] ? +match[7].substring(0, 3) : 0));
        }
      } else if (value == null) {
        return new Date(NaN);
      }
      return new Date(Math.round(value));
    }
    /**
     * Quantity of a number. e.g. 0.1, 1, 10, 100
     *
     * @param val
     * @return
     */
    function quantity(val) {
      return Math.pow(10, quantityExponent(val));
    }
    /**
     * Exponent of the quantity of a number
     * e.g., 1234 equals to 1.234*10^3, so quantityExponent(1234) is 3
     *
     * @param val non-negative value
     * @return
     */
    function quantityExponent(val) {
      if (val === 0) {
        return 0;
      }
      var exp = Math.floor(Math.log(val) / Math.LN10);
      /**
       * exp is expected to be the rounded-down result of the base-10 log of val.
       * But due to the precision loss with Math.log(val), we need to restore it
       * using 10^exp to make sure we can get val back from exp. #11249
       */
      if (val / Math.pow(10, exp) >= 10) {
        exp++;
      }
      return exp;
    }
    /**
     * find a “nice” number approximately equal to x. Round the number if round = true,
     * take ceiling if round = false. The primary observation is that the “nicest”
     * numbers in decimal are 1, 2, and 5, and all power-of-ten multiples of these numbers.
     *
     * See "Nice Numbers for Graph Labels" of Graphic Gems.
     *
     * @param  val Non-negative value.
     * @param  round
     * @return Niced number
     */
    function nice(val, round) {
      var exponent = quantityExponent(val);
      var exp10 = Math.pow(10, exponent);
      var f = val / exp10; // 1 <= f < 10
      var nf;
      if (round) {
        if (f < 1.5) {
          nf = 1;
        } else if (f < 2.5) {
          nf = 2;
        } else if (f < 4) {
          nf = 3;
        } else if (f < 7) {
          nf = 5;
        } else {
          nf = 10;
        }
      } else {
        if (f < 1) {
          nf = 1;
        } else if (f < 2) {
          nf = 2;
        } else if (f < 3) {
          nf = 3;
        } else if (f < 5) {
          nf = 5;
        } else {
          nf = 10;
        }
      }
      val = nf * exp10;
      // Fix 3 * 0.1 === 0.30000000000000004 issue (see IEEE 754).
      // 20 is the uppper bound of toFixed.
      return exponent >= -20 ? +val.toFixed(exponent < 0 ? -exponent : 0) : val;
    }
    /**
     * This code was copied from "d3.js"
     * <https://github.com/d3/d3/blob/9cc9a875e636a1dcf36cc1e07bdf77e1ad6e2c74/src/arrays/quantile.js>.
     * See the license statement at the head of this file.
     * @param ascArr
     */
    function quantile(ascArr, p) {
      var H = (ascArr.length - 1) * p + 1;
      var h = Math.floor(H);
      var v = +ascArr[h - 1];
      var e = H - h;
      return e ? v + e * (ascArr[h] - v) : v;
    }
    /**
     * Order intervals asc, and split them when overlap.
     * expect(numberUtil.reformIntervals([
     *     {interval: [18, 62], close: [1, 1]},
     *     {interval: [-Infinity, -70], close: [0, 0]},
     *     {interval: [-70, -26], close: [1, 1]},
     *     {interval: [-26, 18], close: [1, 1]},
     *     {interval: [62, 150], close: [1, 1]},
     *     {interval: [106, 150], close: [1, 1]},
     *     {interval: [150, Infinity], close: [0, 0]}
     * ])).toEqual([
     *     {interval: [-Infinity, -70], close: [0, 0]},
     *     {interval: [-70, -26], close: [1, 1]},
     *     {interval: [-26, 18], close: [0, 1]},
     *     {interval: [18, 62], close: [0, 1]},
     *     {interval: [62, 150], close: [0, 1]},
     *     {interval: [150, Infinity], close: [0, 0]}
     * ]);
     * @param list, where `close` mean open or close
     *        of the interval, and Infinity can be used.
     * @return The origin list, which has been reformed.
     */
    function reformIntervals(list) {
      list.sort(function (a, b) {
        return littleThan(a, b, 0) ? -1 : 1;
      });
      var curr = -Infinity;
      var currClose = 1;
      for (var i = 0; i < list.length;) {
        var interval = list[i].interval;
        var close_1 = list[i].close;
        for (var lg = 0; lg < 2; lg++) {
          if (interval[lg] <= curr) {
            interval[lg] = curr;
            close_1[lg] = !lg ? 1 - currClose : 1;
          }
          curr = interval[lg];
          currClose = close_1[lg];
        }
        if (interval[0] === interval[1] && close_1[0] * close_1[1] !== 1) {
          list.splice(i, 1);
        } else {
          i++;
        }
      }
      return list;
      function littleThan(a, b, lg) {
        return a.interval[lg] < b.interval[lg] || a.interval[lg] === b.interval[lg] && (a.close[lg] - b.close[lg] === (!lg ? 1 : -1) || !lg && littleThan(a, b, 1));
      }
    }
    /**
     * [Numeric is defined as]:
     *     `parseFloat(val) == val`
     * For example:
     * numeric:
     *     typeof number except NaN, '-123', '123', '2e3', '-2e3', '011', 'Infinity', Infinity,
     *     and they rounded by white-spaces or line-terminal like ' -123 \n ' (see es spec)
     * not-numeric:
     *     null, undefined, [], {}, true, false, 'NaN', NaN, '123ab',
     *     empty string, string with only white-spaces or line-terminal (see es spec),
     *     0x12, '0x12', '-0x12', 012, '012', '-012',
     *     non-string, ...
     *
     * @test See full test cases in `test/ut/spec/util/number.js`.
     * @return Must be a typeof number. If not numeric, return NaN.
     */
    function numericToNumber(val) {
      var valFloat = parseFloat(val);
      return valFloat == val // eslint-disable-line eqeqeq
      && (valFloat !== 0 || !isString(val) || val.indexOf('x') <= 0) // For case ' 0x0 '.
      ? valFloat : NaN;
    }
    /**
     * Definition of "numeric": see `numericToNumber`.
     */
    function isNumeric(val) {
      return !isNaN(numericToNumber(val));
    }
    /**
     * Use random base to prevent users hard code depending on
     * this auto generated marker id.
     * @return An positive integer.
     */
    function getRandomIdBase() {
      return Math.round(Math.random() * 9);
    }
    /**
     * Get the greatest common divisor.
     *
     * @param {number} a one number
     * @param {number} b the other number
     */
    function getGreatestCommonDividor(a, b) {
      if (b === 0) {
        return a;
      }
      return getGreatestCommonDividor(b, a % b);
    }
    /**
     * Get the least common multiple.
     *
     * @param {number} a one number
     * @param {number} b the other number
     */
    function getLeastCommonMultiple(a, b) {
      if (a == null) {
        return b;
      }
      if (b == null) {
        return a;
      }
      return a * b / getGreatestCommonDividor(a, b);
    }

    var ECHARTS_PREFIX = '[ECharts] ';
    var storedLogs = {};
    var hasConsole = typeof console !== 'undefined'
    // eslint-disable-next-line
    && console.warn && console.log;
    function outputLog(type, str, onlyOnce) {
      if (hasConsole) {
        if (onlyOnce) {
          if (storedLogs[str]) {
            return;
          }
          storedLogs[str] = true;
        }
        // eslint-disable-next-line
        console[type](ECHARTS_PREFIX + str);
      }
    }
    function log(str, onlyOnce) {
      outputLog('log', str, onlyOnce);
    }
    function warn(str, onlyOnce) {
      outputLog('warn', str, onlyOnce);
    }
    function error(str, onlyOnce) {
      outputLog('error', str, onlyOnce);
    }
    function deprecateLog(str) {
      if ("development" !== 'production') {
        // Not display duplicate message.
        outputLog('warn', 'DEPRECATED: ' + str, true);
      }
    }
    function deprecateReplaceLog(oldOpt, newOpt, scope) {
      if ("development" !== 'production') {
        deprecateLog((scope ? "[" + scope + "]" : '') + (oldOpt + " is deprecated, use " + newOpt + " instead."));
      }
    }
    /**
     * If in __DEV__ environment, get console printable message for users hint.
     * Parameters are separated by ' '.
     * @usage
     * makePrintable('This is an error on', someVar, someObj);
     *
     * @param hintInfo anything about the current execution context to hint users.
     * @throws Error
     */
    function makePrintable() {
      var hintInfo = [];
      for (var _i = 0; _i < arguments.length; _i++) {
        hintInfo[_i] = arguments[_i];
      }
      var msg = '';
      if ("development" !== 'production') {
        // Fuzzy stringify for print.
        // This code only exist in dev environment.
        var makePrintableStringIfPossible_1 = function (val) {
          return val === void 0 ? 'undefined' : val === Infinity ? 'Infinity' : val === -Infinity ? '-Infinity' : eqNaN(val) ? 'NaN' : val instanceof Date ? 'Date(' + val.toISOString() + ')' : isFunction(val) ? 'function () { ... }' : isRegExp(val) ? val + '' : null;
        };
        msg = map(hintInfo, function (arg) {
          if (isString(arg)) {
            // Print without quotation mark for some statement.
            return arg;
          } else {
            var printableStr = makePrintableStringIfPossible_1(arg);
            if (printableStr != null) {
              return printableStr;
            } else if (typeof JSON !== 'undefined' && JSON.stringify) {
              try {
                return JSON.stringify(arg, function (n, val) {
                  var printableStr = makePrintableStringIfPossible_1(val);
                  return printableStr == null ? val : printableStr;
                });
                // In most cases the info object is small, so do not line break.
              } catch (err) {
                return '?';
              }
            } else {
              return '?';
            }
          }
        }).join(' ');
      }
      return msg;
    }
    /**
     * @throws Error
     */
    function throwError(msg) {
      throw new Error(msg);
    }

    function interpolateNumber$1(p0, p1, percent) {
      return (p1 - p0) * percent + p0;
    }
    /**
     * Make the name displayable. But we should
     * make sure it is not duplicated with user
     * specified name, so use '\0';
     */
    var DUMMY_COMPONENT_NAME_PREFIX = 'series\0';
    var INTERNAL_COMPONENT_ID_PREFIX = '\0_ec_\0';
    /**
     * If value is not array, then translate it to array.
     * @param  {*} value
     * @return {Array} [value] or value
     */
    function normalizeToArray(value) {
      return value instanceof Array ? value : value == null ? [] : [value];
    }
    /**
     * Sync default option between normal and emphasis like `position` and `show`
     * In case some one will write code like
     *     label: {
     *          show: false,
     *          position: 'outside',
     *          fontSize: 18
     *     },
     *     emphasis: {
     *          label: { show: true }
     *     }
     */
    function defaultEmphasis(opt, key, subOpts) {
      // Caution: performance sensitive.
      if (opt) {
        opt[key] = opt[key] || {};
        opt.emphasis = opt.emphasis || {};
        opt.emphasis[key] = opt.emphasis[key] || {};
        // Default emphasis option from normal
        for (var i = 0, len = subOpts.length; i < len; i++) {
          var subOptName = subOpts[i];
          if (!opt.emphasis[key].hasOwnProperty(subOptName) && opt[key].hasOwnProperty(subOptName)) {
            opt.emphasis[key][subOptName] = opt[key][subOptName];
          }
        }
      }
    }
    var TEXT_STYLE_OPTIONS = ['fontStyle', 'fontWeight', 'fontSize', 'fontFamily', 'rich', 'tag', 'color', 'textBorderColor', 'textBorderWidth', 'width', 'height', 'lineHeight', 'align', 'verticalAlign', 'baseline', 'shadowColor', 'shadowBlur', 'shadowOffsetX', 'shadowOffsetY', 'textShadowColor', 'textShadowBlur', 'textShadowOffsetX', 'textShadowOffsetY', 'backgroundColor', 'borderColor', 'borderWidth', 'borderRadius', 'padding'];
    // modelUtil.LABEL_OPTIONS = modelUtil.TEXT_STYLE_OPTIONS.concat([
    //     'position', 'offset', 'rotate', 'origin', 'show', 'distance', 'formatter',
    //     'fontStyle', 'fontWeight', 'fontSize', 'fontFamily',
    //     // FIXME: deprecated, check and remove it.
    //     'textStyle'
    // ]);
    /**
     * The method does not ensure performance.
     * data could be [12, 2323, {value: 223}, [1221, 23], {value: [2, 23]}]
     * This helper method retrieves value from data.
     */
    function getDataItemValue(dataItem) {
      return isObject(dataItem) && !isArray(dataItem) && !(dataItem instanceof Date) ? dataItem.value : dataItem;
    }
    /**
     * data could be [12, 2323, {value: 223}, [1221, 23], {value: [2, 23]}]
     * This helper method determine if dataItem has extra option besides value
     */
    function isDataItemOption(dataItem) {
      return isObject(dataItem) && !(dataItem instanceof Array);
      // // markLine data can be array
      // && !(dataItem[0] && isObject(dataItem[0]) && !(dataItem[0] instanceof Array));
    }
    /**
     * Mapping to existings for merge.
     *
     * Mode "normalMege":
     *     The mapping result (merge result) will keep the order of the existing
     *     component, rather than the order of new option. Because we should ensure
     *     some specified index reference (like xAxisIndex) keep work.
     *     And in most cases, "merge option" is used to update partial option but not
     *     be expected to change the order.
     *
     * Mode "replaceMege":
     *     (1) Only the id mapped components will be merged.
     *     (2) Other existing components (except internal components) will be removed.
     *     (3) Other new options will be used to create new component.
     *     (4) The index of the existing components will not be modified.
     *     That means their might be "hole" after the removal.
     *     The new components are created first at those available index.
     *
     * Mode "replaceAll":
     *     This mode try to support that reproduce an echarts instance from another
     *     echarts instance (via `getOption`) in some simple cases.
     *     In this scenario, the `result` index are exactly the consistent with the `newCmptOptions`,
     *     which ensures the component index referring (like `xAxisIndex: ?`) corrent. That is,
     *     the "hole" in `newCmptOptions` will also be kept.
     *     On the contrary, other modes try best to eliminate holes.
     *     PENDING: This is an experimental mode yet.
     *
     * @return See the comment of <MappingResult>.
     */
    function mappingToExists(existings, newCmptOptions, mode) {
      var isNormalMergeMode = mode === 'normalMerge';
      var isReplaceMergeMode = mode === 'replaceMerge';
      var isReplaceAllMode = mode === 'replaceAll';
      existings = existings || [];
      newCmptOptions = (newCmptOptions || []).slice();
      var existingIdIdxMap = createHashMap();
      // Validate id and name on user input option.
      each(newCmptOptions, function (cmptOption, index) {
        if (!isObject(cmptOption)) {
          newCmptOptions[index] = null;
          return;
        }
        if ("development" !== 'production') {
          // There is some legacy case that name is set as `false`.
          // But should work normally rather than throw error.
          if (cmptOption.id != null && !isValidIdOrName(cmptOption.id)) {
            warnInvalidateIdOrName(cmptOption.id);
          }
          if (cmptOption.name != null && !isValidIdOrName(cmptOption.name)) {
            warnInvalidateIdOrName(cmptOption.name);
          }
        }
      });
      var result = prepareResult(existings, existingIdIdxMap, mode);
      if (isNormalMergeMode || isReplaceMergeMode) {
        mappingById(result, existings, existingIdIdxMap, newCmptOptions);
      }
      if (isNormalMergeMode) {
        mappingByName(result, newCmptOptions);
      }
      if (isNormalMergeMode || isReplaceMergeMode) {
        mappingByIndex(result, newCmptOptions, isReplaceMergeMode);
      } else if (isReplaceAllMode) {
        mappingInReplaceAllMode(result, newCmptOptions);
      }
      makeIdAndName(result);
      // The array `result` MUST NOT contain elided items, otherwise the
      // forEach will omit those items and result in incorrect result.
      return result;
    }
    function prepareResult(existings, existingIdIdxMap, mode) {
      var result = [];
      if (mode === 'replaceAll') {
        return result;
      }
      // Do not use native `map` to in case that the array `existings`
      // contains elided items, which will be omitted.
      for (var index = 0; index < existings.length; index++) {
        var existing = existings[index];
        // Because of replaceMerge, `existing` may be null/undefined.
        if (existing && existing.id != null) {
          existingIdIdxMap.set(existing.id, index);
        }
        // For non-internal-componnets:
        //     Mode "normalMerge": all existings kept.
        //     Mode "replaceMerge": all existing removed unless mapped by id.
        // For internal-components:
        //     go with "replaceMerge" approach in both mode.
        result.push({
          existing: mode === 'replaceMerge' || isComponentIdInternal(existing) ? null : existing,
          newOption: null,
          keyInfo: null,
          brandNew: null
        });
      }
      return result;
    }
    function mappingById(result, existings, existingIdIdxMap, newCmptOptions) {
      // Mapping by id if specified.
      each(newCmptOptions, function (cmptOption, index) {
        if (!cmptOption || cmptOption.id == null) {
          return;
        }
        var optionId = makeComparableKey(cmptOption.id);
        var existingIdx = existingIdIdxMap.get(optionId);
        if (existingIdx != null) {
          var resultItem = result[existingIdx];
          assert(!resultItem.newOption, 'Duplicated option on id "' + optionId + '".');
          resultItem.newOption = cmptOption;
          // In both mode, if id matched, new option will be merged to
          // the existings rather than creating new component model.
          resultItem.existing = existings[existingIdx];
          newCmptOptions[index] = null;
        }
      });
    }
    function mappingByName(result, newCmptOptions) {
      // Mapping by name if specified.
      each(newCmptOptions, function (cmptOption, index) {
        if (!cmptOption || cmptOption.name == null) {
          return;
        }
        for (var i = 0; i < result.length; i++) {
          var existing = result[i].existing;
          if (!result[i].newOption // Consider name: two map to one.
          // Can not match when both ids existing but different.
          && existing && (existing.id == null || cmptOption.id == null) && !isComponentIdInternal(cmptOption) && !isComponentIdInternal(existing) && keyExistAndEqual('name', existing, cmptOption)) {
            result[i].newOption = cmptOption;
            newCmptOptions[index] = null;
            return;
          }
        }
      });
    }
    function mappingByIndex(result, newCmptOptions, brandNew) {
      each(newCmptOptions, function (cmptOption) {
        if (!cmptOption) {
          return;
        }
        // Find the first place that not mapped by id and not internal component (consider the "hole").
        var resultItem;
        var nextIdx = 0;
        while (
        // Be `!resultItem` only when `nextIdx >= result.length`.
        (resultItem = result[nextIdx]
        // (1) Existing models that already have id should be able to mapped to. Because
        // after mapping performed, model will always be assigned with an id if user not given.
        // After that all models have id.
        // (2) If new option has id, it can only set to a hole or append to the last. It should
        // not be merged to the existings with different id. Because id should not be overwritten.
        // (3) Name can be overwritten, because axis use name as 'show label text'.
        ) && (resultItem.newOption || isComponentIdInternal(resultItem.existing) ||
        // In mode "replaceMerge", here no not-mapped-non-internal-existing.
        resultItem.existing && cmptOption.id != null && !keyExistAndEqual('id', cmptOption, resultItem.existing))) {
          nextIdx++;
        }
        if (resultItem) {
          resultItem.newOption = cmptOption;
          resultItem.brandNew = brandNew;
        } else {
          result.push({
            newOption: cmptOption,
            brandNew: brandNew,
            existing: null,
            keyInfo: null
          });
        }
        nextIdx++;
      });
    }
    function mappingInReplaceAllMode(result, newCmptOptions) {
      each(newCmptOptions, function (cmptOption) {
        // The feature "reproduce" requires "hole" will also reproduced
        // in case that component index referring are broken.
        result.push({
          newOption: cmptOption,
          brandNew: true,
          existing: null,
          keyInfo: null
        });
      });
    }
    /**
     * Make id and name for mapping result (result of mappingToExists)
     * into `keyInfo` field.
     */
    function makeIdAndName(mapResult) {
      // We use this id to hash component models and view instances
      // in echarts. id can be specified by user, or auto generated.
      // The id generation rule ensures new view instance are able
      // to mapped to old instance when setOption are called in
      // no-merge mode. So we generate model id by name and plus
      // type in view id.
      // name can be duplicated among components, which is convenient
      // to specify multi components (like series) by one name.
      // Ensure that each id is distinct.
      var idMap = createHashMap();
      each(mapResult, function (item) {
        var existing = item.existing;
        existing && idMap.set(existing.id, item);
      });
      each(mapResult, function (item) {
        var opt = item.newOption;
        // Force ensure id not duplicated.
        assert(!opt || opt.id == null || !idMap.get(opt.id) || idMap.get(opt.id) === item, 'id duplicates: ' + (opt && opt.id));
        opt && opt.id != null && idMap.set(opt.id, item);
        !item.keyInfo && (item.keyInfo = {});
      });
      // Make name and id.
      each(mapResult, function (item, index) {
        var existing = item.existing;
        var opt = item.newOption;
        var keyInfo = item.keyInfo;
        if (!isObject(opt)) {
          return;
        }
        // Name can be overwritten. Consider case: axis.name = '20km'.
        // But id generated by name will not be changed, which affect
        // only in that case: setOption with 'not merge mode' and view
        // instance will be recreated, which can be accepted.
        keyInfo.name = opt.name != null ? makeComparableKey(opt.name) : existing ? existing.name
        // Avoid that different series has the same name,
        // because name may be used like in color pallet.
        : DUMMY_COMPONENT_NAME_PREFIX + index;
        if (existing) {
          keyInfo.id = makeComparableKey(existing.id);
        } else if (opt.id != null) {
          keyInfo.id = makeComparableKey(opt.id);
        } else {
          // Consider this situatoin:
          //  optionA: [{name: 'a'}, {name: 'a'}, {..}]
          //  optionB [{..}, {name: 'a'}, {name: 'a'}]
          // Series with the same name between optionA and optionB
          // should be mapped.
          var idNum = 0;
          do {
            keyInfo.id = '\0' + keyInfo.name + '\0' + idNum++;
          } while (idMap.get(keyInfo.id));
        }
        idMap.set(keyInfo.id, item);
      });
    }
    function keyExistAndEqual(attr, obj1, obj2) {
      var key1 = convertOptionIdName(obj1[attr], null);
      var key2 = convertOptionIdName(obj2[attr], null);
      // See `MappingExistingItem`. `id` and `name` trade string equals to number.
      return key1 != null && key2 != null && key1 === key2;
    }
    /**
     * @return return null if not exist.
     */
    function makeComparableKey(val) {
      if ("development" !== 'production') {
        if (val == null) {
          throw new Error();
        }
      }
      return convertOptionIdName(val, '');
    }
    function convertOptionIdName(idOrName, defaultValue) {
      if (idOrName == null) {
        return defaultValue;
      }
      return isString(idOrName) ? idOrName : isNumber(idOrName) || isStringSafe(idOrName) ? idOrName + '' : defaultValue;
    }
    function warnInvalidateIdOrName(idOrName) {
      if ("development" !== 'production') {
        warn('`' + idOrName + '` is invalid id or name. Must be a string or number.');
      }
    }
    function isValidIdOrName(idOrName) {
      return isStringSafe(idOrName) || isNumeric(idOrName);
    }
    function isNameSpecified(componentModel) {
      var name = componentModel.name;
      // Is specified when `indexOf` get -1 or > 0.
      return !!(name && name.indexOf(DUMMY_COMPONENT_NAME_PREFIX));
    }
    /**
     * @public
     * @param {Object} cmptOption
     * @return {boolean}
     */
    function isComponentIdInternal(cmptOption) {
      return cmptOption && cmptOption.id != null && makeComparableKey(cmptOption.id).indexOf(INTERNAL_COMPONENT_ID_PREFIX) === 0;
    }
    function makeInternalComponentId(idSuffix) {
      return INTERNAL_COMPONENT_ID_PREFIX + idSuffix;
    }
    function setComponentTypeToKeyInfo(mappingResult, mainType, componentModelCtor) {
      // Set mainType and complete subType.
      each(mappingResult, function (item) {
        var newOption = item.newOption;
        if (isObject(newOption)) {
          item.keyInfo.mainType = mainType;
          item.keyInfo.subType = determineSubType(mainType, newOption, item.existing, componentModelCtor);
        }
      });
    }
    function determineSubType(mainType, newCmptOption, existComponent, componentModelCtor) {
      var subType = newCmptOption.type ? newCmptOption.type : existComponent ? existComponent.subType
      // Use determineSubType only when there is no existComponent.
      : componentModelCtor.determineSubType(mainType, newCmptOption);
      // tooltip, markline, markpoint may always has no subType
      return subType;
    }
    /**
     * A helper for removing duplicate items between batchA and batchB,
     * and in themselves, and categorize by series.
     *
     * @param batchA Like: [{seriesId: 2, dataIndex: [32, 4, 5]}, ...]
     * @param batchB Like: [{seriesId: 2, dataIndex: [32, 4, 5]}, ...]
     * @return result: [resultBatchA, resultBatchB]
     */
    function compressBatches(batchA, batchB) {
      var mapA = {};
      var mapB = {};
      makeMap(batchA || [], mapA);
      makeMap(batchB || [], mapB, mapA);
      return [mapToArray(mapA), mapToArray(mapB)];
      function makeMap(sourceBatch, map, otherMap) {
        for (var i = 0, len = sourceBatch.length; i < len; i++) {
          var seriesId = convertOptionIdName(sourceBatch[i].seriesId, null);
          if (seriesId == null) {
            return;
          }
          var dataIndices = normalizeToArray(sourceBatch[i].dataIndex);
          var otherDataIndices = otherMap && otherMap[seriesId];
          for (var j = 0, lenj = dataIndices.length; j < lenj; j++) {
            var dataIndex = dataIndices[j];
            if (otherDataIndices && otherDataIndices[dataIndex]) {
              otherDataIndices[dataIndex] = null;
            } else {
              (map[seriesId] || (map[seriesId] = {}))[dataIndex] = 1;
            }
          }
        }
      }
      function mapToArray(map, isData) {
        var result = [];
        for (var i in map) {
          if (map.hasOwnProperty(i) && map[i] != null) {
            if (isData) {
              result.push(+i);
            } else {
              var dataIndices = mapToArray(map[i], true);
              dataIndices.length && result.push({
                seriesId: i,
                dataIndex: dataIndices
              });
            }
          }
        }
        return result;
      }
    }
    /**
     * @param payload Contains dataIndex (means rawIndex) / dataIndexInside / name
     *                         each of which can be Array or primary type.
     * @return dataIndex If not found, return undefined/null.
     */
    function queryDataIndex(data, payload) {
      if (payload.dataIndexInside != null) {
        return payload.dataIndexInside;
      } else if (payload.dataIndex != null) {
        return isArray(payload.dataIndex) ? map(payload.dataIndex, function (value) {
          return data.indexOfRawIndex(value);
        }) : data.indexOfRawIndex(payload.dataIndex);
      } else if (payload.name != null) {
        return isArray(payload.name) ? map(payload.name, function (value) {
          return data.indexOfName(value);
        }) : data.indexOfName(payload.name);
      }
    }
    /**
     * Enable property storage to any host object.
     * Notice: Serialization is not supported.
     *
     * For example:
     * let inner = zrUitl.makeInner();
     *
     * function some1(hostObj) {
     *      inner(hostObj).someProperty = 1212;
     *      ...
     * }
     * function some2() {
     *      let fields = inner(this);
     *      fields.someProperty1 = 1212;
     *      fields.someProperty2 = 'xx';
     *      ...
     * }
     *
     * @return {Function}
     */
    function makeInner() {
      var key = '__ec_inner_' + innerUniqueIndex++;
      return function (hostObj) {
        return hostObj[key] || (hostObj[key] = {});
      };
    }
    var innerUniqueIndex = getRandomIdBase();
    /**
     * The same behavior as `component.getReferringComponents`.
     */
    function parseFinder(ecModel, finderInput, opt) {
      var _a = preParseFinder(finderInput, opt),
        mainTypeSpecified = _a.mainTypeSpecified,
        queryOptionMap = _a.queryOptionMap,
        others = _a.others;
      var result = others;
      var defaultMainType = opt ? opt.defaultMainType : null;
      if (!mainTypeSpecified && defaultMainType) {
        queryOptionMap.set(defaultMainType, {});
      }
      queryOptionMap.each(function (queryOption, mainType) {
        var queryResult = queryReferringComponents(ecModel, mainType, queryOption, {
          useDefault: defaultMainType === mainType,
          enableAll: opt && opt.enableAll != null ? opt.enableAll : true,
          enableNone: opt && opt.enableNone != null ? opt.enableNone : true
        });
        result[mainType + 'Models'] = queryResult.models;
        result[mainType + 'Model'] = queryResult.models[0];
      });
      return result;
    }
    function preParseFinder(finderInput, opt) {
      var finder;
      if (isString(finderInput)) {
        var obj = {};
        obj[finderInput + 'Index'] = 0;
        finder = obj;
      } else {
        finder = finderInput;
      }
      var queryOptionMap = createHashMap();
      var others = {};
      var mainTypeSpecified = false;
      each(finder, function (value, key) {
        // Exclude 'dataIndex' and other illgal keys.
        if (key === 'dataIndex' || key === 'dataIndexInside') {
          others[key] = value;
          return;
        }
        var parsedKey = key.match(/^(\w+)(Index|Id|Name)$/) || [];
        var mainType = parsedKey[1];
        var queryType = (parsedKey[2] || '').toLowerCase();
        if (!mainType || !queryType || opt && opt.includeMainTypes && indexOf(opt.includeMainTypes, mainType) < 0) {
          return;
        }
        mainTypeSpecified = mainTypeSpecified || !!mainType;
        var queryOption = queryOptionMap.get(mainType) || queryOptionMap.set(mainType, {});
        queryOption[queryType] = value;
      });
      return {
        mainTypeSpecified: mainTypeSpecified,
        queryOptionMap: queryOptionMap,
        others: others
      };
    }
    var SINGLE_REFERRING = {
      useDefault: true,
      enableAll: false,
      enableNone: false
    };
    var MULTIPLE_REFERRING = {
      useDefault: false,
      enableAll: true,
      enableNone: true
    };
    function queryReferringComponents(ecModel, mainType, userOption, opt) {
      opt = opt || SINGLE_REFERRING;
      var indexOption = userOption.index;
      var idOption = userOption.id;
      var nameOption = userOption.name;
      var result = {
        models: null,
        specified: indexOption != null || idOption != null || nameOption != null
      };
      if (!result.specified) {
        // Use the first as default if `useDefault`.
        var firstCmpt = void 0;
        result.models = opt.useDefault && (firstCmpt = ecModel.getComponent(mainType)) ? [firstCmpt] : [];
        return result;
      }
      if (indexOption === 'none' || indexOption === false) {
        assert(opt.enableNone, '`"none"` or `false` is not a valid value on index option.');
        result.models = [];
        return result;
      }
      // `queryComponents` will return all components if
      // both all of index/id/name are null/undefined.
      if (indexOption === 'all') {
        assert(opt.enableAll, '`"all"` is not a valid value on index option.');
        indexOption = idOption = nameOption = null;
      }
      result.models = ecModel.queryComponents({
        mainType: mainType,
        index: indexOption,
        id: idOption,
        name: nameOption
      });
      return result;
    }
    function setAttribute(dom, key, value) {
      dom.setAttribute ? dom.setAttribute(key, value) : dom[key] = value;
    }
    function getAttribute(dom, key) {
      return dom.getAttribute ? dom.getAttribute(key) : dom[key];
    }
    function getTooltipRenderMode(renderModeOption) {
      if (renderModeOption === 'auto') {
        // Using html when `document` exists, use richText otherwise
        return env.domSupported ? 'html' : 'richText';
      } else {
        return renderModeOption || 'html';
      }
    }
    /**
     * Group a list by key.
     */
    function groupData(array, getKey // return key
    ) {
      var buckets = createHashMap();
      var keys = [];
      each(array, function (item) {
        var key = getKey(item);
        (buckets.get(key) || (keys.push(key), buckets.set(key, []))).push(item);
      });
      return {
        keys: keys,
        buckets: buckets
      };
    }
    /**
     * Interpolate raw values of a series with percent
     *
     * @param data         data
     * @param labelModel   label model of the text element
     * @param sourceValue  start value. May be null/undefined when init.
     * @param targetValue  end value
     * @param percent      0~1 percentage; 0 uses start value while 1 uses end value
     * @return             interpolated values
     *                     If `sourceValue` and `targetValue` are `number`, return `number`.
     *                     If `sourceValue` and `targetValue` are `string`, return `string`.
     *                     If `sourceValue` and `targetValue` are `(string | number)[]`, return `(string | number)[]`.
     *                     Other cases do not supported.
     */
    function interpolateRawValues(data, precision, sourceValue, targetValue, percent) {
      var isAutoPrecision = precision == null || precision === 'auto';
      if (targetValue == null) {
        return targetValue;
      }
      if (isNumber(targetValue)) {
        var value = interpolateNumber$1(sourceValue || 0, targetValue, percent);
        return round(value, isAutoPrecision ? Math.max(getPrecision(sourceValue || 0), getPrecision(targetValue)) : precision);
      } else if (isString(targetValue)) {
        return percent < 1 ? sourceValue : targetValue;
      } else {
        var interpolated = [];
        var leftArr = sourceValue;
        var rightArr = targetValue;
        var length_1 = Math.max(leftArr ? leftArr.length : 0, rightArr.length);
        for (var i = 0; i < length_1; ++i) {
          var info = data.getDimensionInfo(i);
          // Don't interpolate ordinal dims
          if (info && info.type === 'ordinal') {
            // In init, there is no `sourceValue`, but should better not to get undefined result.
            interpolated[i] = (percent < 1 && leftArr ? leftArr : rightArr)[i];
          } else {
            var leftVal = leftArr && leftArr[i] ? leftArr[i] : 0;
            var rightVal = rightArr[i];
            var value = interpolateNumber$1(leftVal, rightVal, percent);
            interpolated[i] = round(value, isAutoPrecision ? Math.max(getPrecision(leftVal), getPrecision(rightVal)) : precision);
          }
        }
        return interpolated;
      }
    }

    var TYPE_DELIMITER = '.';
    var IS_CONTAINER = '___EC__COMPONENT__CONTAINER___';
    var IS_EXTENDED_CLASS = '___EC__EXTENDED_CLASS___';
    /**
     * Notice, parseClassType('') should returns {main: '', sub: ''}
     * @public
     */
    function parseClassType(componentType) {
      var ret = {
        main: '',
        sub: ''
      };
      if (componentType) {
        var typeArr = componentType.split(TYPE_DELIMITER);
        ret.main = typeArr[0] || '';
        ret.sub = typeArr[1] || '';
      }
      return ret;
    }
    /**
     * @public
     */
    function checkClassType(componentType) {
      assert(/^[a-zA-Z0-9_]+([.][a-zA-Z0-9_]+)?$/.test(componentType), 'componentType "' + componentType + '" illegal');
    }
    function isExtendedClass(clz) {
      return !!(clz && clz[IS_EXTENDED_CLASS]);
    }
    /**
     * Implements `ExtendableConstructor` for `rootClz`.
     *
     * @usage
     * ```ts
     * class Xxx {}
     * type XxxConstructor = typeof Xxx & ExtendableConstructor
     * enableClassExtend(Xxx as XxxConstructor);
     * ```
     */
    function enableClassExtend(rootClz, mandatoryMethods) {
      rootClz.$constructor = rootClz; // FIXME: not necessary?
      rootClz.extend = function (proto) {
        if ("development" !== 'production') {
          each(mandatoryMethods, function (method) {
            if (!proto[method]) {
              console.warn('Method `' + method + '` should be implemented' + (proto.type ? ' in ' + proto.type : '') + '.');
            }
          });
        }
        var superClass = this;
        var ExtendedClass;
        if (isESClass(superClass)) {
          ExtendedClass = /** @class */function (_super) {
            __extends(class_1, _super);
            function class_1() {
              return _super.apply(this, arguments) || this;
            }
            return class_1;
          }(superClass);
        } else {
          // For backward compat, we both support ts class inheritance and this
          // "extend" approach.
          // The constructor should keep the same behavior as ts class inheritance:
          // If this constructor/$constructor is not declared, auto invoke the super
          // constructor.
          // If this constructor/$constructor is declared, it is responsible for
          // calling the super constructor.
          ExtendedClass = function () {
            (proto.$constructor || superClass).apply(this, arguments);
          };
          inherits(ExtendedClass, this);
        }
        extend(ExtendedClass.prototype, proto);
        ExtendedClass[IS_EXTENDED_CLASS] = true;
        ExtendedClass.extend = this.extend;
        ExtendedClass.superCall = superCall;
        ExtendedClass.superApply = superApply;
        ExtendedClass.superClass = superClass;
        return ExtendedClass;
      };
    }
    function isESClass(fn) {
      return isFunction(fn) && /^class\s/.test(Function.prototype.toString.call(fn));
    }
    /**
     * A work around to both support ts extend and this extend mechanism.
     * on sub-class.
     * @usage
     * ```ts
     * class Component { ... }
     * classUtil.enableClassExtend(Component);
     * classUtil.enableClassManagement(Component, {registerWhenExtend: true});
     *
     * class Series extends Component { ... }
     * // Without calling `markExtend`, `registerWhenExtend` will not work.
     * Component.markExtend(Series);
     * ```
     */
    function mountExtend(SubClz, SupperClz) {
      SubClz.extend = SupperClz.extend;
    }
    // A random offset.
    var classBase = Math.round(Math.random() * 10);
    /**
     * Implements `CheckableConstructor` for `target`.
     * Can not use instanceof, consider different scope by
     * cross domain or es module import in ec extensions.
     * Mount a method "isInstance()" to Clz.
     *
     * @usage
     * ```ts
     * class Xxx {}
     * type XxxConstructor = typeof Xxx & CheckableConstructor;
     * enableClassCheck(Xxx as XxxConstructor)
     * ```
     */
    function enableClassCheck(target) {
      var classAttr = ['__\0is_clz', classBase++].join('_');
      target.prototype[classAttr] = true;
      if ("development" !== 'production') {
        assert(!target.isInstance, 'The method "is" can not be defined.');
      }
      target.isInstance = function (obj) {
        return !!(obj && obj[classAttr]);
      };
    }
    // superCall should have class info, which can not be fetched from 'this'.
    // Consider this case:
    // class A has method f,
    // class B inherits class A, overrides method f, f call superApply('f'),
    // class C inherits class B, does not override method f,
    // then when method of class C is called, dead loop occurred.
    function superCall(context, methodName) {
      var args = [];
      for (var _i = 2; _i < arguments.length; _i++) {
        args[_i - 2] = arguments[_i];
      }
      return this.superClass.prototype[methodName].apply(context, args);
    }
    function superApply(context, methodName, args) {
      return this.superClass.prototype[methodName].apply(context, args);
    }
    /**
     * Implements `ClassManager` for `target`
     *
     * @usage
     * ```ts
     * class Xxx {}
     * type XxxConstructor = typeof Xxx & ClassManager
     * enableClassManagement(Xxx as XxxConstructor);
     * ```
     */
    function enableClassManagement(target) {
      /**
       * Component model classes
       * key: componentType,
       * value:
       *     componentClass, when componentType is 'a'
       *     or Object.<subKey, componentClass>, when componentType is 'a.b'
       */
      var storage = {};
      target.registerClass = function (clz) {
        // `type` should not be a "instance member".
        // If using TS class, should better declared as `static type = 'series.pie'`.
        // otherwise users have to mount `type` on prototype manually.
        // For backward compat and enable instance visit type via `this.type`,
        // we still support fetch `type` from prototype.
        var componentFullType = clz.type || clz.prototype.type;
        if (componentFullType) {
          checkClassType(componentFullType);
          // If only static type declared, we assign it to prototype mandatorily.
          clz.prototype.type = componentFullType;
          var componentTypeInfo = parseClassType(componentFullType);
          if (!componentTypeInfo.sub) {
            if ("development" !== 'production') {
              if (storage[componentTypeInfo.main]) {
                console.warn(componentTypeInfo.main + ' exists.');
              }
            }
            storage[componentTypeInfo.main] = clz;
          } else if (componentTypeInfo.sub !== IS_CONTAINER) {
            var container = makeContainer(componentTypeInfo);
            container[componentTypeInfo.sub] = clz;
          }
        }
        return clz;
      };
      target.getClass = function (mainType, subType, throwWhenNotFound) {
        var clz = storage[mainType];
        if (clz && clz[IS_CONTAINER]) {
          clz = subType ? clz[subType] : null;
        }
        if (throwWhenNotFound && !clz) {
          throw new Error(!subType ? mainType + '.' + 'type should be specified.' : 'Component ' + mainType + '.' + (subType || '') + ' is used but not imported.');
        }
        return clz;
      };
      target.getClassesByMainType = function (componentType) {
        var componentTypeInfo = parseClassType(componentType);
        var result = [];
        var obj = storage[componentTypeInfo.main];
        if (obj && obj[IS_CONTAINER]) {
          each(obj, function (o, type) {
            type !== IS_CONTAINER && result.push(o);
          });
        } else {
          result.push(obj);
        }
        return result;
      };
      target.hasClass = function (componentType) {
        // Just consider componentType.main.
        var componentTypeInfo = parseClassType(componentType);
        return !!storage[componentTypeInfo.main];
      };
      /**
       * @return Like ['aa', 'bb'], but can not be ['aa.xx']
       */
      target.getAllClassMainTypes = function () {
        var types = [];
        each(storage, function (obj, type) {
          types.push(type);
        });
        return types;
      };
      /**
       * If a main type is container and has sub types
       */
      target.hasSubTypes = function (componentType) {
        var componentTypeInfo = parseClassType(componentType);
        var obj = storage[componentTypeInfo.main];
        return obj && obj[IS_CONTAINER];
      };
      function makeContainer(componentTypeInfo) {
        var container = storage[componentTypeInfo.main];
        if (!container || !container[IS_CONTAINER]) {
          container = storage[componentTypeInfo.main] = {};
          container[IS_CONTAINER] = true;
        }
        return container;
      }
    }
    // /**
    //  * @param {string|Array.<string>} properties
    //  */
    // export function setReadOnly(obj, properties) {
    // FIXME It seems broken in IE8 simulation of IE11
    // if (!zrUtil.isArray(properties)) {
    //     properties = properties != null ? [properties] : [];
    // }
    // zrUtil.each(properties, function (prop) {
    //     let value = obj[prop];
    //     Object.defineProperty
    //         && Object.defineProperty(obj, prop, {
    //             value: value, writable: false
    //         });
    //     zrUtil.isArray(obj[prop])
    //         && Object.freeze
    //         && Object.freeze(obj[prop]);
    // });
    // }

    function makeStyleMapper(properties, ignoreParent) {
      // Normalize
      for (var i = 0; i < properties.length; i++) {
        if (!properties[i][1]) {
          properties[i][1] = properties[i][0];
        }
      }
      ignoreParent = ignoreParent || false;
      return function (model, excludes, includes) {
        var style = {};
        for (var i = 0; i < properties.length; i++) {
          var propName = properties[i][1];
          if (excludes && indexOf(excludes, propName) >= 0 || includes && indexOf(includes, propName) < 0) {
            continue;
          }
          var val = model.getShallow(propName, ignoreParent);
          if (val != null) {
            style[properties[i][0]] = val;
          }
        }
        // TODO Text or image?
        return style;
      };
    }

    var AREA_STYLE_KEY_MAP = [['fill', 'color'], ['shadowBlur'], ['shadowOffsetX'], ['shadowOffsetY'], ['opacity'], ['shadowColor']
    // Option decal is in `DecalObject` but style.decal is in `PatternObject`.
    // So do not transfer decal directly.
    ];

    var getAreaStyle = makeStyleMapper(AREA_STYLE_KEY_MAP);
    var AreaStyleMixin = /** @class */function () {
      function AreaStyleMixin() {}
      AreaStyleMixin.prototype.getAreaStyle = function (excludes, includes) {
        return getAreaStyle(this, excludes, includes);
      };
      return AreaStyleMixin;
    }();

    var globalImageCache = new LRU(50);
    function findExistImage(newImageOrSrc) {
        if (typeof newImageOrSrc === 'string') {
            var cachedImgObj = globalImageCache.get(newImageOrSrc);
            return cachedImgObj && cachedImgObj.image;
        }
        else {
            return newImageOrSrc;
        }
    }
    function createOrUpdateImage(newImageOrSrc, image, hostEl, onload, cbPayload) {
        if (!newImageOrSrc) {
            return image;
        }
        else if (typeof newImageOrSrc === 'string') {
            if ((image && image.__zrImageSrc === newImageOrSrc) || !hostEl) {
                return image;
            }
            var cachedImgObj = globalImageCache.get(newImageOrSrc);
            var pendingWrap = { hostEl: hostEl, cb: onload, cbPayload: cbPayload };
            if (cachedImgObj) {
                image = cachedImgObj.image;
                !isImageReady(image) && cachedImgObj.pending.push(pendingWrap);
            }
            else {
                image = platformApi.loadImage(newImageOrSrc, imageOnLoad, imageOnLoad);
                image.__zrImageSrc = newImageOrSrc;
                globalImageCache.put(newImageOrSrc, image.__cachedImgObj = {
                    image: image,
                    pending: [pendingWrap]
                });
            }
            return image;
        }
        else {
            return newImageOrSrc;
        }
    }
    function imageOnLoad() {
        var cachedImgObj = this.__cachedImgObj;
        this.onload = this.onerror = this.__cachedImgObj = null;
        for (var i = 0; i < cachedImgObj.pending.length; i++) {
            var pendingWrap = cachedImgObj.pending[i];
            var cb = pendingWrap.cb;
            cb && cb(this, pendingWrap.cbPayload);
            pendingWrap.hostEl.dirty();
        }
        cachedImgObj.pending.length = 0;
    }
    function isImageReady(image) {
        return image && image.width && image.height;
    }

    var STYLE_REG = /\{([a-zA-Z0-9_]+)\|([^}]*)\}/g;
    function truncateText(text, containerWidth, font, ellipsis, options) {
        if (!containerWidth) {
            return '';
        }
        var textLines = (text + '').split('\n');
        options = prepareTruncateOptions(containerWidth, font, ellipsis, options);
        for (var i = 0, len = textLines.length; i < len; i++) {
            textLines[i] = truncateSingleLine(textLines[i], options);
        }
        return textLines.join('\n');
    }
    function prepareTruncateOptions(containerWidth, font, ellipsis, options) {
        options = options || {};
        var preparedOpts = extend({}, options);
        preparedOpts.font = font;
        ellipsis = retrieve2(ellipsis, '...');
        preparedOpts.maxIterations = retrieve2(options.maxIterations, 2);
        var minChar = preparedOpts.minChar = retrieve2(options.minChar, 0);
        preparedOpts.cnCharWidth = getWidth('国', font);
        var ascCharWidth = preparedOpts.ascCharWidth = getWidth('a', font);
        preparedOpts.placeholder = retrieve2(options.placeholder, '');
        var contentWidth = containerWidth = Math.max(0, containerWidth - 1);
        for (var i = 0; i < minChar && contentWidth >= ascCharWidth; i++) {
            contentWidth -= ascCharWidth;
        }
        var ellipsisWidth = getWidth(ellipsis, font);
        if (ellipsisWidth > contentWidth) {
            ellipsis = '';
            ellipsisWidth = 0;
        }
        contentWidth = containerWidth - ellipsisWidth;
        preparedOpts.ellipsis = ellipsis;
        preparedOpts.ellipsisWidth = ellipsisWidth;
        preparedOpts.contentWidth = contentWidth;
        preparedOpts.containerWidth = containerWidth;
        return preparedOpts;
    }
    function truncateSingleLine(textLine, options) {
        var containerWidth = options.containerWidth;
        var font = options.font;
        var contentWidth = options.contentWidth;
        if (!containerWidth) {
            return '';
        }
        var lineWidth = getWidth(textLine, font);
        if (lineWidth <= containerWidth) {
            return textLine;
        }
        for (var j = 0;; j++) {
            if (lineWidth <= contentWidth || j >= options.maxIterations) {
                textLine += options.ellipsis;
                break;
            }
            var subLength = j === 0
                ? estimateLength(textLine, contentWidth, options.ascCharWidth, options.cnCharWidth)
                : lineWidth > 0
                    ? Math.floor(textLine.length * contentWidth / lineWidth)
                    : 0;
            textLine = textLine.substr(0, subLength);
            lineWidth = getWidth(textLine, font);
        }
        if (textLine === '') {
            textLine = options.placeholder;
        }
        return textLine;
    }
    function estimateLength(text, contentWidth, ascCharWidth, cnCharWidth) {
        var width = 0;
        var i = 0;
        for (var len = text.length; i < len && width < contentWidth; i++) {
            var charCode = text.charCodeAt(i);
            width += (0 <= charCode && charCode <= 127) ? ascCharWidth : cnCharWidth;
        }
        return i;
    }
    function parsePlainText(text, style) {
        text != null && (text += '');
        var overflow = style.overflow;
        var padding = style.padding;
        var font = style.font;
        var truncate = overflow === 'truncate';
        var calculatedLineHeight = getLineHeight(font);
        var lineHeight = retrieve2(style.lineHeight, calculatedLineHeight);
        var bgColorDrawn = !!(style.backgroundColor);
        var truncateLineOverflow = style.lineOverflow === 'truncate';
        var width = style.width;
        var lines;
        if (width != null && (overflow === 'break' || overflow === 'breakAll')) {
            lines = text ? wrapText(text, style.font, width, overflow === 'breakAll', 0).lines : [];
        }
        else {
            lines = text ? text.split('\n') : [];
        }
        var contentHeight = lines.length * lineHeight;
        var height = retrieve2(style.height, contentHeight);
        if (contentHeight > height && truncateLineOverflow) {
            var lineCount = Math.floor(height / lineHeight);
            lines = lines.slice(0, lineCount);
        }
        if (text && truncate && width != null) {
            var options = prepareTruncateOptions(width, font, style.ellipsis, {
                minChar: style.truncateMinChar,
                placeholder: style.placeholder
            });
            for (var i = 0; i < lines.length; i++) {
                lines[i] = truncateSingleLine(lines[i], options);
            }
        }
        var outerHeight = height;
        var contentWidth = 0;
        for (var i = 0; i < lines.length; i++) {
            contentWidth = Math.max(getWidth(lines[i], font), contentWidth);
        }
        if (width == null) {
            width = contentWidth;
        }
        var outerWidth = contentWidth;
        if (padding) {
            outerHeight += padding[0] + padding[2];
            outerWidth += padding[1] + padding[3];
            width += padding[1] + padding[3];
        }
        if (bgColorDrawn) {
            outerWidth = width;
        }
        return {
            lines: lines,
            height: height,
            outerWidth: outerWidth,
            outerHeight: outerHeight,
            lineHeight: lineHeight,
            calculatedLineHeight: calculatedLineHeight,
            contentWidth: contentWidth,
            contentHeight: contentHeight,
            width: width
        };
    }
    var RichTextToken = (function () {
        function RichTextToken() {
        }
        return RichTextToken;
    }());
    var RichTextLine = (function () {
        function RichTextLine(tokens) {
            this.tokens = [];
            if (tokens) {
                this.tokens = tokens;
            }
        }
        return RichTextLine;
    }());
    var RichTextContentBlock = (function () {
        function RichTextContentBlock() {
            this.width = 0;
            this.height = 0;
            this.contentWidth = 0;
            this.contentHeight = 0;
            this.outerWidth = 0;
            this.outerHeight = 0;
            this.lines = [];
        }
        return RichTextContentBlock;
    }());
    function parseRichText(text, style) {
        var contentBlock = new RichTextContentBlock();
        text != null && (text += '');
        if (!text) {
            return contentBlock;
        }
        var topWidth = style.width;
        var topHeight = style.height;
        var overflow = style.overflow;
        var wrapInfo = (overflow === 'break' || overflow === 'breakAll') && topWidth != null
            ? { width: topWidth, accumWidth: 0, breakAll: overflow === 'breakAll' }
            : null;
        var lastIndex = STYLE_REG.lastIndex = 0;
        var result;
        while ((result = STYLE_REG.exec(text)) != null) {
            var matchedIndex = result.index;
            if (matchedIndex > lastIndex) {
                pushTokens(contentBlock, text.substring(lastIndex, matchedIndex), style, wrapInfo);
            }
            pushTokens(contentBlock, result[2], style, wrapInfo, result[1]);
            lastIndex = STYLE_REG.lastIndex;
        }
        if (lastIndex < text.length) {
            pushTokens(contentBlock, text.substring(lastIndex, text.length), style, wrapInfo);
        }
        var pendingList = [];
        var calculatedHeight = 0;
        var calculatedWidth = 0;
        var stlPadding = style.padding;
        var truncate = overflow === 'truncate';
        var truncateLine = style.lineOverflow === 'truncate';
        function finishLine(line, lineWidth, lineHeight) {
            line.width = lineWidth;
            line.lineHeight = lineHeight;
            calculatedHeight += lineHeight;
            calculatedWidth = Math.max(calculatedWidth, lineWidth);
        }
        outer: for (var i = 0; i < contentBlock.lines.length; i++) {
            var line = contentBlock.lines[i];
            var lineHeight = 0;
            var lineWidth = 0;
            for (var j = 0; j < line.tokens.length; j++) {
                var token = line.tokens[j];
                var tokenStyle = token.styleName && style.rich[token.styleName] || {};
                var textPadding = token.textPadding = tokenStyle.padding;
                var paddingH = textPadding ? textPadding[1] + textPadding[3] : 0;
                var font = token.font = tokenStyle.font || style.font;
                token.contentHeight = getLineHeight(font);
                var tokenHeight = retrieve2(tokenStyle.height, token.contentHeight);
                token.innerHeight = tokenHeight;
                textPadding && (tokenHeight += textPadding[0] + textPadding[2]);
                token.height = tokenHeight;
                token.lineHeight = retrieve3(tokenStyle.lineHeight, style.lineHeight, tokenHeight);
                token.align = tokenStyle && tokenStyle.align || style.align;
                token.verticalAlign = tokenStyle && tokenStyle.verticalAlign || 'middle';
                if (truncateLine && topHeight != null && calculatedHeight + token.lineHeight > topHeight) {
                    if (j > 0) {
                        line.tokens = line.tokens.slice(0, j);
                        finishLine(line, lineWidth, lineHeight);
                        contentBlock.lines = contentBlock.lines.slice(0, i + 1);
                    }
                    else {
                        contentBlock.lines = contentBlock.lines.slice(0, i);
                    }
                    break outer;
                }
                var styleTokenWidth = tokenStyle.width;
                var tokenWidthNotSpecified = styleTokenWidth == null || styleTokenWidth === 'auto';
                if (typeof styleTokenWidth === 'string' && styleTokenWidth.charAt(styleTokenWidth.length - 1) === '%') {
                    token.percentWidth = styleTokenWidth;
                    pendingList.push(token);
                    token.contentWidth = getWidth(token.text, font);
                }
                else {
                    if (tokenWidthNotSpecified) {
                        var textBackgroundColor = tokenStyle.backgroundColor;
                        var bgImg = textBackgroundColor && textBackgroundColor.image;
                        if (bgImg) {
                            bgImg = findExistImage(bgImg);
                            if (isImageReady(bgImg)) {
                                token.width = Math.max(token.width, bgImg.width * tokenHeight / bgImg.height);
                            }
                        }
                    }
                    var remainTruncWidth = truncate && topWidth != null
                        ? topWidth - lineWidth : null;
                    if (remainTruncWidth != null && remainTruncWidth < token.width) {
                        if (!tokenWidthNotSpecified || remainTruncWidth < paddingH) {
                            token.text = '';
                            token.width = token.contentWidth = 0;
                        }
                        else {
                            token.text = truncateText(token.text, remainTruncWidth - paddingH, font, style.ellipsis, { minChar: style.truncateMinChar });
                            token.width = token.contentWidth = getWidth(token.text, font);
                        }
                    }
                    else {
                        token.contentWidth = getWidth(token.text, font);
                    }
                }
                token.width += paddingH;
                lineWidth += token.width;
                tokenStyle && (lineHeight = Math.max(lineHeight, token.lineHeight));
            }
            finishLine(line, lineWidth, lineHeight);
        }
        contentBlock.outerWidth = contentBlock.width = retrieve2(topWidth, calculatedWidth);
        contentBlock.outerHeight = contentBlock.height = retrieve2(topHeight, calculatedHeight);
        contentBlock.contentHeight = calculatedHeight;
        contentBlock.contentWidth = calculatedWidth;
        if (stlPadding) {
            contentBlock.outerWidth += stlPadding[1] + stlPadding[3];
            contentBlock.outerHeight += stlPadding[0] + stlPadding[2];
        }
        for (var i = 0; i < pendingList.length; i++) {
            var token = pendingList[i];
            var percentWidth = token.percentWidth;
            token.width = parseInt(percentWidth, 10) / 100 * contentBlock.width;
        }
        return contentBlock;
    }
    function pushTokens(block, str, style, wrapInfo, styleName) {
        var isEmptyStr = str === '';
        var tokenStyle = styleName && style.rich[styleName] || {};
        var lines = block.lines;
        var font = tokenStyle.font || style.font;
        var newLine = false;
        var strLines;
        var linesWidths;
        if (wrapInfo) {
            var tokenPadding = tokenStyle.padding;
            var tokenPaddingH = tokenPadding ? tokenPadding[1] + tokenPadding[3] : 0;
            if (tokenStyle.width != null && tokenStyle.width !== 'auto') {
                var outerWidth_1 = parsePercent(tokenStyle.width, wrapInfo.width) + tokenPaddingH;
                if (lines.length > 0) {
                    if (outerWidth_1 + wrapInfo.accumWidth > wrapInfo.width) {
                        strLines = str.split('\n');
                        newLine = true;
                    }
                }
                wrapInfo.accumWidth = outerWidth_1;
            }
            else {
                var res = wrapText(str, font, wrapInfo.width, wrapInfo.breakAll, wrapInfo.accumWidth);
                wrapInfo.accumWidth = res.accumWidth + tokenPaddingH;
                linesWidths = res.linesWidths;
                strLines = res.lines;
            }
        }
        else {
            strLines = str.split('\n');
        }
        for (var i = 0; i < strLines.length; i++) {
            var text = strLines[i];
            var token = new RichTextToken();
            token.styleName = styleName;
            token.text = text;
            token.isLineHolder = !text && !isEmptyStr;
            if (typeof tokenStyle.width === 'number') {
                token.width = tokenStyle.width;
            }
            else {
                token.width = linesWidths
                    ? linesWidths[i]
                    : getWidth(text, font);
            }
            if (!i && !newLine) {
                var tokens = (lines[lines.length - 1] || (lines[0] = new RichTextLine())).tokens;
                var tokensLen = tokens.length;
                (tokensLen === 1 && tokens[0].isLineHolder)
                    ? (tokens[0] = token)
                    : ((text || !tokensLen || isEmptyStr) && tokens.push(token));
            }
            else {
                lines.push(new RichTextLine([token]));
            }
        }
    }
    function isAlphabeticLetter(ch) {
        var code = ch.charCodeAt(0);
        return code >= 0x20 && code <= 0x24F
            || code >= 0x370 && code <= 0x10FF
            || code >= 0x1200 && code <= 0x13FF
            || code >= 0x1E00 && code <= 0x206F;
    }
    var breakCharMap = reduce(',&?/;] '.split(''), function (obj, ch) {
        obj[ch] = true;
        return obj;
    }, {});
    function isWordBreakChar(ch) {
        if (isAlphabeticLetter(ch)) {
            if (breakCharMap[ch]) {
                return true;
            }
            return false;
        }
        return true;
    }
    function wrapText(text, font, lineWidth, isBreakAll, lastAccumWidth) {
        var lines = [];
        var linesWidths = [];
        var line = '';
        var currentWord = '';
        var currentWordWidth = 0;
        var accumWidth = 0;
        for (var i = 0; i < text.length; i++) {
            var ch = text.charAt(i);
            if (ch === '\n') {
                if (currentWord) {
                    line += currentWord;
                    accumWidth += currentWordWidth;
                }
                lines.push(line);
                linesWidths.push(accumWidth);
                line = '';
                currentWord = '';
                currentWordWidth = 0;
                accumWidth = 0;
                continue;
            }
            var chWidth = getWidth(ch, font);
            var inWord = isBreakAll ? false : !isWordBreakChar(ch);
            if (!lines.length
                ? lastAccumWidth + accumWidth + chWidth > lineWidth
                : accumWidth + chWidth > lineWidth) {
                if (!accumWidth) {
                    if (inWord) {
                        lines.push(currentWord);
                        linesWidths.push(currentWordWidth);
                        currentWord = ch;
                        currentWordWidth = chWidth;
                    }
                    else {
                        lines.push(ch);
                        linesWidths.push(chWidth);
                    }
                }
                else if (line || currentWord) {
                    if (inWord) {
                        if (!line) {
                            line = currentWord;
                            currentWord = '';
                            currentWordWidth = 0;
                            accumWidth = currentWordWidth;
                        }
                        lines.push(line);
                        linesWidths.push(accumWidth - currentWordWidth);
                        currentWord += ch;
                        currentWordWidth += chWidth;
                        line = '';
                        accumWidth = currentWordWidth;
                    }
                    else {
                        if (currentWord) {
                            line += currentWord;
                            currentWord = '';
                            currentWordWidth = 0;
                        }
                        lines.push(line);
                        linesWidths.push(accumWidth);
                        line = ch;
                        accumWidth = chWidth;
                    }
                }
                continue;
            }
            accumWidth += chWidth;
            if (inWord) {
                currentWord += ch;
                currentWordWidth += chWidth;
            }
            else {
                if (currentWord) {
                    line += currentWord;
                    currentWord = '';
                    currentWordWidth = 0;
                }
                line += ch;
            }
        }
        if (!lines.length && !line) {
            line = text;
            currentWord = '';
            currentWordWidth = 0;
        }
        if (currentWord) {
            line += currentWord;
        }
        if (line) {
            lines.push(line);
            linesWidths.push(accumWidth);
        }
        if (lines.length === 1) {
            accumWidth += lastAccumWidth;
        }
        return {
            accumWidth: accumWidth,
            lines: lines,
            linesWidths: linesWidths
        };
    }

    var STYLE_MAGIC_KEY = '__zr_style_' + Math.round((Math.random() * 10));
    var DEFAULT_COMMON_STYLE = {
        shadowBlur: 0,
        shadowOffsetX: 0,
        shadowOffsetY: 0,
        shadowColor: '#000',
        opacity: 1,
        blend: 'source-over'
    };
    var DEFAULT_COMMON_ANIMATION_PROPS = {
        style: {
            shadowBlur: true,
            shadowOffsetX: true,
            shadowOffsetY: true,
            shadowColor: true,
            opacity: true
        }
    };
    DEFAULT_COMMON_STYLE[STYLE_MAGIC_KEY] = true;
    var PRIMARY_STATES_KEYS$1 = ['z', 'z2', 'invisible'];
    var PRIMARY_STATES_KEYS_IN_HOVER_LAYER = ['invisible'];
    var Displayable = (function (_super) {
        __extends(Displayable, _super);
        function Displayable(props) {
            return _super.call(this, props) || this;
        }
        Displayable.prototype._init = function (props) {
            var keysArr = keys(props);
            for (var i = 0; i < keysArr.length; i++) {
                var key = keysArr[i];
                if (key === 'style') {
                    this.useStyle(props[key]);
                }
                else {
                    _super.prototype.attrKV.call(this, key, props[key]);
                }
            }
            if (!this.style) {
                this.useStyle({});
            }
        };
        Displayable.prototype.beforeBrush = function () { };
        Displayable.prototype.afterBrush = function () { };
        Displayable.prototype.innerBeforeBrush = function () { };
        Displayable.prototype.innerAfterBrush = function () { };
        Displayable.prototype.shouldBePainted = function (viewWidth, viewHeight, considerClipPath, considerAncestors) {
            var m = this.transform;
            if (this.ignore
                || this.invisible
                || this.style.opacity === 0
                || (this.culling
                    && isDisplayableCulled(this, viewWidth, viewHeight))
                || (m && !m[0] && !m[3])) {
                return false;
            }
            if (considerClipPath && this.__clipPaths) {
                for (var i = 0; i < this.__clipPaths.length; ++i) {
                    if (this.__clipPaths[i].isZeroArea()) {
                        return false;
                    }
                }
            }
            if (considerAncestors && this.parent) {
                var parent_1 = this.parent;
                while (parent_1) {
                    if (parent_1.ignore) {
                        return false;
                    }
                    parent_1 = parent_1.parent;
                }
            }
            return true;
        };
        Displayable.prototype.contain = function (x, y) {
            return this.rectContain(x, y);
        };
        Displayable.prototype.traverse = function (cb, context) {
            cb.call(context, this);
        };
        Displayable.prototype.rectContain = function (x, y) {
            var coord = this.transformCoordToLocal(x, y);
            var rect = this.getBoundingRect();
            return rect.contain(coord[0], coord[1]);
        };
        Displayable.prototype.getPaintRect = function () {
            var rect = this._paintRect;
            if (!this._paintRect || this.__dirty) {
                var transform = this.transform;
                var elRect = this.getBoundingRect();
                var style = this.style;
                var shadowSize = style.shadowBlur || 0;
                var shadowOffsetX = style.shadowOffsetX || 0;
                var shadowOffsetY = style.shadowOffsetY || 0;
                rect = this._paintRect || (this._paintRect = new BoundingRect(0, 0, 0, 0));
                if (transform) {
                    BoundingRect.applyTransform(rect, elRect, transform);
                }
                else {
                    rect.copy(elRect);
                }
                if (shadowSize || shadowOffsetX || shadowOffsetY) {
                    rect.width += shadowSize * 2 + Math.abs(shadowOffsetX);
                    rect.height += shadowSize * 2 + Math.abs(shadowOffsetY);
                    rect.x = Math.min(rect.x, rect.x + shadowOffsetX - shadowSize);
                    rect.y = Math.min(rect.y, rect.y + shadowOffsetY - shadowSize);
                }
                var tolerance = this.dirtyRectTolerance;
                if (!rect.isZero()) {
                    rect.x = Math.floor(rect.x - tolerance);
                    rect.y = Math.floor(rect.y - tolerance);
                    rect.width = Math.ceil(rect.width + 1 + tolerance * 2);
                    rect.height = Math.ceil(rect.height + 1 + tolerance * 2);
                }
            }
            return rect;
        };
        Displayable.prototype.setPrevPaintRect = function (paintRect) {
            if (paintRect) {
                this._prevPaintRect = this._prevPaintRect || new BoundingRect(0, 0, 0, 0);
                this._prevPaintRect.copy(paintRect);
            }
            else {
                this._prevPaintRect = null;
            }
        };
        Displayable.prototype.getPrevPaintRect = function () {
            return this._prevPaintRect;
        };
        Displayable.prototype.animateStyle = function (loop) {
            return this.animate('style', loop);
        };
        Displayable.prototype.updateDuringAnimation = function (targetKey) {
            if (targetKey === 'style') {
                this.dirtyStyle();
            }
            else {
                this.markRedraw();
            }
        };
        Displayable.prototype.attrKV = function (key, value) {
            if (key !== 'style') {
                _super.prototype.attrKV.call(this, key, value);
            }
            else {
                if (!this.style) {
                    this.useStyle(value);
                }
                else {
                    this.setStyle(value);
                }
            }
        };
        Displayable.prototype.setStyle = function (keyOrObj, value) {
            if (typeof keyOrObj === 'string') {
                this.style[keyOrObj] = value;
            }
            else {
                extend(this.style, keyOrObj);
            }
            this.dirtyStyle();
            return this;
        };
        Displayable.prototype.dirtyStyle = function (notRedraw) {
            if (!notRedraw) {
                this.markRedraw();
            }
            this.__dirty |= STYLE_CHANGED_BIT;
            if (this._rect) {
                this._rect = null;
            }
        };
        Displayable.prototype.dirty = function () {
            this.dirtyStyle();
        };
        Displayable.prototype.styleChanged = function () {
            return !!(this.__dirty & STYLE_CHANGED_BIT);
        };
        Displayable.prototype.styleUpdated = function () {
            this.__dirty &= ~STYLE_CHANGED_BIT;
        };
        Displayable.prototype.createStyle = function (obj) {
            return createObject(DEFAULT_COMMON_STYLE, obj);
        };
        Displayable.prototype.useStyle = function (obj) {
            if (!obj[STYLE_MAGIC_KEY]) {
                obj = this.createStyle(obj);
            }
            if (this.__inHover) {
                this.__hoverStyle = obj;
            }
            else {
                this.style = obj;
            }
            this.dirtyStyle();
        };
        Displayable.prototype.isStyleObject = function (obj) {
            return obj[STYLE_MAGIC_KEY];
        };
        Displayable.prototype._innerSaveToNormal = function (toState) {
            _super.prototype._innerSaveToNormal.call(this, toState);
            var normalState = this._normalState;
            if (toState.style && !normalState.style) {
                normalState.style = this._mergeStyle(this.createStyle(), this.style);
            }
            this._savePrimaryToNormal(toState, normalState, PRIMARY_STATES_KEYS$1);
        };
        Displayable.prototype._applyStateObj = function (stateName, state, normalState, keepCurrentStates, transition, animationCfg) {
            _super.prototype._applyStateObj.call(this, stateName, state, normalState, keepCurrentStates, transition, animationCfg);
            var needsRestoreToNormal = !(state && keepCurrentStates);
            var targetStyle;
            if (state && state.style) {
                if (transition) {
                    if (keepCurrentStates) {
                        targetStyle = state.style;
                    }
                    else {
                        targetStyle = this._mergeStyle(this.createStyle(), normalState.style);
                        this._mergeStyle(targetStyle, state.style);
                    }
                }
                else {
                    targetStyle = this._mergeStyle(this.createStyle(), keepCurrentStates ? this.style : normalState.style);
                    this._mergeStyle(targetStyle, state.style);
                }
            }
            else if (needsRestoreToNormal) {
                targetStyle = normalState.style;
            }
            if (targetStyle) {
                if (transition) {
                    var sourceStyle = this.style;
                    this.style = this.createStyle(needsRestoreToNormal ? {} : sourceStyle);
                    if (needsRestoreToNormal) {
                        var changedKeys = keys(sourceStyle);
                        for (var i = 0; i < changedKeys.length; i++) {
                            var key = changedKeys[i];
                            if (key in targetStyle) {
                                targetStyle[key] = targetStyle[key];
                                this.style[key] = sourceStyle[key];
                            }
                        }
                    }
                    var targetKeys = keys(targetStyle);
                    for (var i = 0; i < targetKeys.length; i++) {
                        var key = targetKeys[i];
                        this.style[key] = this.style[key];
                    }
                    this._transitionState(stateName, {
                        style: targetStyle
                    }, animationCfg, this.getAnimationStyleProps());
                }
                else {
                    this.useStyle(targetStyle);
                }
            }
            var statesKeys = this.__inHover ? PRIMARY_STATES_KEYS_IN_HOVER_LAYER : PRIMARY_STATES_KEYS$1;
            for (var i = 0; i < statesKeys.length; i++) {
                var key = statesKeys[i];
                if (state && state[key] != null) {
                    this[key] = state[key];
                }
                else if (needsRestoreToNormal) {
                    if (normalState[key] != null) {
                        this[key] = normalState[key];
                    }
                }
            }
        };
        Displayable.prototype._mergeStates = function (states) {
            var mergedState = _super.prototype._mergeStates.call(this, states);
            var mergedStyle;
            for (var i = 0; i < states.length; i++) {
                var state = states[i];
                if (state.style) {
                    mergedStyle = mergedStyle || {};
                    this._mergeStyle(mergedStyle, state.style);
                }
            }
            if (mergedStyle) {
                mergedState.style = mergedStyle;
            }
            return mergedState;
        };
        Displayable.prototype._mergeStyle = function (targetStyle, sourceStyle) {
            extend(targetStyle, sourceStyle);
            return targetStyle;
        };
        Displayable.prototype.getAnimationStyleProps = function () {
            return DEFAULT_COMMON_ANIMATION_PROPS;
        };
        Displayable.initDefaultProps = (function () {
            var dispProto = Displayable.prototype;
            dispProto.type = 'displayable';
            dispProto.invisible = false;
            dispProto.z = 0;
            dispProto.z2 = 0;
            dispProto.zlevel = 0;
            dispProto.culling = false;
            dispProto.cursor = 'pointer';
            dispProto.rectHover = false;
            dispProto.incremental = false;
            dispProto._rect = null;
            dispProto.dirtyRectTolerance = 0;
            dispProto.__dirty = REDRAW_BIT | STYLE_CHANGED_BIT;
        })();
        return Displayable;
    }(Element));
    var tmpRect$1 = new BoundingRect(0, 0, 0, 0);
    var viewRect = new BoundingRect(0, 0, 0, 0);
    function isDisplayableCulled(el, width, height) {
        tmpRect$1.copy(el.getBoundingRect());
        if (el.transform) {
            tmpRect$1.applyTransform(el.transform);
        }
        viewRect.width = width;
        viewRect.height = height;
        return !tmpRect$1.intersect(viewRect);
    }

    var mathMin$1 = Math.min;
    var mathMax$1 = Math.max;
    var mathSin = Math.sin;
    var mathCos = Math.cos;
    var PI2 = Math.PI * 2;
    var start = create();
    var end = create();
    var extremity = create();
    function fromPoints(points, min, max) {
        if (points.length === 0) {
            return;
        }
        var p = points[0];
        var left = p[0];
        var right = p[0];
        var top = p[1];
        var bottom = p[1];
        for (var i = 1; i < points.length; i++) {
            p = points[i];
            left = mathMin$1(left, p[0]);
            right = mathMax$1(right, p[0]);
            top = mathMin$1(top, p[1]);
            bottom = mathMax$1(bottom, p[1]);
        }
        min[0] = left;
        min[1] = top;
        max[0] = right;
        max[1] = bottom;
    }
    function fromLine(x0, y0, x1, y1, min, max) {
        min[0] = mathMin$1(x0, x1);
        min[1] = mathMin$1(y0, y1);
        max[0] = mathMax$1(x0, x1);
        max[1] = mathMax$1(y0, y1);
    }
    var xDim = [];
    var yDim = [];
    function fromCubic(x0, y0, x1, y1, x2, y2, x3, y3, min, max) {
        var cubicExtrema$1 = cubicExtrema;
        var cubicAt$1 = cubicAt;
        var n = cubicExtrema$1(x0, x1, x2, x3, xDim);
        min[0] = Infinity;
        min[1] = Infinity;
        max[0] = -Infinity;
        max[1] = -Infinity;
        for (var i = 0; i < n; i++) {
            var x = cubicAt$1(x0, x1, x2, x3, xDim[i]);
            min[0] = mathMin$1(x, min[0]);
            max[0] = mathMax$1(x, max[0]);
        }
        n = cubicExtrema$1(y0, y1, y2, y3, yDim);
        for (var i = 0; i < n; i++) {
            var y = cubicAt$1(y0, y1, y2, y3, yDim[i]);
            min[1] = mathMin$1(y, min[1]);
            max[1] = mathMax$1(y, max[1]);
        }
        min[0] = mathMin$1(x0, min[0]);
        max[0] = mathMax$1(x0, max[0]);
        min[0] = mathMin$1(x3, min[0]);
        max[0] = mathMax$1(x3, max[0]);
        min[1] = mathMin$1(y0, min[1]);
        max[1] = mathMax$1(y0, max[1]);
        min[1] = mathMin$1(y3, min[1]);
        max[1] = mathMax$1(y3, max[1]);
    }
    function fromQuadratic(x0, y0, x1, y1, x2, y2, min, max) {
        var quadraticExtremum$1 = quadraticExtremum;
        var quadraticAt$1 = quadraticAt;
        var tx = mathMax$1(mathMin$1(quadraticExtremum$1(x0, x1, x2), 1), 0);
        var ty = mathMax$1(mathMin$1(quadraticExtremum$1(y0, y1, y2), 1), 0);
        var x = quadraticAt$1(x0, x1, x2, tx);
        var y = quadraticAt$1(y0, y1, y2, ty);
        min[0] = mathMin$1(x0, x2, x);
        min[1] = mathMin$1(y0, y2, y);
        max[0] = mathMax$1(x0, x2, x);
        max[1] = mathMax$1(y0, y2, y);
    }
    function fromArc(x, y, rx, ry, startAngle, endAngle, anticlockwise, min$1, max$1) {
        var vec2Min = min;
        var vec2Max = max;
        var diff = Math.abs(startAngle - endAngle);
        if (diff % PI2 < 1e-4 && diff > 1e-4) {
            min$1[0] = x - rx;
            min$1[1] = y - ry;
            max$1[0] = x + rx;
            max$1[1] = y + ry;
            return;
        }
        start[0] = mathCos(startAngle) * rx + x;
        start[1] = mathSin(startAngle) * ry + y;
        end[0] = mathCos(endAngle) * rx + x;
        end[1] = mathSin(endAngle) * ry + y;
        vec2Min(min$1, start, end);
        vec2Max(max$1, start, end);
        startAngle = startAngle % (PI2);
        if (startAngle < 0) {
            startAngle = startAngle + PI2;
        }
        endAngle = endAngle % (PI2);
        if (endAngle < 0) {
            endAngle = endAngle + PI2;
        }
        if (startAngle > endAngle && !anticlockwise) {
            endAngle += PI2;
        }
        else if (startAngle < endAngle && anticlockwise) {
            startAngle += PI2;
        }
        if (anticlockwise) {
            var tmp = endAngle;
            endAngle = startAngle;
            startAngle = tmp;
        }
        for (var angle = 0; angle < endAngle; angle += Math.PI / 2) {
            if (angle > startAngle) {
                extremity[0] = mathCos(angle) * rx + x;
                extremity[1] = mathSin(angle) * ry + y;
                vec2Min(min$1, extremity, min$1);
                vec2Max(max$1, extremity, max$1);
            }
        }
    }

    var CMD = {
        M: 1,
        L: 2,
        C: 3,
        Q: 4,
        A: 5,
        Z: 6,
        R: 7
    };
    var tmpOutX = [];
    var tmpOutY = [];
    var min$1 = [];
    var max$1 = [];
    var min2 = [];
    var max2 = [];
    var mathMin$2 = Math.min;
    var mathMax$2 = Math.max;
    var mathCos$1 = Math.cos;
    var mathSin$1 = Math.sin;
    var mathAbs = Math.abs;
    var PI = Math.PI;
    var PI2$1 = PI * 2;
    var hasTypedArray = typeof Float32Array !== 'undefined';
    var tmpAngles = [];
    function modPI2(radian) {
        var n = Math.round(radian / PI * 1e8) / 1e8;
        return (n % 2) * PI;
    }
    function normalizeArcAngles(angles, anticlockwise) {
        var newStartAngle = modPI2(angles[0]);
        if (newStartAngle < 0) {
            newStartAngle += PI2$1;
        }
        var delta = newStartAngle - angles[0];
        var newEndAngle = angles[1];
        newEndAngle += delta;
        if (!anticlockwise && newEndAngle - newStartAngle >= PI2$1) {
            newEndAngle = newStartAngle + PI2$1;
        }
        else if (anticlockwise && newStartAngle - newEndAngle >= PI2$1) {
            newEndAngle = newStartAngle - PI2$1;
        }
        else if (!anticlockwise && newStartAngle > newEndAngle) {
            newEndAngle = newStartAngle + (PI2$1 - modPI2(newStartAngle - newEndAngle));
        }
        else if (anticlockwise && newStartAngle < newEndAngle) {
            newEndAngle = newStartAngle - (PI2$1 - modPI2(newEndAngle - newStartAngle));
        }
        angles[0] = newStartAngle;
        angles[1] = newEndAngle;
    }
    var PathProxy = (function () {
        function PathProxy(notSaveData) {
            this.dpr = 1;
            this._xi = 0;
            this._yi = 0;
            this._x0 = 0;
            this._y0 = 0;
            this._len = 0;
            if (notSaveData) {
                this._saveData = false;
            }
            if (this._saveData) {
                this.data = [];
            }
        }
        PathProxy.prototype.increaseVersion = function () {
            this._version++;
        };
        PathProxy.prototype.getVersion = function () {
            return this._version;
        };
        PathProxy.prototype.setScale = function (sx, sy, segmentIgnoreThreshold) {
            segmentIgnoreThreshold = segmentIgnoreThreshold || 0;
            if (segmentIgnoreThreshold > 0) {
                this._ux = mathAbs(segmentIgnoreThreshold / devicePixelRatio / sx) || 0;
                this._uy = mathAbs(segmentIgnoreThreshold / devicePixelRatio / sy) || 0;
            }
        };
        PathProxy.prototype.setDPR = function (dpr) {
            this.dpr = dpr;
        };
        PathProxy.prototype.setContext = function (ctx) {
            this._ctx = ctx;
        };
        PathProxy.prototype.getContext = function () {
            return this._ctx;
        };
        PathProxy.prototype.beginPath = function () {
            this._ctx && this._ctx.beginPath();
            this.reset();
            return this;
        };
        PathProxy.prototype.reset = function () {
            if (this._saveData) {
                this._len = 0;
            }
            if (this._pathSegLen) {
                this._pathSegLen = null;
                this._pathLen = 0;
            }
            this._version++;
        };
        PathProxy.prototype.moveTo = function (x, y) {
            this._drawPendingPt();
            this.addData(CMD.M, x, y);
            this._ctx && this._ctx.moveTo(x, y);
            this._x0 = x;
            this._y0 = y;
            this._xi = x;
            this._yi = y;
            return this;
        };
        PathProxy.prototype.lineTo = function (x, y) {
            var dx = mathAbs(x - this._xi);
            var dy = mathAbs(y - this._yi);
            var exceedUnit = dx > this._ux || dy > this._uy;
            this.addData(CMD.L, x, y);
            if (this._ctx && exceedUnit) {
                this._ctx.lineTo(x, y);
            }
            if (exceedUnit) {
                this._xi = x;
                this._yi = y;
                this._pendingPtDist = 0;
            }
            else {
                var d2 = dx * dx + dy * dy;
                if (d2 > this._pendingPtDist) {
                    this._pendingPtX = x;
                    this._pendingPtY = y;
                    this._pendingPtDist = d2;
                }
            }
            return this;
        };
        PathProxy.prototype.bezierCurveTo = function (x1, y1, x2, y2, x3, y3) {
            this._drawPendingPt();
            this.addData(CMD.C, x1, y1, x2, y2, x3, y3);
            if (this._ctx) {
                this._ctx.bezierCurveTo(x1, y1, x2, y2, x3, y3);
            }
            this._xi = x3;
            this._yi = y3;
            return this;
        };
        PathProxy.prototype.quadraticCurveTo = function (x1, y1, x2, y2) {
            this._drawPendingPt();
            this.addData(CMD.Q, x1, y1, x2, y2);
            if (this._ctx) {
                this._ctx.quadraticCurveTo(x1, y1, x2, y2);
            }
            this._xi = x2;
            this._yi = y2;
            return this;
        };
        PathProxy.prototype.arc = function (cx, cy, r, startAngle, endAngle, anticlockwise) {
            this._drawPendingPt();
            tmpAngles[0] = startAngle;
            tmpAngles[1] = endAngle;
            normalizeArcAngles(tmpAngles, anticlockwise);
            startAngle = tmpAngles[0];
            endAngle = tmpAngles[1];
            var delta = endAngle - startAngle;
            this.addData(CMD.A, cx, cy, r, r, startAngle, delta, 0, anticlockwise ? 0 : 1);
            this._ctx && this._ctx.arc(cx, cy, r, startAngle, endAngle, anticlockwise);
            this._xi = mathCos$1(endAngle) * r + cx;
            this._yi = mathSin$1(endAngle) * r + cy;
            return this;
        };
        PathProxy.prototype.arcTo = function (x1, y1, x2, y2, radius) {
            this._drawPendingPt();
            if (this._ctx) {
                this._ctx.arcTo(x1, y1, x2, y2, radius);
            }
            return this;
        };
        PathProxy.prototype.rect = function (x, y, w, h) {
            this._drawPendingPt();
            this._ctx && this._ctx.rect(x, y, w, h);
            this.addData(CMD.R, x, y, w, h);
            return this;
        };
        PathProxy.prototype.closePath = function () {
            this._drawPendingPt();
            this.addData(CMD.Z);
            var ctx = this._ctx;
            var x0 = this._x0;
            var y0 = this._y0;
            if (ctx) {
                ctx.closePath();
            }
            this._xi = x0;
            this._yi = y0;
            return this;
        };
        PathProxy.prototype.fill = function (ctx) {
            ctx && ctx.fill();
            this.toStatic();
        };
        PathProxy.prototype.stroke = function (ctx) {
            ctx && ctx.stroke();
            this.toStatic();
        };
        PathProxy.prototype.len = function () {
            return this._len;
        };
        PathProxy.prototype.setData = function (data) {
            var len = data.length;
            if (!(this.data && this.data.length === len) && hasTypedArray) {
                this.data = new Float32Array(len);
            }
            for (var i = 0; i < len; i++) {
                this.data[i] = data[i];
            }
            this._len = len;
        };
        PathProxy.prototype.appendPath = function (path) {
            if (!(path instanceof Array)) {
                path = [path];
            }
            var len = path.length;
            var appendSize = 0;
            var offset = this._len;
            for (var i = 0; i < len; i++) {
                appendSize += path[i].len();
            }
            if (hasTypedArray && (this.data instanceof Float32Array)) {
                this.data = new Float32Array(offset + appendSize);
            }
            for (var i = 0; i < len; i++) {
                var appendPathData = path[i].data;
                for (var k = 0; k < appendPathData.length; k++) {
                    this.data[offset++] = appendPathData[k];
                }
            }
            this._len = offset;
        };
        PathProxy.prototype.addData = function (cmd, a, b, c, d, e, f, g, h) {
            if (!this._saveData) {
                return;
            }
            var data = this.data;
            if (this._len + arguments.length > data.length) {
                this._expandData();
                data = this.data;
            }
            for (var i = 0; i < arguments.length; i++) {
                data[this._len++] = arguments[i];
            }
        };
        PathProxy.prototype._drawPendingPt = function () {
            if (this._pendingPtDist > 0) {
                this._ctx && this._ctx.lineTo(this._pendingPtX, this._pendingPtY);
                this._pendingPtDist = 0;
            }
        };
        PathProxy.prototype._expandData = function () {
            if (!(this.data instanceof Array)) {
                var newData = [];
                for (var i = 0; i < this._len; i++) {
                    newData[i] = this.data[i];
                }
                this.data = newData;
            }
        };
        PathProxy.prototype.toStatic = function () {
            if (!this._saveData) {
                return;
            }
            this._drawPendingPt();
            var data = this.data;
            if (data instanceof Array) {
                data.length = this._len;
                if (hasTypedArray && this._len > 11) {
                    this.data = new Float32Array(data);
                }
            }
        };
        PathProxy.prototype.getBoundingRect = function () {
            min$1[0] = min$1[1] = min2[0] = min2[1] = Number.MAX_VALUE;
            max$1[0] = max$1[1] = max2[0] = max2[1] = -Number.MAX_VALUE;
            var data = this.data;
            var xi = 0;
            var yi = 0;
            var x0 = 0;
            var y0 = 0;
            var i;
            for (i = 0; i < this._len;) {
                var cmd = data[i++];
                var isFirst = i === 1;
                if (isFirst) {
                    xi = data[i];
                    yi = data[i + 1];
                    x0 = xi;
                    y0 = yi;
                }
                switch (cmd) {
                    case CMD.M:
                        xi = x0 = data[i++];
                        yi = y0 = data[i++];
                        min2[0] = x0;
                        min2[1] = y0;
                        max2[0] = x0;
                        max2[1] = y0;
                        break;
                    case CMD.L:
                        fromLine(xi, yi, data[i], data[i + 1], min2, max2);
                        xi = data[i++];
                        yi = data[i++];
                        break;
                    case CMD.C:
                        fromCubic(xi, yi, data[i++], data[i++], data[i++], data[i++], data[i], data[i + 1], min2, max2);
                        xi = data[i++];
                        yi = data[i++];
                        break;
                    case CMD.Q:
                        fromQuadratic(xi, yi, data[i++], data[i++], data[i], data[i + 1], min2, max2);
                        xi = data[i++];
                        yi = data[i++];
                        break;
                    case CMD.A:
                        var cx = data[i++];
                        var cy = data[i++];
                        var rx = data[i++];
                        var ry = data[i++];
                        var startAngle = data[i++];
                        var endAngle = data[i++] + startAngle;
                        i += 1;
                        var anticlockwise = !data[i++];
                        if (isFirst) {
                            x0 = mathCos$1(startAngle) * rx + cx;
                            y0 = mathSin$1(startAngle) * ry + cy;
                        }
                        fromArc(cx, cy, rx, ry, startAngle, endAngle, anticlockwise, min2, max2);
                        xi = mathCos$1(endAngle) * rx + cx;
                        yi = mathSin$1(endAngle) * ry + cy;
                        break;
                    case CMD.R:
                        x0 = xi = data[i++];
                        y0 = yi = data[i++];
                        var width = data[i++];
                        var height = data[i++];
                        fromLine(x0, y0, x0 + width, y0 + height, min2, max2);
                        break;
                    case CMD.Z:
                        xi = x0;
                        yi = y0;
                        break;
                }
                min(min$1, min$1, min2);
                max(max$1, max$1, max2);
            }
            if (i === 0) {
                min$1[0] = min$1[1] = max$1[0] = max$1[1] = 0;
            }
            return new BoundingRect(min$1[0], min$1[1], max$1[0] - min$1[0], max$1[1] - min$1[1]);
        };
        PathProxy.prototype._calculateLength = function () {
            var data = this.data;
            var len = this._len;
            var ux = this._ux;
            var uy = this._uy;
            var xi = 0;
            var yi = 0;
            var x0 = 0;
            var y0 = 0;
            if (!this._pathSegLen) {
                this._pathSegLen = [];
            }
            var pathSegLen = this._pathSegLen;
            var pathTotalLen = 0;
            var segCount = 0;
            for (var i = 0; i < len;) {
                var cmd = data[i++];
                var isFirst = i === 1;
                if (isFirst) {
                    xi = data[i];
                    yi = data[i + 1];
                    x0 = xi;
                    y0 = yi;
                }
                var l = -1;
                switch (cmd) {
                    case CMD.M:
                        xi = x0 = data[i++];
                        yi = y0 = data[i++];
                        break;
                    case CMD.L: {
                        var x2 = data[i++];
                        var y2 = data[i++];
                        var dx = x2 - xi;
                        var dy = y2 - yi;
                        if (mathAbs(dx) > ux || mathAbs(dy) > uy || i === len - 1) {
                            l = Math.sqrt(dx * dx + dy * dy);
                            xi = x2;
                            yi = y2;
                        }
                        break;
                    }
                    case CMD.C: {
                        var x1 = data[i++];
                        var y1 = data[i++];
                        var x2 = data[i++];
                        var y2 = data[i++];
                        var x3 = data[i++];
                        var y3 = data[i++];
                        l = cubicLength(xi, yi, x1, y1, x2, y2, x3, y3, 10);
                        xi = x3;
                        yi = y3;
                        break;
                    }
                    case CMD.Q: {
                        var x1 = data[i++];
                        var y1 = data[i++];
                        var x2 = data[i++];
                        var y2 = data[i++];
                        l = quadraticLength(xi, yi, x1, y1, x2, y2, 10);
                        xi = x2;
                        yi = y2;
                        break;
                    }
                    case CMD.A:
                        var cx = data[i++];
                        var cy = data[i++];
                        var rx = data[i++];
                        var ry = data[i++];
                        var startAngle = data[i++];
                        var delta = data[i++];
                        var endAngle = delta + startAngle;
                        i += 1;
                        if (isFirst) {
                            x0 = mathCos$1(startAngle) * rx + cx;
                            y0 = mathSin$1(startAngle) * ry + cy;
                        }
                        l = mathMax$2(rx, ry) * mathMin$2(PI2$1, Math.abs(delta));
                        xi = mathCos$1(endAngle) * rx + cx;
                        yi = mathSin$1(endAngle) * ry + cy;
                        break;
                    case CMD.R: {
                        x0 = xi = data[i++];
                        y0 = yi = data[i++];
                        var width = data[i++];
                        var height = data[i++];
                        l = width * 2 + height * 2;
                        break;
                    }
                    case CMD.Z: {
                        var dx = x0 - xi;
                        var dy = y0 - yi;
                        l = Math.sqrt(dx * dx + dy * dy);
                        xi = x0;
                        yi = y0;
                        break;
                    }
                }
                if (l >= 0) {
                    pathSegLen[segCount++] = l;
                    pathTotalLen += l;
                }
            }
            this._pathLen = pathTotalLen;
            return pathTotalLen;
        };
        PathProxy.prototype.rebuildPath = function (ctx, percent) {
            var d = this.data;
            var ux = this._ux;
            var uy = this._uy;
            var len = this._len;
            var x0;
            var y0;
            var xi;
            var yi;
            var x;
            var y;
            var drawPart = percent < 1;
            var pathSegLen;
            var pathTotalLen;
            var accumLength = 0;
            var segCount = 0;
            var displayedLength;
            var pendingPtDist = 0;
            var pendingPtX;
            var pendingPtY;
            if (drawPart) {
                if (!this._pathSegLen) {
                    this._calculateLength();
                }
                pathSegLen = this._pathSegLen;
                pathTotalLen = this._pathLen;
                displayedLength = percent * pathTotalLen;
                if (!displayedLength) {
                    return;
                }
            }
            lo: for (var i = 0; i < len;) {
                var cmd = d[i++];
                var isFirst = i === 1;
                if (isFirst) {
                    xi = d[i];
                    yi = d[i + 1];
                    x0 = xi;
                    y0 = yi;
                }
                if (cmd !== CMD.L && pendingPtDist > 0) {
                    ctx.lineTo(pendingPtX, pendingPtY);
                    pendingPtDist = 0;
                }
                switch (cmd) {
                    case CMD.M:
                        x0 = xi = d[i++];
                        y0 = yi = d[i++];
                        ctx.moveTo(xi, yi);
                        break;
                    case CMD.L: {
                        x = d[i++];
                        y = d[i++];
                        var dx = mathAbs(x - xi);
                        var dy = mathAbs(y - yi);
                        if (dx > ux || dy > uy) {
                            if (drawPart) {
                                var l = pathSegLen[segCount++];
                                if (accumLength + l > displayedLength) {
                                    var t = (displayedLength - accumLength) / l;
                                    ctx.lineTo(xi * (1 - t) + x * t, yi * (1 - t) + y * t);
                                    break lo;
                                }
                                accumLength += l;
                            }
                            ctx.lineTo(x, y);
                            xi = x;
                            yi = y;
                            pendingPtDist = 0;
                        }
                        else {
                            var d2 = dx * dx + dy * dy;
                            if (d2 > pendingPtDist) {
                                pendingPtX = x;
                                pendingPtY = y;
                                pendingPtDist = d2;
                            }
                        }
                        break;
                    }
                    case CMD.C: {
                        var x1 = d[i++];
                        var y1 = d[i++];
                        var x2 = d[i++];
                        var y2 = d[i++];
                        var x3 = d[i++];
                        var y3 = d[i++];
                        if (drawPart) {
                            var l = pathSegLen[segCount++];
                            if (accumLength + l > displayedLength) {
                                var t = (displayedLength - accumLength) / l;
                                cubicSubdivide(xi, x1, x2, x3, t, tmpOutX);
                                cubicSubdivide(yi, y1, y2, y3, t, tmpOutY);
                                ctx.bezierCurveTo(tmpOutX[1], tmpOutY[1], tmpOutX[2], tmpOutY[2], tmpOutX[3], tmpOutY[3]);
                                break lo;
                            }
                            accumLength += l;
                        }
                        ctx.bezierCurveTo(x1, y1, x2, y2, x3, y3);
                        xi = x3;
                        yi = y3;
                        break;
                    }
                    case CMD.Q: {
                        var x1 = d[i++];
                        var y1 = d[i++];
                        var x2 = d[i++];
                        var y2 = d[i++];
                        if (drawPart) {
                            var l = pathSegLen[segCount++];
                            if (accumLength + l > displayedLength) {
                                var t = (displayedLength - accumLength) / l;
                                quadraticSubdivide(xi, x1, x2, t, tmpOutX);
                                quadraticSubdivide(yi, y1, y2, t, tmpOutY);
                                ctx.quadraticCurveTo(tmpOutX[1], tmpOutY[1], tmpOutX[2], tmpOutY[2]);
                                break lo;
                            }
                            accumLength += l;
                        }
                        ctx.quadraticCurveTo(x1, y1, x2, y2);
                        xi = x2;
                        yi = y2;
                        break;
                    }
                    case CMD.A:
                        var cx = d[i++];
                        var cy = d[i++];
                        var rx = d[i++];
                        var ry = d[i++];
                        var startAngle = d[i++];
                        var delta = d[i++];
                        var psi = d[i++];
                        var anticlockwise = !d[i++];
                        var r = (rx > ry) ? rx : ry;
                        var isEllipse = mathAbs(rx - ry) > 1e-3;
                        var endAngle = startAngle + delta;
                        var breakBuild = false;
                        if (drawPart) {
                            var l = pathSegLen[segCount++];
                            if (accumLength + l > displayedLength) {
                                endAngle = startAngle + delta * (displayedLength - accumLength) / l;
                                breakBuild = true;
                            }
                            accumLength += l;
                        }
                        if (isEllipse && ctx.ellipse) {
                            ctx.ellipse(cx, cy, rx, ry, psi, startAngle, endAngle, anticlockwise);
                        }
                        else {
                            ctx.arc(cx, cy, r, startAngle, endAngle, anticlockwise);
                        }
                        if (breakBuild) {
                            break lo;
                        }
                        if (isFirst) {
                            x0 = mathCos$1(startAngle) * rx + cx;
                            y0 = mathSin$1(startAngle) * ry + cy;
                        }
                        xi = mathCos$1(endAngle) * rx + cx;
                        yi = mathSin$1(endAngle) * ry + cy;
                        break;
                    case CMD.R:
                        x0 = xi = d[i];
                        y0 = yi = d[i + 1];
                        x = d[i++];
                        y = d[i++];
                        var width = d[i++];
                        var height = d[i++];
                        if (drawPart) {
                            var l = pathSegLen[segCount++];
                            if (accumLength + l > displayedLength) {
                                var d_1 = displayedLength - accumLength;
                                ctx.moveTo(x, y);
                                ctx.lineTo(x + mathMin$2(d_1, width), y);
                                d_1 -= width;
                                if (d_1 > 0) {
                                    ctx.lineTo(x + width, y + mathMin$2(d_1, height));
                                }
                                d_1 -= height;
                                if (d_1 > 0) {
                                    ctx.lineTo(x + mathMax$2(width - d_1, 0), y + height);
                                }
                                d_1 -= width;
                                if (d_1 > 0) {
                                    ctx.lineTo(x, y + mathMax$2(height - d_1, 0));
                                }
                                break lo;
                            }
                            accumLength += l;
                        }
                        ctx.rect(x, y, width, height);
                        break;
                    case CMD.Z:
                        if (drawPart) {
                            var l = pathSegLen[segCount++];
                            if (accumLength + l > displayedLength) {
                                var t = (displayedLength - accumLength) / l;
                                ctx.lineTo(xi * (1 - t) + x0 * t, yi * (1 - t) + y0 * t);
                                break lo;
                            }
                            accumLength += l;
                        }
                        ctx.closePath();
                        xi = x0;
                        yi = y0;
                }
            }
        };
        PathProxy.prototype.clone = function () {
            var newProxy = new PathProxy();
            var data = this.data;
            newProxy.data = data.slice ? data.slice()
                : Array.prototype.slice.call(data);
            newProxy._len = this._len;
            return newProxy;
        };
        PathProxy.CMD = CMD;
        PathProxy.initDefaultProps = (function () {
            var proto = PathProxy.prototype;
            proto._saveData = true;
            proto._ux = 0;
            proto._uy = 0;
            proto._pendingPtDist = 0;
            proto._version = 0;
        })();
        return PathProxy;
    }());

    function containStroke(x0, y0, x1, y1, lineWidth, x, y) {
        if (lineWidth === 0) {
            return false;
        }
        var _l = lineWidth;
        var _a = 0;
        var _b = x0;
        if ((y > y0 + _l && y > y1 + _l)
            || (y < y0 - _l && y < y1 - _l)
            || (x > x0 + _l && x > x1 + _l)
            || (x < x0 - _l && x < x1 - _l)) {
            return false;
        }
        if (x0 !== x1) {
            _a = (y0 - y1) / (x0 - x1);
            _b = (x0 * y1 - x1 * y0) / (x0 - x1);
        }
        else {
            return Math.abs(x - x0) <= _l / 2;
        }
        var tmp = _a * x - y + _b;
        var _s = tmp * tmp / (_a * _a + 1);
        return _s <= _l / 2 * _l / 2;
    }

    function containStroke$1(x0, y0, x1, y1, x2, y2, x3, y3, lineWidth, x, y) {
        if (lineWidth === 0) {
            return false;
        }
        var _l = lineWidth;
        if ((y > y0 + _l && y > y1 + _l && y > y2 + _l && y > y3 + _l)
            || (y < y0 - _l && y < y1 - _l && y < y2 - _l && y < y3 - _l)
            || (x > x0 + _l && x > x1 + _l && x > x2 + _l && x > x3 + _l)
            || (x < x0 - _l && x < x1 - _l && x < x2 - _l && x < x3 - _l)) {
            return false;
        }
        var d = cubicProjectPoint(x0, y0, x1, y1, x2, y2, x3, y3, x, y, null);
        return d <= _l / 2;
    }

    function containStroke$2(x0, y0, x1, y1, x2, y2, lineWidth, x, y) {
        if (lineWidth === 0) {
            return false;
        }
        var _l = lineWidth;
        if ((y > y0 + _l && y > y1 + _l && y > y2 + _l)
            || (y < y0 - _l && y < y1 - _l && y < y2 - _l)
            || (x > x0 + _l && x > x1 + _l && x > x2 + _l)
            || (x < x0 - _l && x < x1 - _l && x < x2 - _l)) {
            return false;
        }
        var d = quadraticProjectPoint(x0, y0, x1, y1, x2, y2, x, y, null);
        return d <= _l / 2;
    }

    var PI2$2 = Math.PI * 2;
    function normalizeRadian(angle) {
        angle %= PI2$2;
        if (angle < 0) {
            angle += PI2$2;
        }
        return angle;
    }

    var PI2$3 = Math.PI * 2;
    function containStroke$3(cx, cy, r, startAngle, endAngle, anticlockwise, lineWidth, x, y) {
        if (lineWidth === 0) {
            return false;
        }
        var _l = lineWidth;
        x -= cx;
        y -= cy;
        var d = Math.sqrt(x * x + y * y);
        if ((d - _l > r) || (d + _l < r)) {
            return false;
        }
        if (Math.abs(startAngle - endAngle) % PI2$3 < 1e-4) {
            return true;
        }
        if (anticlockwise) {
            var tmp = startAngle;
            startAngle = normalizeRadian(endAngle);
            endAngle = normalizeRadian(tmp);
        }
        else {
            startAngle = normalizeRadian(startAngle);
            endAngle = normalizeRadian(endAngle);
        }
        if (startAngle > endAngle) {
            endAngle += PI2$3;
        }
        var angle = Math.atan2(y, x);
        if (angle < 0) {
            angle += PI2$3;
        }
        return (angle >= startAngle && angle <= endAngle)
            || (angle + PI2$3 >= startAngle && angle + PI2$3 <= endAngle);
    }

    function windingLine(x0, y0, x1, y1, x, y) {
        if ((y > y0 && y > y1) || (y < y0 && y < y1)) {
            return 0;
        }
        if (y1 === y0) {
            return 0;
        }
        var t = (y - y0) / (y1 - y0);
        var dir = y1 < y0 ? 1 : -1;
        if (t === 1 || t === 0) {
            dir = y1 < y0 ? 0.5 : -0.5;
        }
        var x_ = t * (x1 - x0) + x0;
        return x_ === x ? Infinity : x_ > x ? dir : 0;
    }

    var CMD$1 = PathProxy.CMD;
    var PI2$4 = Math.PI * 2;
    var EPSILON$3 = 1e-4;
    function isAroundEqual(a, b) {
        return Math.abs(a - b) < EPSILON$3;
    }
    var roots = [-1, -1, -1];
    var extrema = [-1, -1];
    function swapExtrema() {
        var tmp = extrema[0];
        extrema[0] = extrema[1];
        extrema[1] = tmp;
    }
    function windingCubic(x0, y0, x1, y1, x2, y2, x3, y3, x, y) {
        if ((y > y0 && y > y1 && y > y2 && y > y3)
            || (y < y0 && y < y1 && y < y2 && y < y3)) {
            return 0;
        }
        var nRoots = cubicRootAt(y0, y1, y2, y3, y, roots);
        if (nRoots === 0) {
            return 0;
        }
        else {
            var w = 0;
            var nExtrema = -1;
            var y0_ = void 0;
            var y1_ = void 0;
            for (var i = 0; i < nRoots; i++) {
                var t = roots[i];
                var unit = (t === 0 || t === 1) ? 0.5 : 1;
                var x_ = cubicAt(x0, x1, x2, x3, t);
                if (x_ < x) {
                    continue;
                }
                if (nExtrema < 0) {
                    nExtrema = cubicExtrema(y0, y1, y2, y3, extrema);
                    if (extrema[1] < extrema[0] && nExtrema > 1) {
                        swapExtrema();
                    }
                    y0_ = cubicAt(y0, y1, y2, y3, extrema[0]);
                    if (nExtrema > 1) {
                        y1_ = cubicAt(y0, y1, y2, y3, extrema[1]);
                    }
                }
                if (nExtrema === 2) {
                    if (t < extrema[0]) {
                        w += y0_ < y0 ? unit : -unit;
                    }
                    else if (t < extrema[1]) {
                        w += y1_ < y0_ ? unit : -unit;
                    }
                    else {
                        w += y3 < y1_ ? unit : -unit;
                    }
                }
                else {
                    if (t < extrema[0]) {
                        w += y0_ < y0 ? unit : -unit;
                    }
                    else {
                        w += y3 < y0_ ? unit : -unit;
                    }
                }
            }
            return w;
        }
    }
    function windingQuadratic(x0, y0, x1, y1, x2, y2, x, y) {
        if ((y > y0 && y > y1 && y > y2)
            || (y < y0 && y < y1 && y < y2)) {
            return 0;
        }
        var nRoots = quadraticRootAt(y0, y1, y2, y, roots);
        if (nRoots === 0) {
            return 0;
        }
        else {
            var t = quadraticExtremum(y0, y1, y2);
            if (t >= 0 && t <= 1) {
                var w = 0;
                var y_ = quadraticAt(y0, y1, y2, t);
                for (var i = 0; i < nRoots; i++) {
                    var unit = (roots[i] === 0 || roots[i] === 1) ? 0.5 : 1;
                    var x_ = quadraticAt(x0, x1, x2, roots[i]);
                    if (x_ < x) {
                        continue;
                    }
                    if (roots[i] < t) {
                        w += y_ < y0 ? unit : -unit;
                    }
                    else {
                        w += y2 < y_ ? unit : -unit;
                    }
                }
                return w;
            }
            else {
                var unit = (roots[0] === 0 || roots[0] === 1) ? 0.5 : 1;
                var x_ = quadraticAt(x0, x1, x2, roots[0]);
                if (x_ < x) {
                    return 0;
                }
                return y2 < y0 ? unit : -unit;
            }
        }
    }
    function windingArc(cx, cy, r, startAngle, endAngle, anticlockwise, x, y) {
        y -= cy;
        if (y > r || y < -r) {
            return 0;
        }
        var tmp = Math.sqrt(r * r - y * y);
        roots[0] = -tmp;
        roots[1] = tmp;
        var dTheta = Math.abs(startAngle - endAngle);
        if (dTheta < 1e-4) {
            return 0;
        }
        if (dTheta >= PI2$4 - 1e-4) {
            startAngle = 0;
            endAngle = PI2$4;
            var dir = anticlockwise ? 1 : -1;
            if (x >= roots[0] + cx && x <= roots[1] + cx) {
                return dir;
            }
            else {
                return 0;
            }
        }
        if (startAngle > endAngle) {
            var tmp_1 = startAngle;
            startAngle = endAngle;
            endAngle = tmp_1;
        }
        if (startAngle < 0) {
            startAngle += PI2$4;
            endAngle += PI2$4;
        }
        var w = 0;
        for (var i = 0; i < 2; i++) {
            var x_ = roots[i];
            if (x_ + cx > x) {
                var angle = Math.atan2(y, x_);
                var dir = anticlockwise ? 1 : -1;
                if (angle < 0) {
                    angle = PI2$4 + angle;
                }
                if ((angle >= startAngle && angle <= endAngle)
                    || (angle + PI2$4 >= startAngle && angle + PI2$4 <= endAngle)) {
                    if (angle > Math.PI / 2 && angle < Math.PI * 1.5) {
                        dir = -dir;
                    }
                    w += dir;
                }
            }
        }
        return w;
    }
    function containPath(path, lineWidth, isStroke, x, y) {
        var data = path.data;
        var len = path.len();
        var w = 0;
        var xi = 0;
        var yi = 0;
        var x0 = 0;
        var y0 = 0;
        var x1;
        var y1;
        for (var i = 0; i < len;) {
            var cmd = data[i++];
            var isFirst = i === 1;
            if (cmd === CMD$1.M && i > 1) {
                if (!isStroke) {
                    w += windingLine(xi, yi, x0, y0, x, y);
                }
            }
            if (isFirst) {
                xi = data[i];
                yi = data[i + 1];
                x0 = xi;
                y0 = yi;
            }
            switch (cmd) {
                case CMD$1.M:
                    x0 = data[i++];
                    y0 = data[i++];
                    xi = x0;
                    yi = y0;
                    break;
                case CMD$1.L:
                    if (isStroke) {
                        if (containStroke(xi, yi, data[i], data[i + 1], lineWidth, x, y)) {
                            return true;
                        }
                    }
                    else {
                        w += windingLine(xi, yi, data[i], data[i + 1], x, y) || 0;
                    }
                    xi = data[i++];
                    yi = data[i++];
                    break;
                case CMD$1.C:
[truncated: 2,963,798 more chars]
