# Supplementary material for: Exosomal miR-320b regulates cardiomyocyte FOXM1 expression and may serve as an early-stage compensatory mechanism in obstructive sleep apnea
Source: PLoS One. 2025 Sep 26;20(9):e0332862. doi: 10.1371/journal.pone.0332862 (PMC12469182; doi:10.1371/journal.pone.0332862)
Supplement: S4 File — This file contains the bioinformatic prediction results from TargetScan and miRDB, as well as the experimentally validated interaction data from miRTarBase, supporting the regulatory relationship between miR-320b and FOXM1. (ZIP) [file pone.0332862.s004.zip › S4/MIRT755696 [miRNA, hsa-miR-320b __ FOXM1, target gene]_files/exporting.js.下载]

/*
 Highcharts JS v9.2.2 (2021-08-24)

 Exporting module

 (c) 2010-2021 Torstein Honsi

 License: www.highcharts.com/license
*/
'use strict';(function(a){"object"===typeof module&&module.exports?(a["default"]=a,module.exports=a):"function"===typeof define&&define.amd?define("highcharts/modules/exporting",["highcharts"],function(g){a(g);a.Highcharts=g;return a}):a("undefined"!==typeof Highcharts?Highcharts:void 0)})(function(a){function g(a,b,r,h){a.hasOwnProperty(b)||(a[b]=h.apply(null,r))}a=a?a._modules:{};g(a,"Extensions/FullScreen.js",[a["Core/Chart/Chart.js"],a["Core/Globals.js"],a["Core/Renderer/HTML/AST.js"],a["Core/Utilities.js"]],
function(a,b,r,h){var m=h.addEvent;h=function(){function a(c){this.chart=c;this.isOpen=!1;c=c.renderTo;this.browserProps||("function"===typeof c.requestFullscreen?this.browserProps={fullscreenChange:"fullscreenchange",requestFullscreen:"requestFullscreen",exitFullscreen:"exitFullscreen"}:c.mozRequestFullScreen?this.browserProps={fullscreenChange:"mozfullscreenchange",requestFullscreen:"mozRequestFullScreen",exitFullscreen:"mozCancelFullScreen"}:c.webkitRequestFullScreen?this.browserProps={fullscreenChange:"webkitfullscreenchange",
requestFullscreen:"webkitRequestFullScreen",exitFullscreen:"webkitExitFullscreen"}:c.msRequestFullscreen&&(this.browserProps={fullscreenChange:"MSFullscreenChange",requestFullscreen:"msRequestFullscreen",exitFullscreen:"msExitFullscreen"}))}a.prototype.close=function(){var c=this.chart,a=c.options.chart;if(this.isOpen&&this.browserProps&&c.container.ownerDocument instanceof Document)c.container.ownerDocument[this.browserProps.exitFullscreen]();this.unbindFullscreenEvent&&(this.unbindFullscreenEvent=
this.unbindFullscreenEvent());c.setSize(this.origWidth,this.origHeight,!1);this.origHeight=this.origWidth=void 0;a.width=this.origWidthOption;a.height=this.origHeightOption;this.origHeightOption=this.origWidthOption=void 0;this.isOpen=!1;this.setButtonText()};a.prototype.open=function(){var c=this,a=c.chart,e=a.options.chart;e&&(c.origWidthOption=e.width,c.origHeightOption=e.height);c.origWidth=a.chartWidth;c.origHeight=a.chartHeight;if(c.browserProps){var k=m(a.container.ownerDocument,c.browserProps.fullscreenChange,
function(){c.isOpen?(c.isOpen=!1,c.close()):(a.setSize(null,null,!1),c.isOpen=!0,c.setButtonText())}),b=m(a,"destroy",k);c.unbindFullscreenEvent=function(){k();b()};if(e=a.renderTo[c.browserProps.requestFullscreen]())e["catch"](function(){alert("Full screen is not supported inside a frame.")})}};a.prototype.setButtonText=function(){var a=this.chart,b=a.exportDivElements,e=a.options.exporting,k=e&&e.buttons&&e.buttons.contextButton.menuItems;a=a.options.lang;e&&e.menuItemDefinitions&&a&&a.exitFullscreen&&
a.viewFullscreen&&k&&b&&(b=b[k.indexOf("viewFullscreen")])&&r.setElementHTML(b,this.isOpen?a.exitFullscreen:e.menuItemDefinitions.viewFullscreen.text||a.viewFullscreen)};a.prototype.toggle=function(){this.isOpen?this.close():this.open()};return a}();b.Fullscreen=h;m(a,"beforeRender",function(){this.fullscreen=new b.Fullscreen(this)});return b.Fullscreen});g(a,"Mixins/Navigation.js",[],function(){return{initUpdate:function(a){a.navigation||(a.navigation={updates:[],update:function(a,m){this.updates.forEach(function(b){b.update.call(b.context,
a,m)})}})},addUpdate:function(a,b){b.navigation||this.initUpdate(b);b.navigation.updates.push({update:a,context:b})}}});g(a,"Extensions/Exporting/ExportingDefaults.js",[a["Core/Globals.js"],a["Core/Color/Palette.js"]],function(a,b){return{exporting:{type:"image/png",url:"https://export.highcharts.com/",printMaxWidth:780,scale:2,buttons:{contextButton:{className:"highcharts-contextbutton",menuClassName:"highcharts-contextmenu",symbol:"menu",titleKey:"contextButtonTitle",menuItems:"viewFullscreen printChart separator downloadPNG downloadJPEG downloadPDF downloadSVG".split(" ")}},
menuItemDefinitions:{viewFullscreen:{textKey:"viewFullscreen",onclick:function(){this.fullscreen.toggle()}},printChart:{textKey:"printChart",onclick:function(){this.print()}},separator:{separator:!0},downloadPNG:{textKey:"downloadPNG",onclick:function(){this.exportChart()}},downloadJPEG:{textKey:"downloadJPEG",onclick:function(){this.exportChart({type:"image/jpeg"})}},downloadPDF:{textKey:"downloadPDF",onclick:function(){this.exportChart({type:"application/pdf"})}},downloadSVG:{textKey:"downloadSVG",
onclick:function(){this.exportChart({type:"image/svg+xml"})}}}},lang:{viewFullscreen:"View in full screen",exitFullscreen:"Exit from full screen",printChart:"Print chart",downloadPNG:"Download PNG image",downloadJPEG:"Download JPEG image",downloadPDF:"Download PDF document",downloadSVG:"Download SVG vector image",contextButtonTitle:"Chart context menu"},navigation:{buttonOptions:{symbolSize:14,symbolX:12.5,symbolY:10.5,align:"right",buttonSpacing:3,height:22,verticalAlign:"top",width:24,symbolFill:b.neutralColor60,
symbolStroke:b.neutralColor60,symbolStrokeWidth:3,theme:{padding:5}},menuStyle:{border:"1px solid "+b.neutralColor40,background:b.backgroundColor,padding:"5px 0"},menuItemStyle:{padding:"0.5em 1em",color:b.neutralColor80,background:"none",fontSize:a.isTouchDevice?"14px":"11px",transition:"background 250ms, color 250ms"},menuItemHoverStyle:{background:b.highlightColor80,color:b.backgroundColor}}}});g(a,"Extensions/Exporting/ExportingSymbols.js",[],function(){var a;(function(a){function b(a,c,b,e){return[["M",
a,c+2.5],["L",a+b,c+2.5],["M",a,c+e/2+.5],["L",a+b,c+e/2+.5],["M",a,c+e-1.5],["L",a+b,c+e-1.5]]}function h(a,c,b,e){a=e/3-2;e=[];return e=e.concat(this.circle(b-a,c,a,a),this.circle(b-a,c+a+4,a,a),this.circle(b-a,c+2*(a+4),a,a))}var m=[];a.compose=function(a){-1===m.indexOf(a)&&(m.push(a),a=a.prototype.symbols,a.menu=b,a.menuball=h.bind(a))}})(a||(a={}));return a});g(a,"Core/HttpUtilities.js",[a["Core/Globals.js"],a["Core/Utilities.js"]],function(a,b){var m=a.doc,h=b.createElement,g=b.discardElement,
F=b.merge,c=b.objectEach,G={ajax:function(a){var b=F(!0,{url:!1,type:"get",dataType:"json",success:!1,error:!1,data:!1,headers:{}},a);a={json:"application/json",xml:"application/xml",text:"text/plain",octet:"application/octet-stream"};var e=new XMLHttpRequest;if(!b.url)return!1;e.open(b.type.toUpperCase(),b.url,!0);b.headers["Content-Type"]||e.setRequestHeader("Content-Type",a[b.dataType]||a.text);c(b.headers,function(a,b){e.setRequestHeader(b,a)});e.onreadystatechange=function(){if(4===e.readyState){if(200===
e.status){var a=e.responseText;if("json"===b.dataType)try{a=JSON.parse(a)}catch(t){b.error&&b.error(e,t);return}return b.success&&b.success(a)}b.error&&b.error(e,e.responseText)}};try{b.data=JSON.stringify(b.data)}catch(ka){}e.send(b.data||!0)},getJSON:function(a,b){G.ajax({url:a,success:b,dataType:"json",headers:{"Content-Type":"text/plain"}})},post:function(a,b,r){var e=h("form",F({method:"post",action:a,enctype:"multipart/form-data"},r),{display:"none"},m.body);c(b,function(a,b){h("input",{type:"hidden",
name:b,value:a},null,e)});e.submit();g(e)}};"";return G});g(a,"Extensions/Exporting/Exporting.js",[a["Core/Renderer/HTML/AST.js"],a["Core/Chart/Chart.js"],a["Mixins/Navigation.js"],a["Core/DefaultOptions.js"],a["Extensions/Exporting/ExportingDefaults.js"],a["Extensions/Exporting/ExportingSymbols.js"],a["Core/Globals.js"],a["Core/HttpUtilities.js"],a["Core/Color/Palette.js"],a["Core/Utilities.js"]],function(a,b,g,h,z,F,c,G,e,k){h=h.defaultOptions;var m=c.doc,r=c.win,t=k.addEvent,u=k.css,A=k.createElement,
I=k.discardElement,B=k.extend,O=k.find,C=k.fireEvent,P=k.isObject,p=k.merge,J=k.objectEach,v=k.pick,Q=k.removeEvent,R=k.uniqueKey,D;(function(h){function z(a){var d=this,b=d.renderer,l=p(d.options.navigation.buttonOptions,a),c=l.onclick,x=l.menuItems,m=l.symbolSize||12;d.btnCount||(d.btnCount=0);d.exportDivElements||(d.exportDivElements=[],d.exportSVGElements=[]);if(!1!==l.enabled&&l.theme){var f=l.theme,y=f.states,h=y&&y.hover;y=y&&y.select;var k;d.styledMode||(f.fill=v(f.fill,e.backgroundColor),
f.stroke=v(f.stroke,"none"));delete f.states;c?k=function(a){a&&a.stopPropagation();c.call(d,a)}:x&&(k=function(a){a&&a.stopPropagation();d.contextMenu(q.menuClassName,x,q.translateX,q.translateY,q.width,q.height,q);q.setState(2)});l.text&&l.symbol?f.paddingLeft=v(f.paddingLeft,30):l.text||B(f,{width:l.width,height:l.height,padding:0});d.styledMode||(f["stroke-linecap"]="round",f.fill=v(f.fill,e.backgroundColor),f.stroke=v(f.stroke,"none"));var q=b.button(l.text,0,0,k,f,h,y).addClass(a.className).attr({title:v(d.options.lang[l._titleKey||
l.titleKey],"")});q.menuClassName=a.menuClassName||"highcharts-menu-"+d.btnCount++;if(l.symbol){var r=b.symbol(l.symbol,l.symbolX-m/2,l.symbolY-m/2,m,m,{width:m,height:m}).addClass("highcharts-button-symbol").attr({zIndex:1}).add(q);d.styledMode||r.attr({stroke:l.symbolStroke,fill:l.symbolFill,"stroke-width":l.symbolStrokeWidth||1})}q.add(d.exportingGroup).align(B(l,{width:q.width,x:v(l.x,d.buttonOffset)}),!0,"spacingBox");d.buttonOffset+=(q.width+l.buttonSpacing)*("right"===l.align?-1:1);d.exportSVGElements.push(q,
r)}}function D(){if(this.printReverseInfo){var a=this.printReverseInfo,w=a.childNodes,b=a.origDisplay;a=a.resetParams;this.moveContainers(this.renderTo);[].forEach.call(w,function(a,d){1===a.nodeType&&(a.style.display=b[d]||"")});this.isPrinting=!1;a&&this.setSize.apply(this,a);delete this.printReverseInfo;E=void 0;C(this,"afterPrint")}}function S(){var a=m.body,b=this.options.exporting.printMaxWidth,c={childNodes:a.childNodes,origDisplay:[],resetParams:void 0};this.isPrinting=!0;this.pointer.reset(null,
0);C(this,"beforePrint");b&&this.chartWidth>b&&(c.resetParams=[this.options.chart.width,void 0,!1],this.setSize(b,void 0,!1));[].forEach.call(c.childNodes,function(a,d){1===a.nodeType&&(c.origDisplay[d]=a.style.display,a.style.display="none")});this.moveContainers(a);this.printReverseInfo=c}function T(a){a.renderExporting();t(a,"redraw",a.renderExporting);t(a,"destroy",a.destroyExport)}function U(d,b,c,l,e,x,h){var f=this,w=f.options.navigation,H=f.chartWidth,K=f.chartHeight,q="cache-"+d,g=Math.max(e,
x),n=f[q];if(!n){f.exportContextMenu=f[q]=n=A("div",{className:d},{position:"absolute",zIndex:1E3,padding:g+"px",pointerEvents:"auto"},f.fixedDiv||f.container);var p=A("ul",{className:"highcharts-menu"},{listStyle:"none",margin:0,padding:0},n);f.styledMode||u(p,B({MozBoxShadow:"3px 3px 10px #888",WebkitBoxShadow:"3px 3px 10px #888",boxShadow:"3px 3px 10px #888"},w.menuStyle));n.hideMenu=function(){u(n,{display:"none"});h&&h.setState(0);f.openMenu=!1;u(f.renderTo,{overflow:"hidden"});u(f.container,
{overflow:"hidden"});k.clearTimeout(n.hideTimer);C(f,"exportMenuHidden")};f.exportEvents.push(t(n,"mouseleave",function(){n.hideTimer=r.setTimeout(n.hideMenu,500)}),t(n,"mouseenter",function(){k.clearTimeout(n.hideTimer)}),t(m,"mouseup",function(a){f.pointer.inClass(a.target,d)||n.hideMenu()}),t(n,"click",function(){f.openMenu&&n.hideMenu()}));b.forEach(function(d){"string"===typeof d&&(d=f.options.exporting.menuItemDefinitions[d]);if(P(d,!0)){var b=void 0;d.separator?b=A("hr",void 0,void 0,p):("viewData"===
d.textKey&&f.isDataTableVisible&&(d.textKey="hideData"),b=A("li",{className:"highcharts-menu-item",onclick:function(a){a&&a.stopPropagation();n.hideMenu();d.onclick&&d.onclick.apply(f,arguments)}},void 0,p),a.setElementHTML(b,d.text||f.options.lang[d.textKey]),f.styledMode||(b.onmouseover=function(){u(this,w.menuItemHoverStyle)},b.onmouseout=function(){u(this,w.menuItemStyle)},u(b,B({cursor:"pointer"},w.menuItemStyle))));f.exportDivElements.push(b)}});f.exportDivElements.push(p,n);f.exportMenuWidth=
n.offsetWidth;f.exportMenuHeight=n.offsetHeight}b={display:"block"};c+f.exportMenuWidth>H?b.right=H-c-e-g+"px":b.left=c-g+"px";l+x+f.exportMenuHeight>K&&"top"!==h.alignOptions.verticalAlign?b.bottom=K-l-g+"px":b.top=l+x-g+"px";u(n,b);u(f.renderTo,{overflow:""});u(f.container,{overflow:""});f.openMenu=!0;C(f,"exportMenuShown")}function V(a){var d=a?a.target:this,b=d.exportSVGElements,c=d.exportDivElements;a=d.exportEvents;var e;b&&(b.forEach(function(a,c){a&&(a.onclick=a.ontouchstart=null,e="cache-"+
a.menuClassName,d[e]&&delete d[e],b[c]=a.destroy())}),b.length=0);d.exportingGroup&&(d.exportingGroup.destroy(),delete d.exportingGroup);c&&(c.forEach(function(a,d){a&&(k.clearTimeout(a.hideTimer),Q(a,"mouseleave"),c[d]=a.onmouseout=a.onmouseover=a.ontouchstart=a.onclick=null,I(a))}),c.length=0);a&&(a.forEach(function(a){a()}),a.length=0)}function W(a,b){b=this.getSVGForExport(a,b);a=p(this.options.exporting,a);G.post(a.url,{filename:a.filename?a.filename.replace(/\//g,"-"):this.getFilename(),type:a.type,
width:a.width||0,scale:a.scale,svg:b},a.formAttributes)}function X(){this.styledMode&&this.inlineStyles();return this.container.innerHTML}function Y(){var a=this.userOptions.title&&this.userOptions.title.text,b=this.options.exporting.filename;if(b)return b.replace(/\//g,"-");"string"===typeof a&&(b=a.toLowerCase().replace(/<\/?[^>]+(>|$)/g,"").replace(/[\s_]+/g,"-").replace(/[^a-z0-9\-]/g,"").replace(/^[\-]+/g,"").replace(/[\-]+/g,"-").substr(0,24).replace(/[\-]+$/g,""));if(!b||5>b.length)b="chart";
return b}function Z(a){var d,c=p(this.options,a);c.plotOptions=p(this.userOptions.plotOptions,a&&a.plotOptions);c.time=p(this.userOptions.time,a&&a.time);var e=A("div",null,{position:"absolute",top:"-9999em",width:this.chartWidth+"px",height:this.chartHeight+"px"},m.body),h=this.renderTo.style.width;var k=this.renderTo.style.height;h=c.exporting.sourceWidth||c.chart.width||/px$/.test(h)&&parseInt(h,10)||(c.isGantt?800:600);k=c.exporting.sourceHeight||c.chart.height||/px$/.test(k)&&parseInt(k,10)||
400;B(c.chart,{animation:!1,renderTo:e,forExport:!0,renderer:"SVGRenderer",width:h,height:k});c.exporting.enabled=!1;delete c.data;c.series=[];this.series.forEach(function(a){d=p(a.userOptions,{animation:!1,enableMouseTracking:!1,showCheckbox:!1,visible:a.visible});d.isInternal||c.series.push(d)});var g={};this.axes.forEach(function(a){a.userOptions.internalKey||(a.userOptions.internalKey=R());a.options.isInternal||(g[a.coll]||(g[a.coll]=!0,c[a.coll]=[]),c[a.coll].push(p(a.userOptions,{visible:a.visible})))});
var f=new b(c,this.callback);a&&["xAxis","yAxis","series"].forEach(function(b){var d={};a[b]&&(d[b]=a[b],f.update(d))});this.axes.forEach(function(a){var b=O(f.axes,function(b){return b.options.internalKey===a.userOptions.internalKey}),d=a.getExtremes(),c=d.userMin;d=d.userMax;b&&("undefined"!==typeof c&&c!==b.min||"undefined"!==typeof d&&d!==b.max)&&b.setExtremes(c,d,!0,!1)});k=f.getChartHTML();C(this,"getSVG",{chartCopy:f});k=this.sanitizeSVG(k,c);c=null;f.destroy();I(e);return k}function aa(a,
b){var d=this.options.exporting;return this.getSVG(p({chart:{borderRadius:0}},d.chartOptions,b,{exporting:{sourceWidth:a&&a.sourceWidth||d.sourceWidth,sourceHeight:a&&a.sourceHeight||d.sourceHeight}}))}function L(a){return a.replace(/([A-Z])/g,function(a,b){return"-"+b.toLowerCase()})}function ba(){function a(d){function f(a,c){h=m=!1;if(e.length){for(g=e.length;g--&&!m;)m=e[g].test(c);h=!m}"transform"===c&&"none"===a&&(h=!0);for(g=b.length;g--&&!h;)h=b[g].test(c)||"function"===typeof a;h||H[c]===
a&&"svg"!==d.nodeName||l[d.nodeName][c]===a||(M&&-1===M.indexOf(c)?w+=L(c)+":"+a+";":a&&d.setAttribute(L(c),a))}var w="",h,m,g;if(1===d.nodeType&&-1===ca.indexOf(d.nodeName)){var n=r.getComputedStyle(d,null);var H="svg"===d.nodeName?{}:r.getComputedStyle(d.parentNode,null);if(!l[d.nodeName]){k=t.getElementsByTagName("svg")[0];var u=t.createElementNS(d.namespaceURI,d.nodeName);k.appendChild(u);l[d.nodeName]=p(r.getComputedStyle(u,null));"text"===d.nodeName&&delete l.text.fill;k.removeChild(u)}if(c.isFirefox||
c.isMS)for(var v in n)f(n[v],v);else J(n,f);w&&(n=d.getAttribute("style"),d.setAttribute("style",(n?n+";":"")+w));"svg"===d.nodeName&&d.setAttribute("stroke-width","1px");"text"!==d.nodeName&&[].forEach.call(d.children||d.childNodes,a)}}var b=da,e=h.inlineWhitelist,l={},k,g=m.createElement("iframe");u(g,{width:"1px",height:"1px",visibility:"hidden"});m.body.appendChild(g);var t=g.contentWindow.document;t.open();t.write('<svg xmlns="http://www.w3.org/2000/svg"></svg>');t.close();a(this.container.querySelector("svg"));
k.parentNode.removeChild(k);g.parentNode.removeChild(g)}function ea(a){(this.fixedDiv?[this.fixedDiv,this.scrollingContainer]:[this.container]).forEach(function(b){a.appendChild(b)})}function fa(){var a=this;a.exporting={update:function(b,d){a.isDirtyExporting=!0;p(!0,a.options.exporting,b);v(d,!0)&&a.redraw()}};g.addUpdate(function(b,d){a.isDirtyExporting=!0;p(!0,a.options.navigation,b);v(d,!0)&&a.redraw()},a)}function ha(){var a=this;a.isPrinting||(E=a,c.isSafari||a.beforePrint(),setTimeout(function(){r.focus();
r.print();c.isSafari||setTimeout(function(){a.afterPrint()},1E3)},1))}function ia(){var a=this,b=a.options.exporting,c=b.buttons,e=a.isDirtyExporting||!a.exportSVGElements;a.buttonOffset=0;a.isDirtyExporting&&a.destroyExport();e&&!1!==b.enabled&&(a.exportEvents=[],a.exportingGroup=a.exportingGroup||a.renderer.g("exporting-group").attr({zIndex:3}).add(),J(c,function(b){a.addButton(b)}),a.isDirtyExporting=!1)}function ja(a,b){var c=a.indexOf("</svg>")+6,d=a.substr(c);a=a.substr(0,c);b&&b.exporting&&
b.exporting.allowHTML&&d&&(d='<foreignObject x="0" y="0" width="'+b.chart.width+'" height="'+b.chart.height+'"><body xmlns="http://www.w3.org/1999/xhtml">'+d.replace(/(<(?:img|br).*?(?=>))>/g,"$1 />")+"</body></foreignObject>",a=a.replace("</svg>",d+"</svg>"));a=a.replace(/zIndex="[^"]+"/g,"").replace(/symbolName="[^"]+"/g,"").replace(/jQuery[0-9]+="[^"]+"/g,"").replace(/url\(("|&quot;)(.*?)("|&quot;);?\)/g,"url($2)").replace(/url\([^#]+#/g,"url(#").replace(/<svg /,'<svg xmlns:xlink="http://www.w3.org/1999/xlink" ').replace(/ (|NS[0-9]+:)href=/g,
" xlink:href=").replace(/\n/," ").replace(/(fill|stroke)="rgba\(([ 0-9]+,[ 0-9]+,[ 0-9]+),([ 0-9\.]+)\)"/g,'$1="rgb($2)" $1-opacity="$3"').replace(/&nbsp;/g,"\u00a0").replace(/&shy;/g,"\u00ad");this.ieSanitizeSVG&&(a=this.ieSanitizeSVG(a));return a}var N=[],da=[/-/,/^(clipPath|cssText|d|height|width)$/,/^font$/,/[lL]ogical(Width|Height)$/,/perspective/,/TapHighlightColor/,/^transition/,/^length$/],M="fill stroke strokeLinecap strokeLinejoin strokeWidth textAnchor x y".split(" ");h.inlineWhitelist=
[];var ca=["clipPath","defs","desc"],E;h.compose=function(a,b){F.compose(b);-1===N.indexOf(a)&&(N.push(a),b=a.prototype,b.afterPrint=D,b.exportChart=W,b.inlineStyles=ba,b.print=ha,b.sanitizeSVG=ja,b.getChartHTML=X,b.getSVG=Z,b.getSVGForExport=aa,b.getFilename=Y,b.moveContainers=ea,b.beforePrint=S,b.contextMenu=U,b.addButton=z,b.destroyExport=V,b.renderExporting=ia,b.callbacks.push(T),t(a,"init",fa),c.isSafari&&c.win.matchMedia("print").addListener(function(a){E&&(a.matches?E.beforePrint():E.afterPrint())}))}})(D||
(D={}));h.exporting=p(z.exporting,h.exporting);h.lang=p(z.lang,h.lang);h.navigation=p(z.navigation,h.navigation);"";"";return D});g(a,"masters/modules/exporting.src.js",[a["Core/Globals.js"],a["Extensions/Exporting/Exporting.js"],a["Core/HttpUtilities.js"]],function(a,b,g){a.HttpUtilities=g;a.ajax=g.ajax;a.getJSON=g.getJSON;a.post=g.post;b.compose(a.Chart,a.Renderer)})});
//# sourceMappingURL=exporting.js.map
