# Supplementary material for: Exosomal miR-320b regulates cardiomyocyte FOXM1 expression and may serve as an early-stage compensatory mechanism in obstructive sleep apnea
Source: PLoS One. 2025 Sep 26;20(9):e0332862. doi: 10.1371/journal.pone.0332862 (PMC12469182; doi:10.1371/journal.pone.0332862)
Supplement: S4 File — This file contains the bioinformatic prediction results from TargetScan and miRDB, as well as the experimentally validated interaction data from miRTarBase, supporting the regulatory relationship between miR-320b and FOXM1. (ZIP) [file pone.0332862.s004.zip › S4/MIRT755696 [miRNA, hsa-miR-320b __ FOXM1, target gene]_files/highcharts.js.下载]

/*
 Highcharts JS v9.2.2 (2021-08-24)

 (c) 2009-2021 Torstein Honsi

 License: www.highcharts.com/license
*/
'use strict';(function(aa,M){"object"===typeof module&&module.exports?(M["default"]=M,module.exports=aa.document?M(aa):M):"function"===typeof define&&define.amd?define("highcharts/highcharts",function(){return M(aa)}):(aa.Highcharts&&aa.Highcharts.error(16,!0),aa.Highcharts=M(aa))})("undefined"!==typeof window?window:this,function(aa){function M(r,a,C,E){r.hasOwnProperty(a)||(r[a]=E.apply(null,C))}var a={};M(a,"Core/Globals.js",[],function(){var r="undefined"!==typeof aa?aa:"undefined"!==typeof window?
window:{},a;(function(a){a.SVG_NS="http://www.w3.org/2000/svg";a.product="Highcharts";a.version="9.2.2";a.win=r;a.doc=a.win.document;a.svg=a.doc&&a.doc.createElementNS&&!!a.doc.createElementNS(a.SVG_NS,"svg").createSVGRect;a.userAgent=a.win.navigator&&a.win.navigator.userAgent||"";a.isChrome=-1!==a.userAgent.indexOf("Chrome");a.isFirefox=-1!==a.userAgent.indexOf("Firefox");a.isMS=/(edge|msie|trident)/i.test(a.userAgent)&&!a.win.opera;a.isSafari=!a.isChrome&&-1!==a.userAgent.indexOf("Safari");a.isTouchDevice=
/(Mobile|Android|Windows Phone)/.test(a.userAgent);a.isWebKit=-1!==a.userAgent.indexOf("AppleWebKit");a.deg2rad=2*Math.PI/360;a.hasBidiBug=a.isFirefox&&4>parseInt(a.userAgent.split("Firefox/")[1],10);a.hasTouch=!!a.win.TouchEvent;a.marginNames=["plotTop","marginRight","marginBottom","plotLeft"];a.noop=function(){};a.supportsPassiveEvents=function(){var r=!1;if(!a.isMS){var w=Object.defineProperty({},"passive",{get:function(){r=!0}});a.win.addEventListener&&a.win.removeEventListener&&(a.win.addEventListener("testPassive",
a.noop,w),a.win.removeEventListener("testPassive",a.noop,w))}return r}();a.charts=[];a.dateFormats={};a.seriesTypes={};a.symbolSizes={};a.chartCount=0})(a||(a={}));"";return a});M(a,"Core/Utilities.js",[a["Core/Globals.js"]],function(a){function r(b,d,e,p){var y=d?"Highcharts error":"Highcharts warning";32===b&&(b=y+": Deprecated member");var F=m(b),c=F?y+" #"+b+": www.highcharts.com/errors/"+b+"/":b.toString();if("undefined"!==typeof p){var k="";F&&(c+="?");I(p,function(b,K){k+="\n - "+K+": "+b;
F&&(c+=encodeURI(K)+"="+encodeURI(b))});c+=k}B(a,"displayError",{chart:e,code:b,message:c,params:p},function(){if(d)throw Error(c);h.console&&-1===r.messages.indexOf(c)&&console.warn(c)});r.messages.push(c)}function C(b,d){var y={};I(b,function(h,c){if(J(b[c],!0)&&!b.nodeType&&d[c])h=C(b[c],d[c]),Object.keys(h).length&&(y[c]=h);else if(J(b[c])||b[c]!==d[c])y[c]=b[c]});return y}function E(b,d){return parseInt(b,d||10)}function z(b){return"string"===typeof b}function x(b){b=Object.prototype.toString.call(b);
return"[object Array]"===b||"[object Array Iterator]"===b}function J(b,d){return!!b&&"object"===typeof b&&(!d||!x(b))}function u(b){return J(b)&&"number"===typeof b.nodeType}function n(b){var d=b&&b.constructor;return!(!J(b,!0)||u(b)||!d||!d.name||"Object"===d.name)}function m(b){return"number"===typeof b&&!isNaN(b)&&Infinity>b&&-Infinity<b}function g(b){return"undefined"!==typeof b&&null!==b}function c(b,d,h){var y;z(d)?g(h)?b.setAttribute(d,h):b&&b.getAttribute&&((y=b.getAttribute(d))||"class"!==
d||(y=b.getAttribute(d+"Name"))):I(d,function(d,y){b.setAttribute(y,d)});return y}function e(b,d){var y;b||(b={});for(y in d)b[y]=d[y];return b}function l(){for(var b=arguments,d=b.length,h=0;h<d;h++){var c=b[h];if("undefined"!==typeof c&&null!==c)return c}}function f(b,d){a.isMS&&!a.svg&&d&&"undefined"!==typeof d.opacity&&(d.filter="alpha(opacity="+100*d.opacity+")");e(b.style,d)}function v(b,d,h,c,p){b=t.createElement(b);d&&e(b,d);p&&f(b,{padding:"0",border:"none",margin:"0"});h&&f(b,h);c&&c.appendChild(b);
return b}function q(b,d){return parseFloat(b.toPrecision(d||14))}function k(b,d,c){var y=a.getStyle||k;if("width"===d)return d=Math.min(b.offsetWidth,b.scrollWidth),c=b.getBoundingClientRect&&b.getBoundingClientRect().width,c<d&&c>=d-1&&(d=Math.floor(c)),Math.max(0,d-(y(b,"padding-left",!0)||0)-(y(b,"padding-right",!0)||0));if("height"===d)return Math.max(0,Math.min(b.offsetHeight,b.scrollHeight)-(y(b,"padding-top",!0)||0)-(y(b,"padding-bottom",!0)||0));h.getComputedStyle||r(27,!0);if(b=h.getComputedStyle(b,
void 0)){var e=b.getPropertyValue(d);l(c,"opacity"!==d)&&(e=E(e))}return e}function I(b,d,h){for(var y in b)Object.hasOwnProperty.call(b,y)&&d.call(h||b[y],b[y],y,b)}function D(b,d,h){function y(d,H){var K=b.removeEventListener||a.removeEventListenerPolyfill;K&&K.call(b,d,H,!1)}function c(h){var H;if(b.nodeName){if(d){var K={};K[d]=!0}else K=h;I(K,function(b,d){if(h[d])for(H=h[d].length;H--;)y(d,h[d][H].fn)})}}var e="function"===typeof b&&b.prototype||b;if(Object.hasOwnProperty.call(e,"hcEvents")){var p=
e.hcEvents;d?(e=p[d]||[],h?(p[d]=e.filter(function(b){return h!==b.fn}),y(d,h)):(c(p),p[d]=[])):(c(p),delete e.hcEvents)}}function B(b,d,h,c){h=h||{};if(t.createEvent&&(b.dispatchEvent||b.fireEvent&&b!==a)){var y=t.createEvent("Events");y.initEvent(d,!0,!0);h=e(y,h);b.dispatchEvent?b.dispatchEvent(h):b.fireEvent(d,h)}else if(b.hcEvents){h.target||e(h,{preventDefault:function(){h.defaultPrevented=!0},target:b,type:d});y=[];for(var p=b,k=!1;p.hcEvents;)Object.hasOwnProperty.call(p,"hcEvents")&&p.hcEvents[d]&&
(y.length&&(k=!0),y.unshift.apply(y,p.hcEvents[d])),p=Object.getPrototypeOf(p);k&&y.sort(function(b,d){return b.order-d.order});y.forEach(function(d){!1===d.fn.call(b,h)&&h.preventDefault()})}c&&!h.defaultPrevented&&c.call(b,h)}var O=a.charts,t=a.doc,h=a.win;(r||(r={})).messages=[];var d;Math.easeInOutSine=function(b){return-.5*(Math.cos(Math.PI*b)-1)};var b=Array.prototype.find?function(b,d){return b.find(d)}:function(b,d){var h,y=b.length;for(h=0;h<y;h++)if(d(b[h],h))return b[h]};I({map:"map",each:"forEach",
grep:"filter",reduce:"reduce",some:"some"},function(b,d){a[d]=function(h){var y;r(32,!1,void 0,(y={},y["Highcharts."+d]="use Array."+b,y));return Array.prototype[b].apply(h,[].slice.call(arguments,1))}});var p,G=function(){var b=Math.random().toString(36).substring(2,9)+"-",d=0;return function(){return"highcharts-"+(p?"":b)+d++}}();h.jQuery&&(h.jQuery.fn.highcharts=function(){var b=[].slice.call(arguments);if(this[0])return b[0]?(new (a[z(b[0])?b.shift():"Chart"])(this[0],b[0],b[1]),this):O[c(this[0],
"data-highcharts-chart")]});b={addEvent:function(b,d,h,c){void 0===c&&(c={});var y="function"===typeof b&&b.prototype||b;Object.hasOwnProperty.call(y,"hcEvents")||(y.hcEvents={});y=y.hcEvents;a.Point&&b instanceof a.Point&&b.series&&b.series.chart&&(b.series.chart.runTrackerClick=!0);var p=b.addEventListener||a.addEventListenerPolyfill;p&&p.call(b,d,h,a.supportsPassiveEvents?{passive:void 0===c.passive?-1!==d.indexOf("touch"):c.passive,capture:!1}:!1);y[d]||(y[d]=[]);y[d].push({fn:h,order:"number"===
typeof c.order?c.order:Infinity});y[d].sort(function(b,d){return b.order-d.order});return function(){D(b,d,h)}},arrayMax:function(b){for(var d=b.length,h=b[0];d--;)b[d]>h&&(h=b[d]);return h},arrayMin:function(b){for(var d=b.length,h=b[0];d--;)b[d]<h&&(h=b[d]);return h},attr:c,clamp:function(b,d,h){return b>d?b<h?b:h:d},cleanRecursively:C,clearTimeout:function(b){g(b)&&clearTimeout(b)},correctFloat:q,createElement:v,css:f,defined:g,destroyObjectProperties:function(b,d){I(b,function(h,c){h&&h!==d&&
h.destroy&&h.destroy();delete b[c]})},discardElement:function(b){d||(d=v("div"));b&&d.appendChild(b);d.innerHTML=""},erase:function(b,d){for(var h=b.length;h--;)if(b[h]===d){b.splice(h,1);break}},error:r,extend:e,extendClass:function(b,d){var h=function(){};h.prototype=new b;e(h.prototype,d);return h},find:b,fireEvent:B,getMagnitude:function(b){return Math.pow(10,Math.floor(Math.log(b)/Math.LN10))},getNestedProperty:function(b,d){for(b=b.split(".");b.length&&g(d);){var c=b.shift();if("undefined"===
typeof c||"__proto__"===c)return;d=d[c];if(!g(d)||"function"===typeof d||"number"===typeof d.nodeType||d===h)return}return d},getStyle:k,inArray:function(b,d,h){r(32,!1,void 0,{"Highcharts.inArray":"use Array.indexOf"});return d.indexOf(b,h)},isArray:x,isClass:n,isDOMElement:u,isFunction:function(b){return"function"===typeof b},isNumber:m,isObject:J,isString:z,keys:function(b){r(32,!1,void 0,{"Highcharts.keys":"use Object.keys"});return Object.keys(b)},merge:function(){var b,d=arguments,h={},c=function(b,
d){"object"!==typeof b&&(b={});I(d,function(h,H){"__proto__"!==H&&"constructor"!==H&&(!J(h,!0)||n(h)||u(h)?b[H]=d[H]:b[H]=c(b[H]||{},h))});return b};!0===d[0]&&(h=d[1],d=Array.prototype.slice.call(d,2));var p=d.length;for(b=0;b<p;b++)h=c(h,d[b]);return h},normalizeTickInterval:function(b,d,h,c,p){var e=b;h=l(h,1);var k=b/h;d||(d=p?[1,1.2,1.5,2,2.5,3,4,5,6,8,10]:[1,2,2.5,5,10],!1===c&&(1===h?d=d.filter(function(b){return 0===b%1}):.1>=h&&(d=[1/h])));for(c=0;c<d.length&&!(e=d[c],p&&e*h>=b||!p&&k<=(d[c]+
(d[c+1]||d[c]))/2);c++);return e=q(e*h,-Math.round(Math.log(.001)/Math.LN10))},objectEach:I,offset:function(b){var d=t.documentElement;b=b.parentElement||b.parentNode?b.getBoundingClientRect():{top:0,left:0,width:0,height:0};return{top:b.top+(h.pageYOffset||d.scrollTop)-(d.clientTop||0),left:b.left+(h.pageXOffset||d.scrollLeft)-(d.clientLeft||0),width:b.width,height:b.height}},pad:function(b,d,h){return Array((d||2)+1-String(b).replace("-","").length).join(h||"0")+b},pick:l,pInt:E,relativeLength:function(b,
d,h){return/%$/.test(b)?d*parseFloat(b)/100+(h||0):parseFloat(b)},removeEvent:D,splat:function(b){return x(b)?b:[b]},stableSort:function(b,d){var h=b.length,c,p;for(p=0;p<h;p++)b[p].safeI=p;b.sort(function(b,h){c=d(b,h);return 0===c?b.safeI-h.safeI:c});for(p=0;p<h;p++)delete b[p].safeI},syncTimeout:function(b,d,h){if(0<d)return setTimeout(b,d,h);b.call(0,h);return-1},timeUnits:{millisecond:1,second:1E3,minute:6E4,hour:36E5,day:864E5,week:6048E5,month:24192E5,year:314496E5},uniqueKey:G,useSerialIds:function(b){return p=
l(b,p)},wrap:function(b,d,h){var c=b[d];b[d]=function(){var b=Array.prototype.slice.call(arguments),d=arguments,p=this;p.proceed=function(){c.apply(p,arguments.length?arguments:d)};b.unshift(c);b=h.apply(this,b);p.proceed=null;return b}}};"";return b});M(a,"Core/Color/Palette.js",[],function(){return{colors:"#7cb5ec #434348 #90ed7d #f7a35c #8085e9 #f15c80 #e4d354 #2b908f #f45b5b #91e8e1".split(" "),backgroundColor:"#ffffff",neutralColor100:"#000000",neutralColor80:"#333333",neutralColor60:"#666666",
neutralColor40:"#999999",neutralColor20:"#cccccc",neutralColor10:"#e6e6e6",neutralColor5:"#f2f2f2",neutralColor3:"#f7f7f7",highlightColor100:"#003399",highlightColor80:"#335cad",highlightColor60:"#6685c2",highlightColor20:"#ccd6eb",highlightColor10:"#e6ebf5",positiveColor:"#06b535",negativeColor:"#f21313"}});M(a,"Core/Chart/ChartDefaults.js",[a["Core/Color/Palette.js"]],function(a){return{panning:{enabled:!1,type:"x"},styledMode:!1,borderRadius:0,colorCount:10,defaultSeriesType:"line",ignoreHiddenSeries:!0,
spacing:[10,10,15,10],resetZoomButton:{theme:{zIndex:6},position:{align:"right",x:-10,y:10}},zoomBySingleTouch:!1,width:null,height:null,borderColor:a.highlightColor80,backgroundColor:a.backgroundColor,plotBorderColor:a.neutralColor20}});M(a,"Core/Color/Color.js",[a["Core/Globals.js"],a["Core/Utilities.js"]],function(a,w){var r=w.isNumber,E=w.merge,z=w.pInt;w=function(){function x(r){this.rgba=[NaN,NaN,NaN,NaN];this.input=r;var u=a.Color;if(u&&u!==x)return new u(r);if(!(this instanceof x))return new x(r);
this.init(r)}x.parse=function(a){return a?new x(a):x.None};x.prototype.init=function(a){var u;if("object"===typeof a&&"undefined"!==typeof a.stops)this.stops=a.stops.map(function(c){return new x(c[1])});else if("string"===typeof a){this.input=a=x.names[a.toLowerCase()]||a;if("#"===a.charAt(0)){var n=a.length;var m=parseInt(a.substr(1),16);7===n?u=[(m&16711680)>>16,(m&65280)>>8,m&255,1]:4===n&&(u=[(m&3840)>>4|(m&3840)>>8,(m&240)>>4|m&240,(m&15)<<4|m&15,1])}if(!u)for(m=x.parsers.length;m--&&!u;){var g=
x.parsers[m];(n=g.regex.exec(a))&&(u=g.parse(n))}}u&&(this.rgba=u)};x.prototype.get=function(a){var u=this.input,n=this.rgba;if("object"===typeof u&&"undefined"!==typeof this.stops){var m=E(u);m.stops=[].slice.call(m.stops);this.stops.forEach(function(g,c){m.stops[c]=[m.stops[c][0],g.get(a)]});return m}return n&&r(n[0])?"rgb"===a||!a&&1===n[3]?"rgb("+n[0]+","+n[1]+","+n[2]+")":"a"===a?""+n[3]:"rgba("+n.join(",")+")":u};x.prototype.brighten=function(a){var u=this.rgba;if(this.stops)this.stops.forEach(function(m){m.brighten(a)});
else if(r(a)&&0!==a)for(var n=0;3>n;n++)u[n]+=z(255*a),0>u[n]&&(u[n]=0),255<u[n]&&(u[n]=255);return this};x.prototype.setOpacity=function(a){this.rgba[3]=a;return this};x.prototype.tweenTo=function(a,u){var n=this.rgba,m=a.rgba;if(!r(n[0])||!r(m[0]))return a.input||"none";a=1!==m[3]||1!==n[3];return(a?"rgba(":"rgb(")+Math.round(m[0]+(n[0]-m[0])*(1-u))+","+Math.round(m[1]+(n[1]-m[1])*(1-u))+","+Math.round(m[2]+(n[2]-m[2])*(1-u))+(a?","+(m[3]+(n[3]-m[3])*(1-u)):"")+")"};x.names={white:"#ffffff",black:"#000000"};
x.parsers=[{regex:/rgba\(\s*([0-9]{1,3})\s*,\s*([0-9]{1,3})\s*,\s*([0-9]{1,3})\s*,\s*([0-9]?(?:\.[0-9]+)?)\s*\)/,parse:function(a){return[z(a[1]),z(a[2]),z(a[3]),parseFloat(a[4],10)]}},{regex:/rgb\(\s*([0-9]{1,3})\s*,\s*([0-9]{1,3})\s*,\s*([0-9]{1,3})\s*\)/,parse:function(a){return[z(a[1]),z(a[2]),z(a[3]),1]}}];x.None=new x("");return x}();"";return w});M(a,"Core/Time.js",[a["Core/Globals.js"],a["Core/Utilities.js"]],function(a,w){var r=a.win,E=w.defined,z=w.error,x=w.extend,J=w.isObject,u=w.merge,
n=w.objectEach,m=w.pad,g=w.pick,c=w.splat,e=w.timeUnits,l=a.isSafari&&r.Intl&&r.Intl.DateTimeFormat.prototype.formatRange,f=a.isSafari&&r.Intl&&!r.Intl.DateTimeFormat.prototype.formatRange;w=function(){function v(c){this.options={};this.variableTimezone=this.useUTC=!1;this.Date=r.Date;this.getTimezoneOffset=this.timezoneOffsetFunction();this.update(c)}v.prototype.get=function(c,e){if(this.variableTimezone||this.timezoneOffset){var k=e.getTime(),f=k-this.getTimezoneOffset(e);e.setTime(f);c=e["getUTC"+
c]();e.setTime(k);return c}return this.useUTC?e["getUTC"+c]():e["get"+c]()};v.prototype.set=function(c,e,f){if(this.variableTimezone||this.timezoneOffset){if("Milliseconds"===c||"Seconds"===c||"Minutes"===c&&0===this.getTimezoneOffset(e)%36E5)return e["setUTC"+c](f);var k=this.getTimezoneOffset(e);k=e.getTime()-k;e.setTime(k);e["setUTC"+c](f);c=this.getTimezoneOffset(e);k=e.getTime()+c;return e.setTime(k)}return this.useUTC||l&&"FullYear"===c?e["setUTC"+c](f):e["set"+c](f)};v.prototype.update=function(c){var e=
g(c&&c.useUTC,!0);this.options=c=u(!0,this.options||{},c);this.Date=c.Date||r.Date||Date;this.timezoneOffset=(this.useUTC=e)&&c.timezoneOffset;this.getTimezoneOffset=this.timezoneOffsetFunction();this.variableTimezone=e&&!(!c.getTimezoneOffset&&!c.timezone)};v.prototype.makeTime=function(c,e,l,v,B,a){if(this.useUTC){var k=this.Date.UTC.apply(0,arguments);var h=this.getTimezoneOffset(k);k+=h;var d=this.getTimezoneOffset(k);h!==d?k+=d-h:h-36E5!==this.getTimezoneOffset(k-36E5)||f||(k-=36E5)}else k=(new this.Date(c,
e,g(l,1),g(v,0),g(B,0),g(a,0))).getTime();return k};v.prototype.timezoneOffsetFunction=function(){var c=this,e=this.options,f=e.moment||r.moment;if(!this.useUTC)return function(c){return 6E4*(new Date(c.toString())).getTimezoneOffset()};if(e.timezone){if(f)return function(c){return 6E4*-f.tz(c,e.timezone).utcOffset()};z(25)}return this.useUTC&&e.getTimezoneOffset?function(c){return 6E4*e.getTimezoneOffset(c.valueOf())}:function(){return 6E4*(c.timezoneOffset||0)}};v.prototype.dateFormat=function(c,
e,f){if(!E(e)||isNaN(e))return a.defaultOptions.lang&&a.defaultOptions.lang.invalidDate||"";c=g(c,"%Y-%m-%d %H:%M:%S");var k=this,l=new this.Date(e),q=this.get("Hours",l),t=this.get("Day",l),h=this.get("Date",l),d=this.get("Month",l),b=this.get("FullYear",l),p=a.defaultOptions.lang,G=p&&p.weekdays,y=p&&p.shortWeekdays;l=x({a:y?y[t]:G[t].substr(0,3),A:G[t],d:m(h),e:m(h,2," "),w:t,b:p.shortMonths[d],B:p.months[d],m:m(d+1),o:d+1,y:b.toString().substr(2,2),Y:b,H:m(q),k:q,I:m(q%12||12),l:q%12||12,M:m(this.get("Minutes",
l)),p:12>q?"AM":"PM",P:12>q?"am":"pm",S:m(l.getSeconds()),L:m(Math.floor(e%1E3),3)},a.dateFormats);n(l,function(b,d){for(;-1!==c.indexOf("%"+d);)c=c.replace("%"+d,"function"===typeof b?b.call(k,e):b)});return f?c.substr(0,1).toUpperCase()+c.substr(1):c};v.prototype.resolveDTLFormat=function(e){return J(e,!0)?e:(e=c(e),{main:e[0],from:e[1],to:e[2]})};v.prototype.getTimeTicks=function(c,k,f,l){var q=this,v=[],t={},h=new q.Date(k),d=c.unitRange,b=c.count||1,p;l=g(l,1);if(E(k)){q.set("Milliseconds",h,
d>=e.second?0:b*Math.floor(q.get("Milliseconds",h)/b));d>=e.second&&q.set("Seconds",h,d>=e.minute?0:b*Math.floor(q.get("Seconds",h)/b));d>=e.minute&&q.set("Minutes",h,d>=e.hour?0:b*Math.floor(q.get("Minutes",h)/b));d>=e.hour&&q.set("Hours",h,d>=e.day?0:b*Math.floor(q.get("Hours",h)/b));d>=e.day&&q.set("Date",h,d>=e.month?1:Math.max(1,b*Math.floor(q.get("Date",h)/b)));if(d>=e.month){q.set("Month",h,d>=e.year?0:b*Math.floor(q.get("Month",h)/b));var G=q.get("FullYear",h)}d>=e.year&&q.set("FullYear",
h,G-G%b);d===e.week&&(G=q.get("Day",h),q.set("Date",h,q.get("Date",h)-G+l+(G<l?-7:0)));G=q.get("FullYear",h);l=q.get("Month",h);var y=q.get("Date",h),a=q.get("Hours",h);k=h.getTime();!q.variableTimezone&&q.useUTC||!E(f)||(p=f-k>4*e.month||q.getTimezoneOffset(k)!==q.getTimezoneOffset(f));k=h.getTime();for(h=1;k<f;)v.push(k),k=d===e.year?q.makeTime(G+h*b,0):d===e.month?q.makeTime(G,l+h*b):!p||d!==e.day&&d!==e.week?p&&d===e.hour&&1<b?q.makeTime(G,l,y,a+h*b):k+d*b:q.makeTime(G,l,y+h*b*(d===e.day?1:7)),
h++;v.push(k);d<=e.hour&&1E4>v.length&&v.forEach(function(b){0===b%18E5&&"000000000"===q.dateFormat("%H%M%S%L",b)&&(t[b]="day")})}v.info=x(c,{higherRanks:t,totalRange:d*b});return v};v.prototype.getDateFormat=function(c,k,f,g){var l=this.dateFormat("%m-%d %H:%M:%S.%L",k),q={millisecond:15,second:12,minute:9,hour:6,day:3},t="millisecond";for(h in e){if(c===e.week&&+this.dateFormat("%w",k)===f&&"00:00:00.000"===l.substr(6)){var h="week";break}if(e[h]>c){h=t;break}if(q[h]&&l.substr(q[h])!=="01-01 00:00:00.000".substr(q[h]))break;
"week"!==h&&(t=h)}if(h)var d=this.resolveDTLFormat(g[h]).main;return d};return v}();"";return w});M(a,"Core/DefaultOptions.js",[a["Core/Chart/ChartDefaults.js"],a["Core/Color/Color.js"],a["Core/Globals.js"],a["Core/Color/Palette.js"],a["Core/Time.js"],a["Core/Utilities.js"]],function(a,w,C,E,z,x){w=w.parse;var r=x.merge,u={colors:E.colors,symbols:["circle","diamond","square","triangle","triangle-down"],lang:{loading:"Loading...",months:"January February March April May June July August September October November December".split(" "),
shortMonths:"Jan Feb Mar Apr May Jun Jul Aug Sep Oct Nov Dec".split(" "),weekdays:"Sunday Monday Tuesday Wednesday Thursday Friday Saturday".split(" "),decimalPoint:".",numericSymbols:"kMGTPE".split(""),resetZoom:"Reset zoom",resetZoomTitle:"Reset zoom level 1:1",thousandsSep:" "},global:{},time:{Date:void 0,getTimezoneOffset:void 0,timezone:void 0,timezoneOffset:0,useUTC:!0},chart:a,title:{text:"Chart title",align:"center",margin:15,widthAdjust:-44},subtitle:{text:"",align:"center",widthAdjust:-44},
caption:{margin:15,text:"",align:"left",verticalAlign:"bottom"},plotOptions:{},labels:{style:{position:"absolute",color:E.neutralColor80}},legend:{enabled:!0,align:"center",alignColumns:!0,className:"highcharts-no-tooltip",layout:"horizontal",labelFormatter:function(){return this.name},borderColor:E.neutralColor40,borderRadius:0,navigation:{activeColor:E.highlightColor100,inactiveColor:E.neutralColor20},itemStyle:{color:E.neutralColor80,cursor:"pointer",fontSize:"12px",fontWeight:"bold",textOverflow:"ellipsis"},
itemHoverStyle:{color:E.neutralColor100},itemHiddenStyle:{color:E.neutralColor20},shadow:!1,itemCheckboxStyle:{position:"absolute",width:"13px",height:"13px"},squareSymbol:!0,symbolPadding:5,verticalAlign:"bottom",x:0,y:0,title:{style:{fontWeight:"bold"}}},loading:{labelStyle:{fontWeight:"bold",position:"relative",top:"45%"},style:{position:"absolute",backgroundColor:E.backgroundColor,opacity:.5,textAlign:"center"}},tooltip:{enabled:!0,animation:C.svg,borderRadius:3,dateTimeLabelFormats:{millisecond:"%A, %b %e, %H:%M:%S.%L",
second:"%A, %b %e, %H:%M:%S",minute:"%A, %b %e, %H:%M",hour:"%A, %b %e, %H:%M",day:"%A, %b %e, %Y",week:"Week from %A, %b %e, %Y",month:"%B %Y",year:"%Y"},footerFormat:"",headerShape:"callout",hideDelay:500,padding:8,shape:"callout",shared:!1,snap:C.isTouchDevice?25:10,headerFormat:'<span style="font-size: 10px">{point.key}</span><br/>',pointFormat:'<span style="color:{point.color}">\u25cf</span> {series.name}: <b>{point.y}</b><br/>',backgroundColor:w(E.neutralColor3).setOpacity(.85).get(),borderWidth:1,
shadow:!0,stickOnContact:!1,style:{color:E.neutralColor80,cursor:"default",fontSize:"12px",whiteSpace:"nowrap"},useHTML:!1},credits:{enabled:!0,href:"https://www.highcharts.com?credits",position:{align:"right",x:-10,verticalAlign:"bottom",y:-5},style:{cursor:"pointer",color:E.neutralColor40,fontSize:"9px"},text:"Highcharts.com"}};u.chart.styledMode=!1;"";var n=new z(r(u.global,u.time));a={defaultOptions:u,defaultTime:n,getOptions:function(){return u},setOptions:function(a){r(!0,u,a);if(a.time||a.global)C.time?
C.time.update(r(u.global,u.time,a.global,a.time)):C.time=n;return u}};"";return a});M(a,"Core/Animation/Fx.js",[a["Core/Color/Color.js"],a["Core/Globals.js"],a["Core/Utilities.js"]],function(a,w,C){var r=a.parse,z=w.win,x=C.isNumber,J=C.objectEach;return function(){function a(a,m,g){this.pos=NaN;this.options=m;this.elem=a;this.prop=g}a.prototype.dSetter=function(){var a=this.paths,m=a&&a[0];a=a&&a[1];var g=this.now||0,c=[];if(1!==g&&m&&a)if(m.length===a.length&&1>g)for(var e=0;e<a.length;e++){for(var l=
m[e],f=a[e],v=[],q=0;q<f.length;q++){var k=l[q],I=f[q];x(k)&&x(I)&&("A"!==f[0]||4!==q&&5!==q)?v[q]=k+g*(I-k):v[q]=I}c.push(v)}else c=a;else c=this.toD||[];this.elem.attr("d",c,void 0,!0)};a.prototype.update=function(){var a=this.elem,m=this.prop,g=this.now,c=this.options.step;if(this[m+"Setter"])this[m+"Setter"]();else a.attr?a.element&&a.attr(m,g,null,!0):a.style[m]=g+this.unit;c&&c.call(a,g,this)};a.prototype.run=function(n,m,g){var c=this,e=c.options,l=function(e){return l.stopped?!1:c.step(e)},
f=z.requestAnimationFrame||function(c){setTimeout(c,13)},v=function(){for(var c=0;c<a.timers.length;c++)a.timers[c]()||a.timers.splice(c--,1);a.timers.length&&f(v)};n!==m||this.elem["forceAnimate:"+this.prop]?(this.startTime=+new Date,this.start=n,this.end=m,this.unit=g,this.now=this.start,this.pos=0,l.elem=this.elem,l.prop=this.prop,l()&&1===a.timers.push(l)&&f(v)):(delete e.curAnim[this.prop],e.complete&&0===Object.keys(e.curAnim).length&&e.complete.call(this.elem))};a.prototype.step=function(a){var m=
+new Date,g=this.options,c=this.elem,e=g.complete,l=g.duration,f=g.curAnim;if(c.attr&&!c.element)a=!1;else if(a||m>=l+this.startTime){this.now=this.end;this.pos=1;this.update();var v=f[this.prop]=!0;J(f,function(c){!0!==c&&(v=!1)});v&&e&&e.call(c);a=!1}else this.pos=g.easing((m-this.startTime)/l),this.now=this.start+(this.end-this.start)*this.pos,this.update(),a=!0;return a};a.prototype.initPath=function(a,m,g){function c(c,e){for(;c.length<D;){var f=c[0],h=e[D-c.length];h&&"M"===f[0]&&(c[0]="C"===
h[0]?["C",f[1],f[2],f[1],f[2],f[1],f[2]]:["L",f[1],f[2]]);c.unshift(f);v&&(f=c.pop(),c.push(c[c.length-1],f))}}function e(c,e){for(;c.length<D;)if(e=c[Math.floor(c.length/q)-1].slice(),"C"===e[0]&&(e[1]=e[5],e[2]=e[6]),v){var f=c[Math.floor(c.length/q)].slice();c.splice(c.length/2,0,e,f)}else c.push(e)}var l=a.startX,f=a.endX;g=g.slice();var v=a.isArea,q=v?2:1;m=m&&m.slice();if(!m)return[g,g];if(l&&f&&f.length){for(a=0;a<l.length;a++)if(l[a]===f[0]){var k=a;break}else if(l[0]===f[f.length-l.length+
a]){k=a;var I=!0;break}else if(l[l.length-1]===f[f.length-l.length+a]){k=l.length-a;break}"undefined"===typeof k&&(m=[])}if(m.length&&x(k)){var D=g.length+k*q;I?(c(m,g),e(g,m)):(c(g,m),e(m,g))}return[m,g]};a.prototype.fillSetter=function(){a.prototype.strokeSetter.apply(this,arguments)};a.prototype.strokeSetter=function(){this.elem.attr(this.prop,r(this.start).tweenTo(r(this.end),this.pos),null,!0)};a.timers=[];return a}()});M(a,"Core/Animation/AnimationUtilities.js",[a["Core/Animation/Fx.js"],a["Core/Utilities.js"]],
function(a,w){function r(c){return n(c)?m({duration:500,defer:0},c):{duration:c?500:0,defer:0}}function E(c,g){for(var e=a.timers.length;e--;)a.timers[e].elem!==c||g&&g!==a.timers[e].prop||(a.timers[e].stopped=!0)}var z=w.defined,x=w.getStyle,J=w.isArray,u=w.isNumber,n=w.isObject,m=w.merge,g=w.objectEach,c=w.pick;return{animate:function(c,l,f){var e,q="",k,I;if(!n(f)){var D=arguments;f={duration:D[2],easing:D[3],complete:D[4]}}u(f.duration)||(f.duration=400);f.easing="function"===typeof f.easing?
f.easing:Math[f.easing]||Math.easeInOutSine;f.curAnim=m(l);g(l,function(g,v){E(c,v);I=new a(c,f,v);k=void 0;"d"===v&&J(l.d)?(I.paths=I.initPath(c,c.pathArray,l.d),I.toD=l.d,e=0,k=1):c.attr?e=c.attr(v):(e=parseFloat(x(c,v))||0,"opacity"!==v&&(q="px"));k||(k=g);"string"===typeof k&&k.match("px")&&(k=k.replace(/px/g,""));I.run(e,k,q)})},animObject:r,getDeferredAnimation:function(c,g,f){var e=r(g),a=0,k=0;(f?[f]:c.series).forEach(function(c){c=r(c.options.animation);a=g&&z(g.defer)?e.defer:Math.max(a,
c.duration+c.defer);k=Math.min(e.duration,c.duration)});c.renderer.forExport&&(a=0);return{defer:Math.max(0,a-k),duration:Math.min(a,k)}},setAnimation:function(e,g){g.renderer.globalAnimation=c(e,g.options.chart.animation,!0)},stop:E}});M(a,"Core/Renderer/HTML/AST.js",[a["Core/Globals.js"],a["Core/Utilities.js"]],function(a,w){var r=a.SVG_NS,E=w.attr,z=w.createElement,x=w.discardElement,J=w.error,u=w.isString,n=w.objectEach,m=w.splat;try{var g=!!(new DOMParser).parseFromString("","text/html")}catch(c){g=
!1}w=function(){function c(c){this.nodes="string"===typeof c?this.parseMarkup(c):c}c.filterUserAttributes=function(e){n(e,function(g,f){var a=!0;-1===c.allowedAttributes.indexOf(f)&&(a=!1);-1!==["background","dynsrc","href","lowsrc","src"].indexOf(f)&&(a=u(g)&&c.allowedReferences.some(function(c){return 0===g.indexOf(c)}));a||(J("Highcharts warning: Invalid attribute '"+f+"' in config"),delete e[f])});return e};c.setElementHTML=function(e,g){e.innerHTML="";g&&(new c(g)).addToDOM(e)};c.prototype.addToDOM=
function(e){function g(e,l){var f;m(e).forEach(function(e){var k=e.tagName,q=e.textContent?a.doc.createTextNode(e.textContent):void 0;if(k)if("#text"===k)var v=q;else if(-1!==c.allowedTags.indexOf(k)){k=a.doc.createElementNS("svg"===k?r:l.namespaceURI||r,k);var m=e.attributes||{};n(e,function(c,h){"tagName"!==h&&"attributes"!==h&&"children"!==h&&"textContent"!==h&&(m[h]=c)});E(k,c.filterUserAttributes(m));q&&k.appendChild(q);g(e.children||[],k);v=k}else J("Highcharts warning: Invalid tagName '"+k+
"' in config");v&&l.appendChild(v);f=v});return f}return g(this.nodes,e)};c.prototype.parseMarkup=function(c){var e=[];c=c.trim();if(g)c=(new DOMParser).parseFromString(c,"text/html");else{var f=z("div");f.innerHTML=c;c={body:f}}var a=function(c,e){var f=c.nodeName.toLowerCase(),k={tagName:f};"#text"===f&&(k.textContent=c.textContent||"");if(f=c.attributes){var g={};[].forEach.call(f,function(c){g[c.name]=c.value});k.attributes=g}if(c.childNodes.length){var l=[];[].forEach.call(c.childNodes,function(c){a(c,
l)});l.length&&(k.children=l)}e.push(k)};[].forEach.call(c.body.childNodes,function(c){return a(c,e)});f&&x(f);return e};c.allowedAttributes="aria-controls aria-describedby aria-expanded aria-haspopup aria-hidden aria-label aria-labelledby aria-live aria-pressed aria-readonly aria-roledescription aria-selected class clip-path color colspan cx cy d dx dy disabled fill height href id in markerHeight markerWidth offset opacity orient padding paddingLeft paddingRight patternUnits r refX refY role scope slope src startOffset stdDeviation stroke stroke-linecap stroke-width style tableValues result rowspan summary target tabindex text-align textAnchor textLength type valign width x x1 x2 y y1 y2 zIndex".split(" ");
c.allowedReferences="https:// http:// mailto: / ../ ./ #".split(" ");c.allowedTags="a b br button caption circle clipPath code dd defs div dl dt em feComponentTransfer feFuncA feFuncB feFuncG feFuncR feGaussianBlur feOffset feMerge feMergeNode filter h1 h2 h3 h4 h5 h6 hr i img li linearGradient marker ol p path pattern pre rect small span stop strong style sub sup svg table text thead tbody tspan td th tr u ul #text".split(" ");return c}();"";return w});M(a,"Core/FormatUtilities.js",[a["Core/DefaultOptions.js"],
a["Core/Utilities.js"]],function(a,w){function r(a,g,c,e){a=+a||0;g=+g;var l=E.lang,f=(a.toString().split(".")[1]||"").split("e")[0].length,v=a.toString().split("e"),q=g;if(-1===g)g=Math.min(f,20);else if(!J(g))g=2;else if(g&&v[1]&&0>v[1]){var k=g+ +v[1];0<=k?(v[0]=(+v[0]).toExponential(k).split("e")[0],g=k):(v[0]=v[0].split(".")[0]||0,a=20>g?(v[0]*Math.pow(10,v[1])).toFixed(g):0,v[1]=0)}k=(Math.abs(v[1]?v[0]:a)+Math.pow(10,-Math.max(g,f)-1)).toFixed(g);f=String(n(k));var m=3<f.length?f.length%3:
0;c=u(c,l.decimalPoint);e=u(e,l.thousandsSep);a=(0>a?"-":"")+(m?f.substr(0,m)+e:"");a=0>+v[1]&&!q?"0":a+f.substr(m).replace(/(\d{3})(?=\d)/g,"$1"+e);g&&(a+=c+k.slice(-g));v[1]&&0!==+a&&(a+="e"+v[1]);return a}var E=a.defaultOptions,z=a.defaultTime,x=w.getNestedProperty,J=w.isNumber,u=w.pick,n=w.pInt;return{dateFormat:function(a,g,c){return z.dateFormat(a,g,c)},format:function(a,g,c){var e="{",l=!1,f=/f$/,v=/\.([0-9])/,q=E.lang,k=c&&c.time||z;c=c&&c.numberFormatter||r;for(var m=[];a;){var D=a.indexOf(e);
if(-1===D)break;var B=a.slice(0,D);if(l){B=B.split(":");e=x(B.shift()||"",g);if(B.length&&"number"===typeof e)if(B=B.join(":"),f.test(B)){var u=parseInt((B.match(v)||["","-1"])[1],10);null!==e&&(e=c(e,u,q.decimalPoint,-1<B.indexOf(",")?q.thousandsSep:""))}else e=k.dateFormat(B,e);m.push(e)}else m.push(B);a=a.slice(D+1);e=(l=!l)?"}":"{"}m.push(a);return m.join("")},numberFormat:r}});M(a,"Core/Renderer/RendererUtilities.js",[a["Core/Utilities.js"]],function(a){var r=a.clamp,C=a.pick,E=a.stableSort,
z;(function(a){function x(a,n,m){var g=a,c=g.reducedLen||n,e=function(c,e){return(e.rank||0)-(c.rank||0)},l=function(c,e){return c.target-e.target},f,v=!0,q=[],k=0;for(f=a.length;f--;)k+=a[f].size;if(k>c){E(a,e);for(k=f=0;k<=c;)k+=a[f].size,f++;q=a.splice(f-1,a.length)}E(a,l);for(a=a.map(function(c){return{size:c.size,targets:[c.target],align:C(c.align,.5)}});v;){for(f=a.length;f--;)c=a[f],e=(Math.min.apply(0,c.targets)+Math.max.apply(0,c.targets))/2,c.pos=r(e-c.size*c.align,0,n-c.size);f=a.length;
for(v=!1;f--;)0<f&&a[f-1].pos+a[f-1].size>a[f].pos&&(a[f-1].size+=a[f].size,a[f-1].targets=a[f-1].targets.concat(a[f].targets),a[f-1].align=.5,a[f-1].pos+a[f-1].size>n&&(a[f-1].pos=n-a[f-1].size),a.splice(f,1),v=!0)}g.push.apply(g,q);f=0;a.some(function(c){var e=0;return(c.targets||[]).some(function(){g[f].pos=c.pos+e;if("undefined"!==typeof m&&Math.abs(g[f].pos-g[f].target)>m)return g.slice(0,f+1).forEach(function(c){return delete c.pos}),g.reducedLen=(g.reducedLen||n)-.1*n,g.reducedLen>.1*n&&x(g,
n,m),!0;e+=g[f].size;f++;return!1})});E(g,l);return g}a.distribute=x})(z||(z={}));return z});M(a,"Core/Renderer/SVG/SVGElement.js",[a["Core/Animation/AnimationUtilities.js"],a["Core/Renderer/HTML/AST.js"],a["Core/Color/Color.js"],a["Core/Globals.js"],a["Core/Color/Palette.js"],a["Core/Utilities.js"]],function(a,w,C,E,z,x){var r=a.animate,u=a.animObject,n=a.stop,m=E.deg2rad,g=E.doc,c=E.noop,e=E.svg,l=E.SVG_NS,f=E.win,v=x.addEvent,q=x.attr,k=x.createElement,I=x.css,D=x.defined,B=x.erase,O=x.extend,
t=x.fireEvent,h=x.isArray,d=x.isFunction,b=x.isNumber,p=x.isString,G=x.merge,y=x.objectEach,L=x.pick,F=x.pInt,P=x.syncTimeout,S=x.uniqueKey;a=function(){function a(){this.element=void 0;this.onEvents={};this.opacity=1;this.renderer=void 0;this.SVG_NS=l;this.symbolCustomAttribs="x y width height r start end innerR anchorX anchorY rounded".split(" ")}a.prototype._defaultGetter=function(b){b=L(this[b+"Value"],this[b],this.element?this.element.getAttribute(b):null,0);/^[\-0-9\.]+$/.test(b)&&(b=parseFloat(b));
return b};a.prototype._defaultSetter=function(b,d,c){c.setAttribute(d,b)};a.prototype.add=function(b){var d=this.renderer,c=this.element;b&&(this.parentGroup=b);this.parentInverted=b&&b.inverted;"undefined"!==typeof this.textStr&&"text"===this.element.nodeName&&d.buildText(this);this.added=!0;if(!b||b.handleZ||this.zIndex)var K=this.zIndexSetter();K||(b?b.element:d.box).appendChild(c);if(this.onAdd)this.onAdd();return this};a.prototype.addClass=function(b,d){var c=d?"":this.attr("class")||"";b=(b||
"").split(/ /g).reduce(function(b,d){-1===c.indexOf(d)&&b.push(d);return b},c?[c]:[]).join(" ");b!==c&&this.attr("class",b);return this};a.prototype.afterSetters=function(){this.doTransform&&(this.updateTransform(),this.doTransform=!1)};a.prototype.align=function(b,d,c){var K={},h=this.renderer,H=h.alignedObjects,a,e,A;if(b){if(this.alignOptions=b,this.alignByTranslate=d,!c||p(c))this.alignTo=a=c||"renderer",B(H,this),H.push(this),c=void 0}else b=this.alignOptions,d=this.alignByTranslate,a=this.alignTo;
c=L(c,h[a],"scrollablePlotBox"===a?h.plotBox:void 0,h);a=b.align;var f=b.verticalAlign;h=(c.x||0)+(b.x||0);H=(c.y||0)+(b.y||0);"right"===a?e=1:"center"===a&&(e=2);e&&(h+=(c.width-(b.width||0))/e);K[d?"translateX":"x"]=Math.round(h);"bottom"===f?A=1:"middle"===f&&(A=2);A&&(H+=(c.height-(b.height||0))/A);K[d?"translateY":"y"]=Math.round(H);this[this.placed?"animate":"attr"](K);this.placed=!0;this.alignAttr=K;return this};a.prototype.alignSetter=function(b){var d={left:"start",center:"middle",right:"end"};
d[b]&&(this.alignValue=b,this.element.setAttribute("text-anchor",d[b]))};a.prototype.animate=function(b,d,c){var h=this,H=u(L(d,this.renderer.globalAnimation,!0));d=H.defer;L(g.hidden,g.msHidden,g.webkitHidden,!1)&&(H.duration=0);0!==H.duration?(c&&(H.complete=c),P(function(){h.element&&r(h,b,H)},d)):(this.attr(b,void 0,c),y(b,function(b,d){H.step&&H.step.call(this,b,{prop:d,pos:1,elem:this})},this));return this};a.prototype.applyTextOutline=function(b){var d=this.element;-1!==b.indexOf("contrast")&&
(b=b.replace(/contrast/g,this.renderer.getContrast(d.style.fill)));var c=b.split(" ");b=c[c.length-1];if((c=c[0])&&"none"!==c&&E.svg){this.fakeTS=!0;this.ySetter=this.xSetter;c=c.replace(/(^[\d\.]+)(.*?)$/g,function(b,d,c){return 2*Number(d)+c});this.removeTextOutline();var h=g.createElementNS(l,"tspan");q(h,{"class":"highcharts-text-outline",fill:b,stroke:b,"stroke-width":c,"stroke-linejoin":"round"});[].forEach.call(d.childNodes,function(b){var d=b.cloneNode(!0);d.removeAttribute&&["fill","stroke",
"stroke-width","stroke"].forEach(function(b){return d.removeAttribute(b)});h.appendChild(d)});var a=g.createElementNS(l,"tspan");a.textContent="\u200b";["x","y"].forEach(function(b){var c=d.getAttribute(b);c&&a.setAttribute(b,c)});h.appendChild(a);d.insertBefore(h,d.firstChild)}};a.prototype.attr=function(b,d,c,h){var K=this.element,H=this.symbolCustomAttribs,a,e=this,A,p;if("string"===typeof b&&"undefined"!==typeof d){var f=b;b={};b[f]=d}"string"===typeof b?e=(this[b+"Getter"]||this._defaultGetter).call(this,
b,K):(y(b,function(d,c){A=!1;h||n(this,c);this.symbolName&&-1!==H.indexOf(c)&&(a||(this.symbolAttr(b),a=!0),A=!0);!this.rotation||"x"!==c&&"y"!==c||(this.doTransform=!0);A||(p=this[c+"Setter"]||this._defaultSetter,p.call(this,d,c,K),!this.styledMode&&this.shadows&&/^(width|height|visibility|x|y|d|transform|cx|cy|r)$/.test(c)&&this.updateShadows(c,d,p))},this),this.afterSetters());c&&c.call(this);return e};a.prototype.clip=function(b){return this.attr("clip-path",b?"url("+this.renderer.url+"#"+b.id+
")":"none")};a.prototype.crisp=function(b,d){d=d||b.strokeWidth||0;var c=Math.round(d)%2/2;b.x=Math.floor(b.x||this.x||0)+c;b.y=Math.floor(b.y||this.y||0)+c;b.width=Math.floor((b.width||this.width||0)-2*c);b.height=Math.floor((b.height||this.height||0)-2*c);D(b.strokeWidth)&&(b.strokeWidth=d);return b};a.prototype.complexColor=function(b,d,c){var K=this.renderer,a,H,e,p,A,f,k,g,l,q,v=[],F;t(this.renderer,"complexColor",{args:arguments},function(){b.radialGradient?H="radialGradient":b.linearGradient&&
(H="linearGradient");if(H){e=b[H];A=K.gradients;f=b.stops;l=c.radialReference;h(e)&&(b[H]=e={x1:e[0],y1:e[1],x2:e[2],y2:e[3],gradientUnits:"userSpaceOnUse"});"radialGradient"===H&&l&&!D(e.gradientUnits)&&(p=e,e=G(e,K.getRadialAttr(l,p),{gradientUnits:"userSpaceOnUse"}));y(e,function(b,d){"id"!==d&&v.push(d,b)});y(f,function(b){v.push(b)});v=v.join(",");if(A[v])q=A[v].attr("id");else{e.id=q=S();var N=A[v]=K.createElement(H).attr(e).add(K.defs);N.radAttr=p;N.stops=[];f.forEach(function(b){0===b[1].indexOf("rgba")?
(a=C.parse(b[1]),k=a.get("rgb"),g=a.get("a")):(k=b[1],g=1);b=K.createElement("stop").attr({offset:b[0],"stop-color":k,"stop-opacity":g}).add(N);N.stops.push(b)})}F="url("+K.url+"#"+q+")";c.setAttribute(d,F);c.gradient=v;b.toString=function(){return F}}})};a.prototype.css=function(b){var d=this.styles,c={},h=this.element,a=["textOutline","textOverflow","width"],p="",f=!d;b&&b.color&&(b.fill=b.color);d&&y(b,function(b,h){d&&d[h]!==b&&(c[h]=b,f=!0)});if(f){d&&(b=O(d,c));if(b)if(null===b.width||"auto"===
b.width)delete this.textWidth;else if("text"===h.nodeName.toLowerCase()&&b.width)var k=this.textWidth=F(b.width);this.styles=b;k&&!e&&this.renderer.forExport&&delete b.width;if(h.namespaceURI===this.SVG_NS){var A=function(b,d){return"-"+d.toLowerCase()};y(b,function(b,d){-1===a.indexOf(d)&&(p+=d.replace(/([A-Z])/g,A)+":"+b+";")});p&&q(h,"style",p)}else I(h,b);this.added&&("text"===this.element.nodeName&&this.renderer.buildText(this),b&&b.textOutline&&this.applyTextOutline(b.textOutline))}return this};
a.prototype.dashstyleSetter=function(b){var d=this["stroke-width"];"inherit"===d&&(d=1);if(b=b&&b.toLowerCase()){var c=b.replace("shortdashdotdot","3,1,1,1,1,1,").replace("shortdashdot","3,1,1,1").replace("shortdot","1,1,").replace("shortdash","3,1,").replace("longdash","8,3,").replace(/dot/g,"1,3,").replace("dash","4,3,").replace(/,$/,"").split(",");for(b=c.length;b--;)c[b]=""+F(c[b])*L(d,NaN);b=c.join(",").replace(/NaN/g,"none");this.element.setAttribute("stroke-dasharray",b)}};a.prototype.destroy=
function(){var b=this,d=b.element||{},c=b.renderer,h=d.ownerSVGElement,a=c.isSVG&&"SPAN"===d.nodeName&&b.parentGroup||void 0;d.onclick=d.onmouseout=d.onmouseover=d.onmousemove=d.point=null;n(b);if(b.clipPath&&h){var e=b.clipPath;[].forEach.call(h.querySelectorAll("[clip-path],[CLIP-PATH]"),function(b){-1<b.getAttribute("clip-path").indexOf(e.element.id)&&b.removeAttribute("clip-path")});b.clipPath=e.destroy()}if(b.stops){for(h=0;h<b.stops.length;h++)b.stops[h].destroy();b.stops.length=0;b.stops=void 0}b.safeRemoveChild(d);
for(c.styledMode||b.destroyShadows();a&&a.div&&0===a.div.childNodes.length;)d=a.parentGroup,b.safeRemoveChild(a.div),delete a.div,a=d;b.alignTo&&B(c.alignedObjects,b);y(b,function(d,c){b[c]&&b[c].parentGroup===b&&b[c].destroy&&b[c].destroy();delete b[c]})};a.prototype.destroyShadows=function(){(this.shadows||[]).forEach(function(b){this.safeRemoveChild(b)},this);this.shadows=void 0};a.prototype.destroyTextPath=function(b,d){var c=b.getElementsByTagName("text")[0];if(c){if(c.removeAttribute("dx"),
c.removeAttribute("dy"),d.element.setAttribute("id",""),this.textPathWrapper&&c.getElementsByTagName("textPath").length){for(b=this.textPathWrapper.element.childNodes;b.length;)c.appendChild(b[0]);c.removeChild(this.textPathWrapper.element)}}else if(b.getAttribute("dx")||b.getAttribute("dy"))b.removeAttribute("dx"),b.removeAttribute("dy");this.textPathWrapper&&(this.textPathWrapper=this.textPathWrapper.destroy())};a.prototype.dSetter=function(b,d,c){h(b)&&("string"===typeof b[0]&&(b=this.renderer.pathToSegments(b)),
this.pathArray=b,b=b.reduce(function(b,d,c){return d&&d.join?(c?b+" ":"")+d.join(" "):(d||"").toString()},""));/(NaN| {2}|^$)/.test(b)&&(b="M 0 0");this[d]!==b&&(c.setAttribute(d,b),this[d]=b)};a.prototype.fadeOut=function(b){var d=this;d.animate({opacity:0},{duration:L(b,150),complete:function(){d.attr({y:-9999}).hide()}})};a.prototype.fillSetter=function(b,d,c){"string"===typeof b?c.setAttribute(d,b):b&&this.complexColor(b,d,c)};a.prototype.getBBox=function(b,c){var h=this.renderer,K=this.element,
e=this.styles,p=this.textStr,f=h.cache,k=h.cacheKeys,A=K.namespaceURI===this.SVG_NS;c=L(c,this.rotation,0);var g=h.styledMode?K&&a.prototype.getStyle.call(K,"font-size"):e&&e.fontSize,y;if(D(p)){var G=p.toString();-1===G.indexOf("<")&&(G=G.replace(/[0-9]/g,"0"));G+=["",c,g,this.textWidth,e&&e.textOverflow,e&&e.fontWeight].join()}G&&!b&&(y=f[G]);if(!y){if(A||h.forExport){try{var l=this.fakeTS&&function(b){var d=K.querySelector(".highcharts-text-outline");d&&I(d,{display:b})};d(l)&&l("none");y=K.getBBox?
O({},K.getBBox()):{width:K.offsetWidth,height:K.offsetHeight};d(l)&&l("")}catch(Y){""}if(!y||0>y.width)y={width:0,height:0}}else y=this.htmlGetBBox();h.isSVG&&(b=y.width,h=y.height,A&&(y.height=h={"11px,17":14,"13px,20":16}[e&&e.fontSize+","+Math.round(h)]||h),c&&(e=c*m,y.width=Math.abs(h*Math.sin(e))+Math.abs(b*Math.cos(e)),y.height=Math.abs(h*Math.cos(e))+Math.abs(b*Math.sin(e))));if(G&&(""===p||0<y.height)){for(;250<k.length;)delete f[k.shift()];f[G]||k.push(G);f[G]=y}}return y};a.prototype.getStyle=
function(b){return f.getComputedStyle(this.element||this,"").getPropertyValue(b)};a.prototype.hasClass=function(b){return-1!==(""+this.attr("class")).split(" ").indexOf(b)};a.prototype.hide=function(b){b?this.attr({y:-9999}):this.attr({visibility:"hidden"});return this};a.prototype.htmlGetBBox=function(){return{height:0,width:0,x:0,y:0}};a.prototype.init=function(b,d){this.element="span"===d?k(d):g.createElementNS(this.SVG_NS,d);this.renderer=b;t(this,"afterInit")};a.prototype.invert=function(b){this.inverted=
b;this.updateTransform();return this};a.prototype.on=function(b,d){var c=this.onEvents;if(c[b])c[b]();c[b]=v(this.element,b,d);return this};a.prototype.opacitySetter=function(b,d,c){this.opacity=b=Number(Number(b).toFixed(3));c.setAttribute(d,b)};a.prototype.removeClass=function(b){return this.attr("class",(""+this.attr("class")).replace(p(b)?new RegExp("(^| )"+b+"( |$)"):b," ").replace(/ +/g," ").trim())};a.prototype.removeTextOutline=function(){var b=this.element.querySelector("tspan.highcharts-text-outline");
b&&this.safeRemoveChild(b)};a.prototype.safeRemoveChild=function(b){var d=b.parentNode;d&&d.removeChild(b)};a.prototype.setRadialReference=function(b){var d=this.element.gradient&&this.renderer.gradients[this.element.gradient];this.element.radialReference=b;d&&d.radAttr&&d.animate(this.renderer.getRadialAttr(b,d.radAttr));return this};a.prototype.setTextPath=function(d,h){var a=this.element,K=this.text?this.text.element:a,e={textAnchor:"text-anchor"},p=!1,f=this.textPathWrapper,k=!f;h=G(!0,{enabled:!0,
attributes:{dy:-5,startOffset:"50%",textAnchor:"middle"}},h);var A=w.filterUserAttributes(h.attributes);if(d&&h&&h.enabled){f&&null===f.element.parentNode?(k=!0,f=f.destroy()):f&&this.removeTextOutline.call(f.parentGroup);this.options&&this.options.padding&&(A.dx=-this.options.padding);f||(this.textPathWrapper=f=this.renderer.createElement("textPath"),p=!0);var g=f.element;(h=d.element.getAttribute("id"))||d.element.setAttribute("id",h=S());if(k)for(K.setAttribute("y",0),b(A.dx)&&K.setAttribute("x",
-A.dx),d=[].slice.call(K.childNodes),k=0;k<d.length;k++){var l=d[k];l.nodeType!==Node.TEXT_NODE&&"tspan"!==l.nodeName||g.appendChild(l)}p&&f&&f.add({element:K});g.setAttributeNS("http://www.w3.org/1999/xlink","href",this.renderer.url+"#"+h);D(A.dy)&&(g.parentNode.setAttribute("dy",A.dy),delete A.dy);D(A.dx)&&(g.parentNode.setAttribute("dx",A.dx),delete A.dx);y(A,function(b,d){g.setAttribute(e[d]||d,b)});a.removeAttribute("transform");this.removeTextOutline.call(f);this.text&&!this.renderer.styledMode&&
this.attr({fill:"none","stroke-width":0});this.applyTextOutline=this.updateTransform=c}else f&&(delete this.updateTransform,delete this.applyTextOutline,this.destroyTextPath(a,d),this.updateTransform(),this.options&&this.options.rotation&&this.applyTextOutline(this.options.style.textOutline));return this};a.prototype.shadow=function(b,d,c){var h=[],a=this.element,e=this.oldShadowOptions,H={color:z.neutralColor100,offsetX:this.parentInverted?-1:1,offsetY:this.parentInverted?-1:1,opacity:.15,width:3},
p=!1,A;!0===b?A=H:"object"===typeof b&&(A=O(H,b));A&&(A&&e&&y(A,function(b,d){b!==e[d]&&(p=!0)}),p&&this.destroyShadows(),this.oldShadowOptions=A);if(!A)this.destroyShadows();else if(!this.shadows){var f=A.opacity/A.width;var k=this.parentInverted?"translate("+A.offsetY+", "+A.offsetX+")":"translate("+A.offsetX+", "+A.offsetY+")";for(H=1;H<=A.width;H++){var g=a.cloneNode(!1);var G=2*A.width+1-2*H;q(g,{stroke:b.color||z.neutralColor100,"stroke-opacity":f*H,"stroke-width":G,transform:k,fill:"none"});
g.setAttribute("class",(g.getAttribute("class")||"")+" highcharts-shadow");c&&(q(g,"height",Math.max(q(g,"height")-G,0)),g.cutHeight=G);d?d.element.appendChild(g):a.parentNode&&a.parentNode.insertBefore(g,a);h.push(g)}this.shadows=h}return this};a.prototype.show=function(b){return this.attr({visibility:b?"inherit":"visible"})};a.prototype.strokeSetter=function(b,d,c){this[d]=b;this.stroke&&this["stroke-width"]?(a.prototype.fillSetter.call(this,this.stroke,"stroke",c),c.setAttribute("stroke-width",
this["stroke-width"]),this.hasStroke=!0):"stroke-width"===d&&0===b&&this.hasStroke?(c.removeAttribute("stroke"),this.hasStroke=!1):this.renderer.styledMode&&this["stroke-width"]&&(c.setAttribute("stroke-width",this["stroke-width"]),this.hasStroke=!0)};a.prototype.strokeWidth=function(){if(!this.renderer.styledMode)return this["stroke-width"]||0;var b=this.getStyle("stroke-width"),d=0;if(b.indexOf("px")===b.length-2)d=F(b);else if(""!==b){var c=g.createElementNS(l,"rect");q(c,{width:b,"stroke-width":0});
this.element.parentNode.appendChild(c);d=c.getBBox().width;c.parentNode.removeChild(c)}return d};a.prototype.symbolAttr=function(b){var d=this;"x y r start end width height innerR anchorX anchorY clockwise".split(" ").forEach(function(c){d[c]=L(b[c],d[c])});d.attr({d:d.renderer.symbols[d.symbolName](d.x,d.y,d.width,d.height,d)})};a.prototype.textSetter=function(b){b!==this.textStr&&(delete this.textPxLength,this.textStr=b,this.added&&this.renderer.buildText(this))};a.prototype.titleSetter=function(b){var d=
this.element,c=d.getElementsByTagName("title")[0]||g.createElementNS(this.SVG_NS,"title");d.insertBefore?d.insertBefore(c,d.firstChild):d.appendChild(c);c.textContent=String(L(b,"")).replace(/<[^>]*>/g,"").replace(/&lt;/g,"<").replace(/&gt;/g,">")};a.prototype.toFront=function(){var b=this.element;b.parentNode.appendChild(b);return this};a.prototype.translate=function(b,d){return this.attr({translateX:b,translateY:d})};a.prototype.updateShadows=function(b,d,c){var h=this.shadows;if(h)for(var a=h.length;a--;)c.call(h[a],
"height"===b?Math.max(d-(h[a].cutHeight||0),0):"d"===b?this.d:d,b,h[a])};a.prototype.updateTransform=function(){var b=this.scaleX,d=this.scaleY,c=this.inverted,h=this.rotation,a=this.matrix,e=this.element,p=this.translateX||0,f=this.translateY||0;c&&(p+=this.width,f+=this.height);p=["translate("+p+","+f+")"];D(a)&&p.push("matrix("+a.join(",")+")");c?p.push("rotate(90) scale(-1,1)"):h&&p.push("rotate("+h+" "+L(this.rotationOriginX,e.getAttribute("x"),0)+" "+L(this.rotationOriginY,e.getAttribute("y")||
0)+")");(D(b)||D(d))&&p.push("scale("+L(b,1)+" "+L(d,1)+")");p.length&&e.setAttribute("transform",p.join(" "))};a.prototype.visibilitySetter=function(b,d,c){"inherit"===b?c.removeAttribute(d):this[d]!==b&&c.setAttribute(d,b);this[d]=b};a.prototype.xGetter=function(b){"circle"===this.element.nodeName&&("x"===b?b="cx":"y"===b&&(b="cy"));return this._defaultGetter(b)};a.prototype.zIndexSetter=function(b,d){var c=this.renderer,h=this.parentGroup,a=(h||c).element||c.box,e=this.element;c=a===c.box;var p=
!1;var f=this.added;var A;D(b)?(e.setAttribute("data-z-index",b),b=+b,this[d]===b&&(f=!1)):D(this[d])&&e.removeAttribute("data-z-index");this[d]=b;if(f){(b=this.zIndex)&&h&&(h.handleZ=!0);d=a.childNodes;for(A=d.length-1;0<=A&&!p;A--){h=d[A];f=h.getAttribute("data-z-index");var k=!D(f);if(h!==e)if(0>b&&k&&!c&&!A)a.insertBefore(e,d[A]),p=!0;else if(F(f)<=b||k&&(!D(b)||0<=b))a.insertBefore(e,d[A+1]||null),p=!0}p||(a.insertBefore(e,d[c?3:0]||null),p=!0)}return p};return a}();a.prototype["stroke-widthSetter"]=
a.prototype.strokeSetter;a.prototype.yGetter=a.prototype.xGetter;a.prototype.matrixSetter=a.prototype.rotationOriginXSetter=a.prototype.rotationOriginYSetter=a.prototype.rotationSetter=a.prototype.scaleXSetter=a.prototype.scaleYSetter=a.prototype.translateXSetter=a.prototype.translateYSetter=a.prototype.verticalAlignSetter=function(b,d){this[d]=b;this.doTransform=!0};"";return a});M(a,"Core/Renderer/RendererRegistry.js",[a["Core/Globals.js"]],function(a){var r;(function(r){r.rendererTypes={};var w;
r.getRendererType=function(a){void 0===a&&(a=w);return r.rendererTypes[a]||r.rendererTypes[w]};r.registerRendererType=function(C,x,E){r.rendererTypes[C]=x;if(!w||E)w=C,a.Renderer=x}})(r||(r={}));return r});M(a,"Core/Renderer/SVG/SVGLabel.js",[a["Core/Renderer/SVG/SVGElement.js"],a["Core/Utilities.js"]],function(a,w){var r=this&&this.__extends||function(){var a=function(g,c){a=Object.setPrototypeOf||{__proto__:[]}instanceof Array&&function(c,a){c.__proto__=a}||function(c,a){for(var e in a)a.hasOwnProperty(e)&&
(c[e]=a[e])};return a(g,c)};return function(g,c){function e(){this.constructor=g}a(g,c);g.prototype=null===c?Object.create(c):(e.prototype=c.prototype,new e)}}(),E=w.defined,z=w.extend,x=w.isNumber,J=w.merge,u=w.pick,n=w.removeEvent;return function(m){function g(c,a,l,f,v,q,k,I,D,B){var e=m.call(this)||this;e.paddingLeftSetter=e.paddingSetter;e.paddingRightSetter=e.paddingSetter;e.init(c,"g");e.textStr=a;e.x=l;e.y=f;e.anchorX=q;e.anchorY=k;e.baseline=D;e.className=B;e.addClass("button"===B?"highcharts-no-tooltip":
"highcharts-label");B&&e.addClass("highcharts-"+B);e.text=c.text(void 0,0,0,I).attr({zIndex:1});var t;"string"===typeof v&&((t=/^url\((.*?)\)$/.test(v))||e.renderer.symbols[v])&&(e.symbolKey=v);e.bBox=g.emptyBBox;e.padding=3;e.baselineOffset=0;e.needsBox=c.styledMode||t;e.deferredAttr={};e.alignFactor=0;return e}r(g,m);g.prototype.alignSetter=function(c){c={left:0,center:.5,right:1}[c];c!==this.alignFactor&&(this.alignFactor=c,this.bBox&&x(this.xSetting)&&this.attr({x:this.xSetting}))};g.prototype.anchorXSetter=
function(c,a){this.anchorX=c;this.boxAttr(a,Math.round(c)-this.getCrispAdjust()-this.xSetting)};g.prototype.anchorYSetter=function(c,a){this.anchorY=c;this.boxAttr(a,c-this.ySetting)};g.prototype.boxAttr=function(c,a){this.box?this.box.attr(c,a):this.deferredAttr[c]=a};g.prototype.css=function(c){if(c){var e={};c=J(c);g.textProps.forEach(function(a){"undefined"!==typeof c[a]&&(e[a]=c[a],delete c[a])});this.text.css(e);var l="width"in e;"fontSize"in e||"fontWeight"in e?this.updateTextPadding():l&&
this.updateBoxSize()}return a.prototype.css.call(this,c)};g.prototype.destroy=function(){n(this.element,"mouseenter");n(this.element,"mouseleave");this.text&&this.text.destroy();this.box&&(this.box=this.box.destroy());a.prototype.destroy.call(this)};g.prototype.fillSetter=function(c,a){c&&(this.needsBox=!0);this.fill=c;this.boxAttr(a,c)};g.prototype.getBBox=function(){this.textStr&&0===this.bBox.width&&0===this.bBox.height&&this.updateBoxSize();var c=this.padding,a=u(this.paddingLeft,c);return{width:this.width,
height:this.height,x:this.bBox.x-a,y:this.bBox.y-c}};g.prototype.getCrispAdjust=function(){return this.renderer.styledMode&&this.box?this.box.strokeWidth()%2/2:(this["stroke-width"]?parseInt(this["stroke-width"],10):0)%2/2};g.prototype.heightSetter=function(c){this.heightSetting=c};g.prototype.onAdd=function(){var c=this.textStr;this.text.add(this);this.attr({text:E(c)?c:"",x:this.x,y:this.y});this.box&&E(this.anchorX)&&this.attr({anchorX:this.anchorX,anchorY:this.anchorY})};g.prototype.paddingSetter=
function(c,a){x(c)?c!==this[a]&&(this[a]=c,this.updateTextPadding()):this[a]=void 0};g.prototype.rSetter=function(c,a){this.boxAttr(a,c)};g.prototype.shadow=function(c){c&&!this.renderer.styledMode&&(this.updateBoxSize(),this.box&&this.box.shadow(c));return this};g.prototype.strokeSetter=function(c,a){this.stroke=c;this.boxAttr(a,c)};g.prototype["stroke-widthSetter"]=function(c,a){c&&(this.needsBox=!0);this["stroke-width"]=c;this.boxAttr(a,c)};g.prototype["text-alignSetter"]=function(c){this.textAlign=
c};g.prototype.textSetter=function(c){"undefined"!==typeof c&&this.text.attr({text:c});this.updateTextPadding()};g.prototype.updateBoxSize=function(){var c=this.text.element.style,a={},l=this.padding,f=this.bBox=x(this.widthSetting)&&x(this.heightSetting)&&!this.textAlign||!E(this.text.textStr)?g.emptyBBox:this.text.getBBox();this.width=this.getPaddedWidth();this.height=(this.heightSetting||f.height||0)+2*l;c=this.renderer.fontMetrics(c&&c.fontSize,this.text);this.baselineOffset=l+Math.min((this.text.firstLineMetrics||
c).b,f.height||Infinity);this.heightSetting&&(this.baselineOffset+=(this.heightSetting-c.h)/2);this.needsBox&&(this.box||(l=this.box=this.symbolKey?this.renderer.symbol(this.symbolKey):this.renderer.rect(),l.addClass(("button"===this.className?"":"highcharts-label-box")+(this.className?" highcharts-"+this.className+"-box":"")),l.add(this)),l=this.getCrispAdjust(),a.x=l,a.y=(this.baseline?-this.baselineOffset:0)+l,a.width=Math.round(this.width),a.height=Math.round(this.height),this.box.attr(z(a,this.deferredAttr)),
this.deferredAttr={})};g.prototype.updateTextPadding=function(){var c=this.text;this.updateBoxSize();var a=this.baseline?0:this.baselineOffset,g=u(this.paddingLeft,this.padding);E(this.widthSetting)&&this.bBox&&("center"===this.textAlign||"right"===this.textAlign)&&(g+={center:.5,right:1}[this.textAlign]*(this.widthSetting-this.bBox.width));if(g!==c.x||a!==c.y)c.attr("x",g),c.hasBoxWidthChanged&&(this.bBox=c.getBBox(!0)),"undefined"!==typeof a&&c.attr("y",a);c.x=g;c.y=a};g.prototype.widthSetter=function(c){this.widthSetting=
x(c)?c:void 0};g.prototype.getPaddedWidth=function(){var c=this.padding,a=u(this.paddingLeft,c);c=u(this.paddingRight,c);return(this.widthSetting||this.bBox.width||0)+a+c};g.prototype.xSetter=function(c){this.x=c;this.alignFactor&&(c-=this.alignFactor*this.getPaddedWidth(),this["forceAnimate:x"]=!0);this.xSetting=Math.round(c);this.attr("translateX",this.xSetting)};g.prototype.ySetter=function(c){this.ySetting=this.y=Math.round(c);this.attr("translateY",this.ySetting)};g.emptyBBox={width:0,height:0,
x:0,y:0};g.textProps="color direction fontFamily fontSize fontStyle fontWeight lineHeight textAlign textDecoration textOutline textOverflow width".split(" ");return g}(a)});M(a,"Core/Renderer/SVG/Symbols.js",[a["Core/Utilities.js"]],function(a){function r(a,n,m,g,c){var e=[];if(c){var l=c.start||0,f=J(c.r,m);m=J(c.r,g||m);var v=(c.end||0)-.001;g=c.innerR;var q=J(c.open,.001>Math.abs((c.end||0)-l-2*Math.PI)),k=Math.cos(l),I=Math.sin(l),D=Math.cos(v),B=Math.sin(v);l=J(c.longArc,.001>v-l-Math.PI?0:1);
e.push(["M",a+f*k,n+m*I],["A",f,m,0,l,J(c.clockwise,1),a+f*D,n+m*B]);z(g)&&e.push(q?["M",a+g*D,n+g*B]:["L",a+g*D,n+g*B],["A",g,g,0,l,z(c.clockwise)?1-c.clockwise:0,a+g*k,n+g*I]);q||e.push(["Z"])}return e}function C(a,n,m,g,c){return c&&c.r?E(a,n,m,g,c):[["M",a,n],["L",a+m,n],["L",a+m,n+g],["L",a,n+g],["Z"]]}function E(a,n,m,g,c){c=c&&c.r||0;return[["M",a+c,n],["L",a+m-c,n],["C",a+m,n,a+m,n,a+m,n+c],["L",a+m,n+g-c],["C",a+m,n+g,a+m,n+g,a+m-c,n+g],["L",a+c,n+g],["C",a,n+g,a,n+g,a,n+g-c],["L",a,n+c],
["C",a,n,a,n,a+c,n]]}var z=a.defined,x=a.isNumber,J=a.pick;return{arc:r,callout:function(a,n,m,g,c){var e=Math.min(c&&c.r||0,m,g),l=e+6,f=c&&c.anchorX;c=c&&c.anchorY||0;var v=E(a,n,m,g,{r:e});if(!x(f))return v;a+f>=m?c>n+l&&c<n+g-l?v.splice(3,1,["L",a+m,c-6],["L",a+m+6,c],["L",a+m,c+6],["L",a+m,n+g-e]):v.splice(3,1,["L",a+m,g/2],["L",f,c],["L",a+m,g/2],["L",a+m,n+g-e]):0>=a+f?c>n+l&&c<n+g-l?v.splice(7,1,["L",a,c+6],["L",a-6,c],["L",a,c-6],["L",a,n+e]):v.splice(7,1,["L",a,g/2],["L",f,c],["L",a,g/2],
["L",a,n+e]):c&&c>g&&f>a+l&&f<a+m-l?v.splice(5,1,["L",f+6,n+g],["L",f,n+g+6],["L",f-6,n+g],["L",a+e,n+g]):c&&0>c&&f>a+l&&f<a+m-l&&v.splice(1,1,["L",f-6,n],["L",f,n-6],["L",f+6,n],["L",m-e,n]);return v},circle:function(a,n,m,g){return r(a+m/2,n+g/2,m/2,g/2,{start:.5*Math.PI,end:2.5*Math.PI,open:!1})},diamond:function(a,n,m,g){return[["M",a+m/2,n],["L",a+m,n+g/2],["L",a+m/2,n+g],["L",a,n+g/2],["Z"]]},rect:C,roundedRect:E,square:C,triangle:function(a,n,m,g){return[["M",a+m/2,n],["L",a+m,n+g],["L",a,
n+g],["Z"]]},"triangle-down":function(a,n,m,g){return[["M",a,n],["L",a+m,n],["L",a+m/2,n+g],["Z"]]}}});M(a,"Core/Renderer/SVG/TextBuilder.js",[a["Core/Renderer/HTML/AST.js"],a["Core/Globals.js"],a["Core/Utilities.js"]],function(a,w,C){var r=w.doc,z=w.SVG_NS,x=C.attr,J=C.isString,u=C.objectEach,n=C.pick;return function(){function m(a){var c=a.styles;this.renderer=a.renderer;this.svgElement=a;this.width=a.textWidth;this.textLineHeight=c&&c.lineHeight;this.textOutline=c&&c.textOutline;this.ellipsis=
!(!c||"ellipsis"!==c.textOverflow);this.noWrap=!(!c||"nowrap"!==c.whiteSpace);this.fontSize=c&&c.fontSize}m.prototype.buildSVG=function(){var g=this.svgElement,c=g.element,e=g.renderer,l=n(g.textStr,"").toString(),f=-1!==l.indexOf("<"),v=c.childNodes;e=this.width&&!g.added&&e.box;var q=/<br.*?>/g,k=[l,this.ellipsis,this.noWrap,this.textLineHeight,this.textOutline,this.fontSize,this.width].join();if(k!==g.textCache){g.textCache=k;delete g.actualWidth;for(k=v.length;k--;)c.removeChild(v[k]);f||this.ellipsis||
this.width||-1!==l.indexOf(" ")&&(!this.noWrap||q.test(l))?""!==l&&(e&&e.appendChild(c),l=new a(l),this.modifyTree(l.nodes),l.addToDOM(g.element),this.modifyDOM(),this.ellipsis&&-1!==(c.textContent||"").indexOf("\u2026")&&g.attr("title",this.unescapeEntities(g.textStr||"",["&lt;","&gt;"])),e&&e.removeChild(c)):c.appendChild(r.createTextNode(this.unescapeEntities(l)));J(this.textOutline)&&g.applyTextOutline&&g.applyTextOutline(this.textOutline)}};m.prototype.modifyDOM=function(){var a=this,c=this.svgElement,
e=x(c.element,"x");c.firstLineMetrics=void 0;for(var l;l=c.element.firstChild;)if(/^[\s\u200B]*$/.test(l.textContent||" "))c.element.removeChild(l);else break;[].forEach.call(c.element.querySelectorAll("tspan.highcharts-br"),function(f,g){f.nextSibling&&f.previousSibling&&(0===g&&1===f.previousSibling.nodeType&&(c.firstLineMetrics=c.renderer.fontMetrics(void 0,f.previousSibling)),x(f,{dy:a.getLineHeight(f.nextSibling),x:e}))});var f=this.width||0;if(f){var v=function(k,g){var l=k.textContent||"",
q=l.replace(/([^\^])-/g,"$1- ").split(" "),v=!a.noWrap&&(1<q.length||1<c.element.childNodes.length),t=a.getLineHeight(g),h=0,d=c.actualWidth;if(a.ellipsis)l&&a.truncate(k,l,void 0,0,Math.max(0,f-parseInt(a.fontSize||12,10)),function(b,d){return b.substring(0,d)+"\u2026"});else if(v){l=[];for(v=[];g.firstChild&&g.firstChild!==k;)v.push(g.firstChild),g.removeChild(g.firstChild);for(;q.length;)q.length&&!a.noWrap&&0<h&&(l.push(k.textContent||""),k.textContent=q.join(" ").replace(/- /g,"-")),a.truncate(k,
void 0,q,0===h?d||0:0,f,function(b,d){return q.slice(0,d).join(" ").replace(/- /g,"-")}),d=c.actualWidth,h++;v.forEach(function(b){g.insertBefore(b,k)});l.forEach(function(b){g.insertBefore(r.createTextNode(b),k);b=r.createElementNS(z,"tspan");b.textContent="\u200b";x(b,{dy:t,x:e});g.insertBefore(b,k)})}},q=function(a){[].slice.call(a.childNodes).forEach(function(e){e.nodeType===Node.TEXT_NODE?v(e,a):(-1!==e.className.baseVal.indexOf("highcharts-br")&&(c.actualWidth=0),q(e))})};q(c.element)}};m.prototype.getLineHeight=
function(a){var c;a=a.nodeType===Node.TEXT_NODE?a.parentElement:a;this.renderer.styledMode||(c=a&&/(px|em)$/.test(a.style.fontSize)?a.style.fontSize:this.fontSize||this.renderer.style.fontSize||12);return this.textLineHeight?parseInt(this.textLineHeight.toString(),10):this.renderer.fontMetrics(c,a||this.svgElement.element).h};m.prototype.modifyTree=function(a){var c=this,e=function(g,f){var l=g.tagName,q=c.renderer.styledMode,k=g.attributes||{};if("b"===l||"strong"===l)q?k["class"]="highcharts-strong":
k.style="font-weight:bold;"+(k.style||"");else if("i"===l||"em"===l)q?k["class"]="highcharts-emphasized":k.style="font-style:italic;"+(k.style||"");J(k.style)&&(k.style=k.style.replace(/(;| |^)color([ :])/,"$1fill$2"));"br"===l&&(k["class"]="highcharts-br",g.textContent="\u200b",(f=a[f+1])&&f.textContent&&(f.textContent=f.textContent.replace(/^ +/gm,"")));"#text"!==l&&"a"!==l&&(g.tagName="tspan");g.attributes=k;g.children&&g.children.filter(function(c){return"#text"!==c.tagName}).forEach(e)};a.forEach(e)};
m.prototype.truncate=function(a,c,e,l,f,v){var g=this.svgElement,k=g.renderer,m=g.rotation,D=[],B=e?1:0,n=(c||e||"").length,t=n,h,d=function(b,d){d=d||b;var h=a.parentNode;if(h&&"undefined"===typeof D[d])if(h.getSubStringLength)try{D[d]=l+h.getSubStringLength(0,e?d+1:d)}catch(L){""}else k.getSpanWidth&&(a.textContent=v(c||e,b),D[d]=l+k.getSpanWidth(g,a));return D[d]};g.rotation=0;var b=d(a.textContent.length);if(l+b>f){for(;B<=n;)t=Math.ceil((B+n)/2),e&&(h=v(e,t)),b=d(t,h&&h.length-1),B===n?B=n+1:
b>f?n=t-1:B=t;0===n?a.textContent="":c&&n===c.length-1||(a.textContent=h||v(c||e,t))}e&&e.splice(0,t);g.actualWidth=b;g.rotation=m};m.prototype.unescapeEntities=function(a,c){u(this.renderer.escapes,function(e,g){c&&-1!==c.indexOf(e)||(a=a.toString().replace(new RegExp(e,"g"),g))});return a};return m}()});M(a,"Core/Renderer/SVG/SVGRenderer.js",[a["Core/Renderer/HTML/AST.js"],a["Core/Color/Color.js"],a["Core/Globals.js"],a["Core/Color/Palette.js"],a["Core/Renderer/RendererRegistry.js"],a["Core/Renderer/SVG/SVGElement.js"],
a["Core/Renderer/SVG/SVGLabel.js"],a["Core/Renderer/SVG/Symbols.js"],a["Core/Renderer/SVG/TextBuilder.js"],a["Core/Utilities.js"]],function(a,w,C,E,z,x,J,u,n,m){var g=C.charts,c=C.deg2rad,e=C.doc,l=C.isFirefox,f=C.isMS,v=C.isWebKit,q=C.noop,k=C.SVG_NS,I=C.symbolSizes,D=C.win,B=m.addEvent,r=m.attr,t=m.createElement,h=m.css,d=m.defined,b=m.destroyObjectProperties,p=m.extend,G=m.isArray,y=m.isNumber,L=m.isObject,F=m.isString,P=m.merge,S=m.pick,Q=m.pInt,V=m.uniqueKey,fa;C=function(){function H(b,d,c,
a,h,e,p){this.width=this.url=this.style=this.isSVG=this.imgCount=this.height=this.gradients=this.globalAnimation=this.defs=this.chartIndex=this.cacheKeys=this.cache=this.boxWrapper=this.box=this.alignedObjects=void 0;this.init(b,d,c,a,h,e,p)}H.prototype.init=function(b,d,c,a,p,A,H){var K=this.createElement("svg").attr({version:"1.1","class":"highcharts-root"}),f=K.element;H||K.css(this.getStyle(a));b.appendChild(f);r(b,"dir","ltr");-1===b.innerHTML.indexOf("xmlns")&&r(f,"xmlns",this.SVG_NS);this.isSVG=
!0;this.box=f;this.boxWrapper=K;this.alignedObjects=[];this.url=this.getReferenceURL();this.createElement("desc").add().element.appendChild(e.createTextNode("Created with Highcharts 9.2.2"));this.defs=this.createElement("defs").add();this.allowHTML=A;this.forExport=p;this.styledMode=H;this.gradients={};this.cache={};this.cacheKeys=[];this.imgCount=0;this.setSize(d,c,!1);var k;l&&b.getBoundingClientRect&&(d=function(){h(b,{left:0,top:0});k=b.getBoundingClientRect();h(b,{left:Math.ceil(k.left)-k.left+
"px",top:Math.ceil(k.top)-k.top+"px"})},d(),this.unSubPixelFix=B(D,"resize",d))};H.prototype.definition=function(b){return(new a([b])).addToDOM(this.defs.element)};H.prototype.getReferenceURL=function(){if((l||v)&&e.getElementsByTagName("base").length){if(!d(fa)){var b=V();b=(new a([{tagName:"svg",attributes:{width:8,height:8},children:[{tagName:"defs",children:[{tagName:"clipPath",attributes:{id:b},children:[{tagName:"rect",attributes:{width:4,height:4}}]}]},{tagName:"rect",attributes:{id:"hitme",
width:8,height:8,"clip-path":"url(#"+b+")",fill:"rgba(0,0,0,0.001)"}}]}])).addToDOM(e.body);h(b,{position:"fixed",top:0,left:0,zIndex:9E5});var c=e.elementFromPoint(6,6);fa="hitme"===(c&&c.id);e.body.removeChild(b)}if(fa)return D.location.href.split("#")[0].replace(/<[^>]*>/g,"").replace(/([\('\)])/g,"\\$1").replace(/ /g,"%20")}return""};H.prototype.getStyle=function(b){return this.style=p({fontFamily:'"Lucida Grande", "Lucida Sans Unicode", Arial, Helvetica, sans-serif',fontSize:"12px"},b)};H.prototype.setStyle=
function(b){this.boxWrapper.css(this.getStyle(b))};H.prototype.isHidden=function(){return!this.boxWrapper.getBBox().width};H.prototype.destroy=function(){var d=this.defs;this.box=null;this.boxWrapper=this.boxWrapper.destroy();b(this.gradients||{});this.gradients=null;d&&(this.defs=d.destroy());this.unSubPixelFix&&this.unSubPixelFix();return this.alignedObjects=null};H.prototype.createElement=function(b){var d=new this.Element;d.init(this,b);return d};H.prototype.getRadialAttr=function(b,d){return{cx:b[0]-
b[2]/2+(d.cx||0)*b[2],cy:b[1]-b[2]/2+(d.cy||0)*b[2],r:(d.r||0)*b[2]}};H.prototype.buildText=function(b){(new n(b)).buildSVG()};H.prototype.getContrast=function(b){b=w.parse(b).rgba;b[0]*=1;b[1]*=1.2;b[2]*=.5;return 459<b[0]+b[1]+b[2]?"#000000":"#FFFFFF"};H.prototype.button=function(b,d,c,h,e,A,H,k,g,y){var K=this.label(b,d,c,g,void 0,void 0,y,void 0,"button"),G=this.styledMode,l=0,t=e?P(e):{};b=t&&t.style||{};t=a.filterUserAttributes(t);K.attr(P({padding:8,r:2},t));if(!G){t=P({fill:E.neutralColor3,
stroke:E.neutralColor20,"stroke-width":1,style:{color:E.neutralColor80,cursor:"pointer",fontWeight:"normal"}},{style:b},t);var N=t.style;delete t.style;A=P(t,{fill:E.neutralColor10},a.filterUserAttributes(A||{}));var q=A.style;delete A.style;H=P(t,{fill:E.highlightColor10,style:{color:E.neutralColor100,fontWeight:"bold"}},a.filterUserAttributes(H||{}));var v=H.style;delete H.style;k=P(t,{style:{color:E.neutralColor20}},a.filterUserAttributes(k||{}));var F=k.style;delete k.style}B(K.element,f?"mouseover":
"mouseenter",function(){3!==l&&K.setState(1)});B(K.element,f?"mouseout":"mouseleave",function(){3!==l&&K.setState(l)});K.setState=function(b){1!==b&&(K.state=l=b);K.removeClass(/highcharts-button-(normal|hover|pressed|disabled)/).addClass("highcharts-button-"+["normal","hover","pressed","disabled"][b||0]);G||K.attr([t,A,H,k][b||0]).css([N,q,v,F][b||0])};G||K.attr(t).css(p({cursor:"default"},N));return K.on("touchstart",function(b){return b.stopPropagation()}).on("click",function(b){3!==l&&h.call(K,
b)})};H.prototype.crispLine=function(b,c,a){void 0===a&&(a="round");var h=b[0],e=b[1];d(h[1])&&h[1]===e[1]&&(h[1]=e[1]=Math[a](h[1])-c%2/2);d(h[2])&&h[2]===e[2]&&(h[2]=e[2]=Math[a](h[2])+c%2/2);return b};H.prototype.path=function(b){var d=this.styledMode?{}:{fill:"none"};G(b)?d.d=b:L(b)&&p(d,b);return this.createElement("path").attr(d)};H.prototype.circle=function(b,d,c){b=L(b)?b:"undefined"===typeof b?{}:{x:b,y:d,r:c};d=this.createElement("circle");d.xSetter=d.ySetter=function(b,d,c){c.setAttribute("c"+
d,b)};return d.attr(b)};H.prototype.arc=function(b,d,c,a,h,e){L(b)?(a=b,d=a.y,c=a.r,b=a.x):a={innerR:a,start:h,end:e};b=this.symbol("arc",b,d,c,c,a);b.r=c;return b};H.prototype.rect=function(b,d,c,a,h,e){h=L(b)?b.r:h;var p=this.createElement("rect");b=L(b)?b:"undefined"===typeof b?{}:{x:b,y:d,width:Math.max(c,0),height:Math.max(a,0)};this.styledMode||("undefined"!==typeof e&&(b["stroke-width"]=e,b=p.crisp(b)),b.fill="none");h&&(b.r=h);p.rSetter=function(b,d,c){p.r=b;r(c,{rx:b,ry:b})};p.rGetter=function(){return p.r||
0};return p.attr(b)};H.prototype.setSize=function(b,d,c){this.width=b;this.height=d;this.boxWrapper.animate({width:b,height:d},{step:function(){this.attr({viewBox:"0 0 "+this.attr("width")+" "+this.attr("height")})},duration:S(c,!0)?void 0:0});this.alignElements()};H.prototype.g=function(b){var d=this.createElement("g");return b?d.attr({"class":"highcharts-"+b}):d};H.prototype.image=function(b,d,c,a,h,e){var A={preserveAspectRatio:"none"},H=function(b,d){b.setAttributeNS?b.setAttributeNS("http://www.w3.org/1999/xlink",
"href",d):b.setAttribute("hc-svg-href",d)};1<arguments.length&&p(A,{x:d,y:c,width:a,height:h});var f=this.createElement("image").attr(A);A=function(d){H(f.element,b);e.call(f,d)};if(e){H(f.element,"data:image/gif;base64,R0lGODlhAQABAAAAACH5BAEKAAEALAAAAAABAAEAAAICTAEAOw==");var K=new D.Image;B(K,"load",A);K.src=b;K.complete&&A({})}else H(f.element,b);return f};H.prototype.symbol=function(b,c,a,H,f,A){var K=this,k=/^url\((.*?)\)$/,y=k.test(b),G=!y&&(this.symbols[b]?b:"circle"),l=G&&this.symbols[G],
q;if(l){"number"===typeof c&&(q=l.call(this.symbols,Math.round(c||0),Math.round(a||0),H||0,f||0,A));var v=this.path(q);K.styledMode||v.attr("fill","none");p(v,{symbolName:G||void 0,x:c,y:a,width:H,height:f});A&&p(v,A)}else if(y){var F=b.match(k)[1];var m=v=this.image(F);m.imgwidth=S(I[F]&&I[F].width,A&&A.width);m.imgheight=S(I[F]&&I[F].height,A&&A.height);var L=function(b){return b.attr({width:b.width,height:b.height})};["width","height"].forEach(function(b){m[b+"Setter"]=function(b,c){var a=this["img"+
c];this[c]=b;d(a)&&(A&&"within"===A.backgroundSize&&this.width&&this.height&&(a=Math.round(a*Math.min(this.width/this.imgwidth,this.height/this.imgheight))),this.element&&this.element.setAttribute(c,a),this.alignByTranslate||(b=((this[c]||0)-a)/2,this.attr("width"===c?{translateX:b}:{translateY:b})))}});d(c)&&m.attr({x:c,y:a});m.isImg=!0;d(m.imgwidth)&&d(m.imgheight)?L(m):(m.attr({width:0,height:0}),t("img",{onload:function(){var b=g[K.chartIndex];0===this.width&&(h(this,{position:"absolute",top:"-999em"}),
e.body.appendChild(this));I[F]={width:this.width,height:this.height};m.imgwidth=this.width;m.imgheight=this.height;m.element&&L(m);this.parentNode&&this.parentNode.removeChild(this);K.imgCount--;if(!K.imgCount&&b&&!b.hasLoaded)b.onload()},src:F}),this.imgCount++)}return v};H.prototype.clipRect=function(b,d,c,a){var h=V()+"-",e=this.createElement("clipPath").attr({id:h}).add(this.defs);b=this.rect(b,d,c,a,0).add(e);b.id=h;b.clipPath=e;b.count=0;return b};H.prototype.text=function(b,c,a,h){var e={};
if(h&&(this.allowHTML||!this.forExport))return this.html(b,c,a);e.x=Math.round(c||0);a&&(e.y=Math.round(a));d(b)&&(e.text=b);b=this.createElement("text").attr(e);if(!h||this.forExport&&!this.allowHTML)b.xSetter=function(b,d,c){for(var a=c.getElementsByTagName("tspan"),h=c.getAttribute(d),e=0,p;e<a.length;e++)p=a[e],p.getAttribute(d)===h&&p.setAttribute(d,b);c.setAttribute(d,b)};return b};H.prototype.fontMetrics=function(b,d){b=!this.styledMode&&/px/.test(b)||!D.getComputedStyle?b||d&&d.style&&d.style.fontSize||
this.style&&this.style.fontSize:d&&x.prototype.getStyle.call(d,"font-size");b=/px/.test(b)?Q(b):12;d=24>b?b+3:Math.round(1.2*b);return{h:d,b:Math.round(.8*d),f:b}};H.prototype.rotCorr=function(b,d,a){var h=b;d&&a&&(h=Math.max(h*Math.cos(d*c),4));return{x:-b/3*Math.sin(d*c),y:h}};H.prototype.pathToSegments=function(b){for(var d=[],c=[],a={A:8,C:7,H:2,L:3,M:3,Q:5,S:5,T:3,V:2},h=0;h<b.length;h++)F(c[0])&&y(b[h])&&c.length===a[c[0].toUpperCase()]&&b.splice(h,0,c[0].replace("M","L").replace("m","l")),
"string"===typeof b[h]&&(c.length&&d.push(c.slice(0)),c.length=0),c.push(b[h]);d.push(c.slice(0));return d};H.prototype.label=function(b,d,c,a,h,e,p,H,f){return new J(this,b,d,c,a,h,e,p,H,f)};H.prototype.alignElements=function(){this.alignedObjects.forEach(function(b){return b.align()})};return H}();p(C.prototype,{Element:x,SVG_NS:k,escapes:{"&":"&amp;","<":"&lt;",">":"&gt;","'":"&#39;",'"':"&quot;"},symbols:u,draw:q});z.registerRendererType("svg",C,!0);"";return C});M(a,"Core/Renderer/HTML/HTMLElement.js",
[a["Core/Globals.js"],a["Core/Renderer/SVG/SVGElement.js"],a["Core/Utilities.js"]],function(a,w,C){var r=this&&this.__extends||function(){var c=function(a,e){c=Object.setPrototypeOf||{__proto__:[]}instanceof Array&&function(c,a){c.__proto__=a}||function(c,a){for(var e in a)a.hasOwnProperty(e)&&(c[e]=a[e])};return c(a,e)};return function(a,e){function f(){this.constructor=a}c(a,e);a.prototype=null===e?Object.create(e):(f.prototype=e.prototype,new f)}}(),z=a.isFirefox,x=a.isMS,J=a.isWebKit,u=a.win,
n=C.css,m=C.defined,g=C.extend,c=C.pick,e=C.pInt;return function(a){function f(){return null!==a&&a.apply(this,arguments)||this}r(f,a);f.compose=function(c){if(-1===f.composedClasses.indexOf(c)){f.composedClasses.push(c);var a=f.prototype,e=c.prototype;e.getSpanCorrection=a.getSpanCorrection;e.htmlCss=a.htmlCss;e.htmlGetBBox=a.htmlGetBBox;e.htmlUpdateTransform=a.htmlUpdateTransform;e.setSpanRotation=a.setSpanRotation}return c};f.prototype.getSpanCorrection=function(c,a,e){this.xCorr=-c*e;this.yCorr=
-a};f.prototype.htmlCss=function(a){var e="SPAN"===this.element.tagName&&a&&"width"in a,f=c(e&&a.width,void 0);if(e){delete a.width;this.textWidth=f;var l=!0}a&&"ellipsis"===a.textOverflow&&(a.whiteSpace="nowrap",a.overflow="hidden");this.styles=g(this.styles,a);n(this.element,a);l&&this.htmlUpdateTransform();return this};f.prototype.htmlGetBBox=function(){var c=this.element;return{x:c.offsetLeft,y:c.offsetTop,width:c.offsetWidth,height:c.offsetHeight}};f.prototype.htmlUpdateTransform=function(){if(this.added){var c=
this.renderer,a=this.element,f=this.translateX||0,g=this.translateY||0,l=this.x||0,B=this.y||0,r=this.textAlign||"left",t={left:0,center:.5,right:1}[r],h=this.styles;h=h&&h.whiteSpace;n(a,{marginLeft:f,marginTop:g});!c.styledMode&&this.shadows&&this.shadows.forEach(function(b){n(b,{marginLeft:f+1,marginTop:g+1})});this.inverted&&[].forEach.call(a.childNodes,function(b){c.invertChild(b,a)});if("SPAN"===a.tagName){var d=this.rotation,b=this.textWidth&&e(this.textWidth),p=[d,r,a.innerHTML,this.textWidth,
this.textAlign].join(),G=void 0;(G=b!==this.oldTextWidth)&&!(G=b>this.oldTextWidth)&&((G=this.textPxLength)||(n(a,{width:"",whiteSpace:h||"nowrap"}),G=a.offsetWidth),G=G>b);G&&(/[ \-]/.test(a.textContent||a.innerText)||"ellipsis"===a.style.textOverflow)?(n(a,{width:b+"px",display:"block",whiteSpace:h||"normal"}),this.oldTextWidth=b,this.hasBoxWidthChanged=!0):this.hasBoxWidthChanged=!1;p!==this.cTT&&(G=c.fontMetrics(a.style.fontSize,a).b,!m(d)||d===(this.oldRotation||0)&&r===this.oldAlign||this.setSpanRotation(d,
t,G),this.getSpanCorrection(!m(d)&&this.textPxLength||a.offsetWidth,G,t,d,r));n(a,{left:l+(this.xCorr||0)+"px",top:B+(this.yCorr||0)+"px"});this.cTT=p;this.oldRotation=d;this.oldAlign=r}}else this.alignOnAdd=!0};f.prototype.setSpanRotation=function(c,a,e){var f={},g=x&&!/Edge/.test(u.navigator.userAgent)?"-ms-transform":J?"-webkit-transform":z?"MozTransform":u.opera?"-o-transform":void 0;g&&(f[g]=f.transform="rotate("+c+"deg)",f[g+(z?"Origin":"-origin")]=f.transformOrigin=100*a+"% "+e+"px",n(this.element,
f))};f.composedClasses=[];return f}(w)});M(a,"Core/Renderer/HTML/HTMLRenderer.js",[a["Core/Renderer/HTML/AST.js"],a["Core/Renderer/SVG/SVGElement.js"],a["Core/Renderer/SVG/SVGRenderer.js"],a["Core/Utilities.js"]],function(a,w,C,E){var r=this&&this.__extends||function(){var a=function(g,c){a=Object.setPrototypeOf||{__proto__:[]}instanceof Array&&function(a,c){a.__proto__=c}||function(a,c){for(var e in c)c.hasOwnProperty(e)&&(a[e]=c[e])};return a(g,c)};return function(g,c){function e(){this.constructor=
g}a(g,c);g.prototype=null===c?Object.create(c):(e.prototype=c.prototype,new e)}}(),x=E.attr,J=E.createElement,u=E.extend,n=E.pick;return function(m){function g(){return null!==m&&m.apply(this,arguments)||this}r(g,m);g.compose=function(c){-1===g.composedClasses.indexOf(c)&&(g.composedClasses.push(c),c.prototype.html=g.prototype.html);return c};g.prototype.html=function(c,e,g){var f=this.createElement("span"),l=f.element,q=f.renderer,k=q.isSVG,m=function(c,a){["opacity","visibility"].forEach(function(e){c[e+
"Setter"]=function(f,h,d){var b=c.div?c.div.style:a;w.prototype[e+"Setter"].call(this,f,h,d);b&&(b[h]=f)}});c.addedSetters=!0};f.textSetter=function(c){c!==this.textStr&&(delete this.bBox,delete this.oldTextWidth,a.setElementHTML(this.element,n(c,"")),this.textStr=c,f.doTransform=!0)};k&&m(f,f.element.style);f.xSetter=f.ySetter=f.alignSetter=f.rotationSetter=function(c,a){"align"===a?f.alignValue=f.textAlign=c:f[a]=c;f.doTransform=!0};f.afterSetters=function(){this.doTransform&&(this.htmlUpdateTransform(),
this.doTransform=!1)};f.attr({text:c,x:Math.round(e),y:Math.round(g)}).css({position:"absolute"});q.styledMode||f.css({fontFamily:this.style.fontFamily,fontSize:this.style.fontSize});l.style.whiteSpace="nowrap";f.css=f.htmlCss;k&&(f.add=function(c){var a=q.box.parentNode,e=[];if(this.parentGroup=c){var g=c.div;if(!g){for(;c;)e.push(c),c=c.parentGroup;e.reverse().forEach(function(c){function d(b,d){c[d]=b;"translateX"===d?k.left=b+"px":k.top=b+"px";c.doTransform=!0}var b=x(c.element,"class"),h=c.styles||
{};g=c.div=c.div||J("div",b?{className:b}:void 0,{position:"absolute",left:(c.translateX||0)+"px",top:(c.translateY||0)+"px",display:c.display,opacity:c.opacity,cursor:h.cursor,pointerEvents:h.pointerEvents,visibility:c.visibility},g||a);var k=g.style;u(c,{classSetter:function(b){return function(d){this.element.setAttribute("class",d);b.className=d}}(g),on:function(){e[0].div&&f.on.apply({element:e[0].div,onEvents:c.onEvents},arguments);return c},translateXSetter:d,translateYSetter:d});c.addedSetters||
m(c)})}}else g=a;g.appendChild(l);f.added=!0;f.alignOnAdd&&f.htmlUpdateTransform();return f});return f};g.composedClasses=[];return g}(C)});M(a,"Core/Axis/AxisDefaults.js",[a["Core/Color/Palette.js"]],function(a){var r;(function(r){r.defaultXAxisOptions={alignTicks:!0,allowDecimals:void 0,panningEnabled:!0,zIndex:2,zoomEnabled:!0,dateTimeLabelFormats:{millisecond:{main:"%H:%M:%S.%L",range:!1},second:{main:"%H:%M:%S",range:!1},minute:{main:"%H:%M",range:!1},hour:{main:"%H:%M",range:!1},day:{main:"%e. %b"},
week:{main:"%e. %b"},month:{main:"%b '%y"},year:{main:"%Y"}},endOnTick:!1,gridLineDashStyle:"Solid",gridZIndex:1,labels:{autoRotation:void 0,autoRotationLimit:80,distance:void 0,enabled:!0,indentation:10,overflow:"justify",padding:5,reserveSpace:void 0,rotation:void 0,staggerLines:0,step:0,useHTML:!1,x:0,zIndex:7,style:{color:a.neutralColor60,cursor:"default",fontSize:"11px"}},maxPadding:.01,minorGridLineDashStyle:"Solid",minorTickLength:2,minorTickPosition:"outside",minPadding:.01,offset:void 0,
opposite:!1,reversed:void 0,reversedStacks:!1,showEmpty:!0,showFirstLabel:!0,showLastLabel:!0,startOfWeek:1,startOnTick:!1,tickLength:10,tickPixelInterval:100,tickmarkPlacement:"between",tickPosition:"outside",title:{align:"middle",rotation:0,useHTML:!1,x:0,y:0,style:{color:a.neutralColor60}},type:"linear",uniqueNames:!0,visible:!0,minorGridLineColor:a.neutralColor5,minorGridLineWidth:1,minorTickColor:a.neutralColor40,lineColor:a.highlightColor20,lineWidth:1,gridLineColor:a.neutralColor10,gridLineWidth:void 0,
tickColor:a.highlightColor20};r.defaultYAxisOptions={reversedStacks:!0,endOnTick:!0,maxPadding:.05,minPadding:.05,tickPixelInterval:72,showLastLabel:!0,labels:{x:-8},startOnTick:!0,title:{rotation:270,text:"Values"},stackLabels:{animation:{},allowOverlap:!1,enabled:!1,crop:!0,overflow:"justify",formatter:function(){var a=this.axis.chart.numberFormatter;return a(this.total,-1)},style:{color:a.neutralColor100,fontSize:"11px",fontWeight:"bold",textOutline:"1px contrast"}},gridLineWidth:1,lineWidth:0};
r.defaultLeftAxisOptions={labels:{x:-15},title:{rotation:270}};r.defaultRightAxisOptions={labels:{x:15},title:{rotation:90}};r.defaultBottomAxisOptions={labels:{autoRotation:[-45],x:0},margin:15,title:{rotation:0}};r.defaultTopAxisOptions={labels:{autoRotation:[-45],x:0},margin:15,title:{rotation:0}}})(r||(r={}));return r});M(a,"Core/Foundation.js",[a["Core/Utilities.js"]],function(a){var r=a.addEvent,C=a.isFunction,E=a.objectEach,z=a.removeEvent;return{registerEventOptions:function(a,w){a.eventOptions=
a.eventOptions||{};E(w.events,function(u,n){a.eventOptions[n]!==u&&(a.eventOptions[n]&&(z(a,n,a.eventOptions[n]),delete a.eventOptions[n]),C(u)&&(a.eventOptions[n]=u,r(a,n,u)))})}}});M(a,"Core/Axis/Tick.js",[a["Core/FormatUtilities.js"],a["Core/Globals.js"],a["Core/Utilities.js"]],function(a,w,C){var r=w.deg2rad,z=C.clamp,x=C.correctFloat,J=C.defined,u=C.destroyObjectProperties,n=C.extend,m=C.fireEvent,g=C.isNumber,c=C.merge,e=C.objectEach,l=C.pick;w=function(){function f(c,a,e,f,g){this.isNewLabel=
this.isNew=!0;this.axis=c;this.pos=a;this.type=e||"";this.parameters=g||{};this.tickmarkOffset=this.parameters.tickmarkOffset;this.options=this.parameters.options;m(this,"init");e||f||this.addLabel()}f.prototype.addLabel=function(){var c=this,e=c.axis,f=e.options,I=e.chart,D=e.categories,B=e.logarithmic,r=e.names,t=c.pos,h=l(c.options&&c.options.labels,f.labels),d=e.tickPositions,b=t===d[0],p=t===d[d.length-1],G=(!h.step||1===h.step)&&1===e.tickInterval;d=d.info;var y=c.label,L;D=this.parameters.category||
(D?l(D[t],r[t],t):t);B&&g(D)&&(D=x(B.lin2log(D)));if(e.dateTime)if(d){var F=I.time.resolveDTLFormat(f.dateTimeLabelFormats[!f.grid&&d.higherRanks[t]||d.unitName]);var P=F.main}else g(D)&&(P=e.dateTime.getXDateFormat(D,f.dateTimeLabelFormats||{}));c.isFirst=b;c.isLast=p;var S={axis:e,chart:I,dateTimeLabelFormat:P,isFirst:b,isLast:p,pos:t,tick:c,tickPositionInfo:d,value:D};m(this,"labelFormat",S);var Q=function(b){return h.formatter?h.formatter.call(b,b):h.format?(b.text=e.defaultLabelFormatter.call(b),
a.format(h.format,b,I)):e.defaultLabelFormatter.call(b,b)};f=Q.call(S,S);var u=F&&F.list;c.shortenLabel=u?function(){for(L=0;L<u.length;L++)if(n(S,{dateTimeLabelFormat:u[L]}),y.attr({text:Q.call(S,S)}),y.getBBox().width<e.getSlotWidth(c)-2*h.padding)return;y.attr({text:""})}:void 0;G&&e._addedPlotLB&&c.moveLabel(f,h);J(y)||c.movedLabel?y&&y.textStr!==f&&!G&&(!y.textWidth||h.style.width||y.styles.width||y.css({width:null}),y.attr({text:f}),y.textPxLength=y.getBBox().width):(c.label=y=c.createLabel({x:0,
y:0},f,h),c.rotation=0)};f.prototype.createLabel=function(a,e,f){var g=this.axis,k=g.chart;if(a=J(e)&&f.enabled?k.renderer.text(e,a.x,a.y,f.useHTML).add(g.labelGroup):null)k.styledMode||a.css(c(f.style)),a.textPxLength=a.getBBox().width;return a};f.prototype.destroy=function(){u(this,this.axis)};f.prototype.getPosition=function(c,a,e,f){var g=this.axis,k=g.chart,l=f&&k.oldChartHeight||k.chartHeight;c={x:c?x(g.translate(a+e,null,null,f)+g.transB):g.left+g.offset+(g.opposite?(f&&k.oldChartWidth||k.chartWidth)-
g.right-g.left:0),y:c?l-g.bottom+g.offset-(g.opposite?g.height:0):x(l-g.translate(a+e,null,null,f)-g.transB)};c.y=z(c.y,-1E5,1E5);m(this,"afterGetPosition",{pos:c});return c};f.prototype.getLabelPosition=function(c,a,e,f,g,l,n,t){var h=this.axis,d=h.transA,b=h.isLinked&&h.linkedParent?h.linkedParent.reversed:h.reversed,p=h.staggerLines,k=h.tickRotCorr||{x:0,y:0},y=f||h.reserveSpaceDefault?0:-h.labelOffset*("center"===h.labelAlign?.5:1),q={},F=g.y;J(F)||(F=0===h.side?e.rotation?-8:-e.getBBox().height:
2===h.side?k.y+8:Math.cos(e.rotation*r)*(k.y-e.getBBox(!1,0).height/2));c=c+g.x+y+k.x-(l&&f?l*d*(b?-1:1):0);a=a+F-(l&&!f?l*d*(b?1:-1):0);p&&(e=n/(t||1)%p,h.opposite&&(e=p-e-1),a+=h.labelOffset/p*e);q.x=c;q.y=Math.round(a);m(this,"afterGetLabelPosition",{pos:q,tickmarkOffset:l,index:n});return q};f.prototype.getLabelSize=function(){return this.label?this.label.getBBox()[this.axis.horiz?"height":"width"]:0};f.prototype.getMarkPath=function(c,a,e,f,g,l){return l.crispLine([["M",c,a],["L",c+(g?0:-e),
a+(g?e:0)]],f)};f.prototype.handleOverflow=function(c){var a=this.axis,e=a.options.labels,f=c.x,g=a.chart.chartWidth,m=a.chart.spacing,v=l(a.labelLeft,Math.min(a.pos,m[3]));m=l(a.labelRight,Math.max(a.isRadial?0:a.pos+a.len,g-m[1]));var t=this.label,h=this.rotation,d={left:0,center:.5,right:1}[a.labelAlign||t.attr("align")],b=t.getBBox().width,p=a.getSlotWidth(this),G={},y=p,L=1,F;if(h||"justify"!==e.overflow)0>h&&f-d*b<v?F=Math.round(f/Math.cos(h*r)-v):0<h&&f+d*b>m&&(F=Math.round((g-f)/Math.cos(h*
r)));else if(g=f+(1-d)*b,f-d*b<v?y=c.x+y*(1-d)-v:g>m&&(y=m-c.x+y*d,L=-1),y=Math.min(p,y),y<p&&"center"===a.labelAlign&&(c.x+=L*(p-y-d*(p-Math.min(b,y)))),b>y||a.autoRotation&&(t.styles||{}).width)F=y;F&&(this.shortenLabel?this.shortenLabel():(G.width=Math.floor(F)+"px",(e.style||{}).textOverflow||(G.textOverflow="ellipsis"),t.css(G)))};f.prototype.moveLabel=function(c,a){var f=this,g=f.label,l=f.axis,m=l.reversed,q=!1;g&&g.textStr===c?(f.movedLabel=g,q=!0,delete f.label):e(l.ticks,function(a){q||
a.isNew||a===f||!a.label||a.label.textStr!==c||(f.movedLabel=a.label,q=!0,a.labelPos=f.movedLabel.xy,delete a.label)});if(!q&&(f.labelPos||g)){var t=f.labelPos||g.xy;g=l.horiz?m?0:l.width+l.left:t.x;l=l.horiz?t.y:m?l.width+l.left:0;f.movedLabel=f.createLabel({x:g,y:l},c,a);f.movedLabel&&f.movedLabel.attr({opacity:0})}};f.prototype.render=function(a,c,e){var f=this.axis,g=f.horiz,k=this.pos,q=l(this.tickmarkOffset,f.tickmarkOffset);k=this.getPosition(g,k,q,c);q=k.x;var t=k.y;f=g&&q===f.pos+f.len||
!g&&t===f.pos?-1:1;g=l(e,this.label&&this.label.newOpacity,1);e=l(e,1);this.isActive=!0;this.renderGridLine(c,e,f);this.renderMark(k,e,f);this.renderLabel(k,c,g,a);this.isNew=!1;m(this,"afterRender")};f.prototype.renderGridLine=function(c,a,e){var f=this.axis,g=f.options,k={},m=this.pos,t=this.type,h=l(this.tickmarkOffset,f.tickmarkOffset),d=f.chart.renderer,b=this.gridLine,p=g.gridLineWidth,G=g.gridLineColor,y=g.gridLineDashStyle;"minor"===this.type&&(p=g.minorGridLineWidth,G=g.minorGridLineColor,
y=g.minorGridLineDashStyle);b||(f.chart.styledMode||(k.stroke=G,k["stroke-width"]=p||0,k.dashstyle=y),t||(k.zIndex=1),c&&(a=0),this.gridLine=b=d.path().attr(k).addClass("highcharts-"+(t?t+"-":"")+"grid-line").add(f.gridGroup));if(b&&(e=f.getPlotLinePath({value:m+h,lineWidth:b.strokeWidth()*e,force:"pass",old:c})))b[c||this.isNew?"attr":"animate"]({d:e,opacity:a})};f.prototype.renderMark=function(c,a,e){var f=this.axis,g=f.options,k=f.chart.renderer,m=this.type,t=f.tickSize(m?m+"Tick":"tick"),h=c.x;
c=c.y;var d=l(g["minor"!==m?"tickWidth":"minorTickWidth"],!m&&f.isXAxis?1:0);g=g["minor"!==m?"tickColor":"minorTickColor"];var b=this.mark,p=!b;t&&(f.opposite&&(t[0]=-t[0]),b||(this.mark=b=k.path().addClass("highcharts-"+(m?m+"-":"")+"tick").add(f.axisGroup),f.chart.styledMode||b.attr({stroke:g,"stroke-width":d})),b[p?"attr":"animate"]({d:this.getMarkPath(h,c,t[0],b.strokeWidth()*e,f.horiz,k),opacity:a}))};f.prototype.renderLabel=function(c,a,e,f){var k=this.axis,m=k.horiz,q=k.options,t=this.label,
h=q.labels,d=h.step;k=l(this.tickmarkOffset,k.tickmarkOffset);var b=c.x;c=c.y;var p=!0;t&&g(b)&&(t.xy=c=this.getLabelPosition(b,c,t,m,h,k,f,d),this.isFirst&&!this.isLast&&!q.showFirstLabel||this.isLast&&!this.isFirst&&!q.showLastLabel?p=!1:!m||h.step||h.rotation||a||0===e||this.handleOverflow(c),d&&f%d&&(p=!1),p&&g(c.y)?(c.opacity=e,t[this.isNewLabel?"attr":"animate"](c),this.isNewLabel=!1):(t.attr("y",-9999),this.isNewLabel=!0))};f.prototype.replaceMovedLabel=function(){var c=this.label,a=this.axis,
e=a.reversed;if(c&&!this.isNew){var f=a.horiz?e?a.left:a.width+a.left:c.xy.x;e=a.horiz?c.xy.y:e?a.width+a.top:a.top;c.animate({x:f,y:e,opacity:0},void 0,c.destroy);delete this.label}a.isDirty=!0;this.label=this.movedLabel;delete this.movedLabel};return f}();"";return w});M(a,"Core/Axis/Axis.js",[a["Core/Animation/AnimationUtilities.js"],a["Core/Axis/AxisDefaults.js"],a["Core/Color/Color.js"],a["Core/Color/Palette.js"],a["Core/DefaultOptions.js"],a["Core/Foundation.js"],a["Core/Globals.js"],a["Core/Axis/Tick.js"],
a["Core/Utilities.js"]],function(a,w,C,E,z,x,J,u,n){var m=a.animObject,g=z.defaultOptions,c=x.registerEventOptions,e=J.deg2rad,l=n.arrayMax,f=n.arrayMin,v=n.clamp,q=n.correctFloat,k=n.defined,r=n.destroyObjectProperties,D=n.erase,B=n.error,O=n.extend,t=n.fireEvent,h=n.getMagnitude,d=n.isArray,b=n.isNumber,p=n.isString,G=n.merge,y=n.normalizeTickInterval,L=n.objectEach,F=n.pick,P=n.relativeLength,S=n.removeEvent,Q=n.splat,V=n.syncTimeout;a=function(){function a(b,a){this.zoomEnabled=this.width=this.visible=
this.userOptions=this.translationSlope=this.transB=this.transA=this.top=this.ticks=this.tickRotCorr=this.tickPositions=this.tickmarkOffset=this.tickInterval=this.tickAmount=this.side=this.series=this.right=this.positiveValuesOnly=this.pos=this.pointRangePadding=this.pointRange=this.plotLinesAndBandsGroups=this.plotLinesAndBands=this.paddedTicks=this.overlap=this.options=this.offset=this.names=this.minPixelPadding=this.minorTicks=this.minorTickInterval=this.min=this.maxLabelLength=this.max=this.len=
this.left=this.labelFormatter=this.labelEdge=this.isLinked=this.height=this.hasVisibleSeries=this.hasNames=this.eventOptions=this.coll=this.closestPointRange=this.chart=this.categories=this.bottom=this.alternateBands=void 0;this.init(b,a)}a.prototype.init=function(a,d){var h=d.isX;this.chart=a;this.horiz=a.inverted&&!this.isZAxis?!h:h;this.isXAxis=h;this.coll=this.coll||(h?"xAxis":"yAxis");t(this,"init",{userOptions:d});this.opposite=F(d.opposite,this.opposite);this.side=F(d.side,this.side,this.horiz?
this.opposite?0:2:this.opposite?1:3);this.setOptions(d);var e=this.options,f=e.labels,p=e.type;this.userOptions=d;this.minPixelPadding=0;this.reversed=F(e.reversed,this.reversed);this.visible=e.visible;this.zoomEnabled=e.zoomEnabled;this.hasNames="category"===p||!0===e.categories;this.categories=e.categories||this.hasNames;this.names||(this.names=[],this.names.keys={});this.plotLinesAndBandsGroups={};this.positiveValuesOnly=!!this.logarithmic;this.isLinked=k(e.linkedTo);this.ticks={};this.labelEdge=
[];this.minorTicks={};this.plotLinesAndBands=[];this.alternateBands={};this.len=0;this.minRange=this.userMinRange=e.minRange||e.maxZoom;this.range=e.range;this.offset=e.offset||0;this.min=this.max=null;d=F(e.crosshair,Q(a.options.tooltip.crosshairs)[h?0:1]);this.crosshair=!0===d?{}:d;-1===a.axes.indexOf(this)&&(h?a.axes.splice(a.xAxis.length,0,this):a.axes.push(this),a[this.coll].push(this));this.series=this.series||[];a.inverted&&!this.isZAxis&&h&&"undefined"===typeof this.reversed&&(this.reversed=
!0);this.labelRotation=b(f.rotation)?f.rotation:void 0;c(this,e);t(this,"afterInit")};a.prototype.setOptions=function(b){this.options=G(w.defaultXAxisOptions,"yAxis"===this.coll&&w.defaultYAxisOptions,[w.defaultTopAxisOptions,w.defaultRightAxisOptions,w.defaultBottomAxisOptions,w.defaultLeftAxisOptions][this.side],G(g[this.coll],b));t(this,"afterSetOptions",{userOptions:b})};a.prototype.defaultLabelFormatter=function(a){var d=this.axis;a=this.chart.numberFormatter;var c=b(this.value)?this.value:NaN,
e=d.chart.time,h=this.dateTimeLabelFormat,f=g.lang,p=f.numericSymbols;f=f.numericSymbolMagnitude||1E3;var H=d.logarithmic?Math.abs(c):d.tickInterval,y=p&&p.length;if(d.categories)var k=""+this.value;else if(h)k=e.dateFormat(h,c);else if(y&&1E3<=H)for(;y--&&"undefined"===typeof k;)d=Math.pow(f,y+1),H>=d&&0===10*c%d&&null!==p[y]&&0!==c&&(k=a(c/d,-1)+p[y]);"undefined"===typeof k&&(k=1E4<=Math.abs(c)?a(c,-1):a(c,-1,void 0,""));return k};a.prototype.getSeriesExtremes=function(){var a=this,d=a.chart,c;
t(this,"getSeriesExtremes",null,function(){a.hasVisibleSeries=!1;a.dataMin=a.dataMax=a.threshold=null;a.softThreshold=!a.isXAxis;a.stacking&&a.stacking.buildStacks();a.series.forEach(function(e){if(e.visible||!d.options.chart.ignoreHiddenSeries){var h=e.options,f=h.threshold;a.hasVisibleSeries=!0;a.positiveValuesOnly&&0>=f&&(f=null);if(a.isXAxis){if(h=e.xData,h.length){h=a.logarithmic?h.filter(a.validatePositiveValue):h;c=e.getXExtremes(h);var p=c.min;var g=c.max;b(p)||p instanceof Date||(h=h.filter(b),
c=e.getXExtremes(h),p=c.min,g=c.max);h.length&&(a.dataMin=Math.min(F(a.dataMin,p),p),a.dataMax=Math.max(F(a.dataMax,g),g))}}else if(e=e.applyExtremes(),b(e.dataMin)&&(p=e.dataMin,a.dataMin=Math.min(F(a.dataMin,p),p)),b(e.dataMax)&&(g=e.dataMax,a.dataMax=Math.max(F(a.dataMax,g),g)),k(f)&&(a.threshold=f),!h.softThreshold||a.positiveValuesOnly)a.softThreshold=!1}})});t(this,"afterGetSeriesExtremes")};a.prototype.translate=function(a,d,c,e,h,f){var p=this.linkedParent||this,g=e&&p.old?p.old.min:p.min,
H=p.minPixelPadding;h=(p.isOrdinal||p.brokenAxis&&p.brokenAxis.hasBreaks||p.logarithmic&&h)&&p.lin2val;var K=1,y=0;e=e&&p.old?p.old.transA:p.transA;e||(e=p.transA);c&&(K*=-1,y=p.len);p.reversed&&(K*=-1,y-=K*(p.sector||p.len));d?(a=(a*K+y-H)/e+g,h&&(a=p.lin2val(a))):(h&&(a=p.val2lin(a)),a=b(g)?K*(a-g)*e+y+K*H+(b(f)?e*f:0):void 0);return a};a.prototype.toPixels=function(b,a){return this.translate(b,!1,!this.horiz,null,!0)+(a?0:this.pos)};a.prototype.toValue=function(b,a){return this.translate(b-(a?
0:this.pos),!0,!this.horiz,null,!0)};a.prototype.getPlotLinePath=function(a){function d(b,a,d){if("pass"!==m&&b<a||b>d)m?b=v(b,a,d):r=!0;return b}var c=this,e=c.chart,h=c.left,f=c.top,p=a.old,g=a.value,H=a.lineWidth,y=p&&e.oldChartHeight||e.chartHeight,k=p&&e.oldChartWidth||e.chartWidth,G=c.transB,l=a.translatedValue,m=a.force,L,q,n,B,r;a={value:g,lineWidth:H,old:p,force:m,acrossPanes:a.acrossPanes,translatedValue:l};t(this,"getPlotLinePath",a,function(a){l=F(l,c.translate(g,null,null,p));l=v(l,-1E5,
1E5);L=n=Math.round(l+G);q=B=Math.round(y-l-G);b(l)?c.horiz?(q=f,B=y-c.bottom,L=n=d(L,h,h+c.width)):(L=h,n=k-c.right,q=B=d(q,f,f+c.height)):(r=!0,m=!1);a.path=r&&!m?null:e.renderer.crispLine([["M",L,q],["L",n,B]],H||1)});return a.path};a.prototype.getLinearTickPositions=function(b,a,d){var c=q(Math.floor(a/b)*b);d=q(Math.ceil(d/b)*b);var e=[],h;q(c+b)===c&&(h=20);if(this.single)return[a];for(a=c;a<=d;){e.push(a);a=q(a+b,h);if(a===f)break;var f=a}return e};a.prototype.getMinorTickInterval=function(){var b=
this.options;return!0===b.minorTicks?F(b.minorTickInterval,"auto"):!1===b.minorTicks?null:b.minorTickInterval};a.prototype.getMinorTickPositions=function(){var b=this.options,a=this.tickPositions,d=this.minorTickInterval,c=this.pointRangePadding||0,e=this.min-c;c=this.max+c;var h=c-e,f=[];if(h&&h/d<this.len/3){var p=this.logarithmic;if(p)this.paddedTicks.forEach(function(b,a,c){a&&f.push.apply(f,p.getLogTickPositions(d,c[a-1],c[a],!0))});else if(this.dateTime&&"auto"===this.getMinorTickInterval())f=
f.concat(this.getTimeTicks(this.dateTime.normalizeTimeTickInterval(d),e,c,b.startOfWeek));else for(b=e+(a[0]-e)%d;b<=c&&b!==f[0];b+=d)f.push(b)}0!==f.length&&this.trimTicks(f);return f};a.prototype.adjustForMinRange=function(){var b=this.options,a=this.logarithmic,d=this.min,c=this.max,e=0,h,p,g,y;this.isXAxis&&"undefined"===typeof this.minRange&&!a&&(k(b.min)||k(b.max)?this.minRange=null:(this.series.forEach(function(b){g=b.xData;y=b.xIncrement?1:g.length-1;if(1<g.length)for(h=y;0<h;h--)if(p=g[h]-
g[h-1],!e||p<e)e=p}),this.minRange=Math.min(5*e,this.dataMax-this.dataMin)));if(c-d<this.minRange){var G=this.dataMax-this.dataMin>=this.minRange;var t=this.minRange;var m=(t-c+d)/2;m=[d-m,F(b.min,d-m)];G&&(m[2]=this.logarithmic?this.logarithmic.log2lin(this.dataMin):this.dataMin);d=l(m);c=[d+t,F(b.max,d+t)];G&&(c[2]=a?a.log2lin(this.dataMax):this.dataMax);c=f(c);c-d<t&&(m[0]=c-t,m[1]=F(b.min,c-t),d=l(m))}this.min=d;this.max=c};a.prototype.getClosest=function(){var b;this.categories?b=1:this.series.forEach(function(a){var d=
a.closestPointRange,c=a.visible||!a.chart.options.chart.ignoreHiddenSeries;!a.noSharedTooltip&&k(d)&&c&&(b=k(b)?Math.min(b,d):d)});return b};a.prototype.nameToX=function(b){var a=d(this.categories),c=a?this.categories:this.names,e=b.options.x;b.series.requireSorting=!1;k(e)||(e=this.options.uniqueNames?a?c.indexOf(b.name):F(c.keys[b.name],-1):b.series.autoIncrement());if(-1===e){if(!a)var h=c.length}else h=e;"undefined"!==typeof h&&(this.names[h]=b.name,this.names.keys[b.name]=h);return h};a.prototype.updateNames=
function(){var b=this,a=this.names;0<a.length&&(Object.keys(a.keys).forEach(function(b){delete a.keys[b]}),a.length=0,this.minRange=this.userMinRange,(this.series||[]).forEach(function(a){a.xIncrement=null;if(!a.points||a.isDirtyData)b.max=Math.max(b.max,a.xData.length-1),a.processData(),a.generatePoints();a.data.forEach(function(d,c){if(d&&d.options&&"undefined"!==typeof d.name){var e=b.nameToX(d);"undefined"!==typeof e&&e!==d.x&&(d.x=e,a.xData[c]=e)}})}))};a.prototype.setAxisTranslation=function(){var b=
this,a=b.max-b.min,d=b.linkedParent,c=!!b.categories,e=b.isXAxis,h=b.axisPointRange||0,f=0,g=0,y=b.transA;if(e||c||h){var k=b.getClosest();d?(f=d.minPointOffset,g=d.pointRangePadding):b.series.forEach(function(a){var d=c?1:e?F(a.options.pointRange,k,0):b.axisPointRange||0,A=a.options.pointPlacement;h=Math.max(h,d);if(!b.single||c)a=a.is("xrange")?!e:e,f=Math.max(f,a&&p(A)?0:d/2),g=Math.max(g,a&&"on"===A?0:d)});d=b.ordinal&&b.ordinal.slope&&k?b.ordinal.slope/k:1;b.minPointOffset=f*=d;b.pointRangePadding=
g*=d;b.pointRange=Math.min(h,b.single&&c?1:a);e&&(b.closestPointRange=k)}b.translationSlope=b.transA=y=b.staticScale||b.len/(a+g||1);b.transB=b.horiz?b.left:b.bottom;b.minPixelPadding=y*f;t(this,"afterSetAxisTranslation")};a.prototype.minFromRange=function(){return this.max-this.range};a.prototype.setTickInterval=function(a){var d=this,c=d.chart,e=d.logarithmic,f=d.options,p=d.isXAxis,g=d.isLinked,l=f.tickPixelInterval,G=d.categories,H=d.softThreshold,m=f.maxPadding,L=f.minPadding,n=f.tickInterval,
v=b(d.threshold)?d.threshold:null;d.dateTime||G||g||this.getTickAmount();var r=F(d.userMin,f.min);var P=F(d.userMax,f.max);if(g){d.linkedParent=c[d.coll][f.linkedTo];var D=d.linkedParent.getExtremes();d.min=F(D.min,D.dataMin);d.max=F(D.max,D.dataMax);f.type!==d.linkedParent.options.type&&B(11,1,c)}else{if(H&&k(v))if(d.dataMin>=v)D=v,L=0;else if(d.dataMax<=v){var I=v;m=0}d.min=F(r,D,d.dataMin);d.max=F(P,I,d.dataMax)}e&&(d.positiveValuesOnly&&!a&&0>=Math.min(d.min,F(d.dataMin,d.min))&&B(10,1,c),d.min=
q(e.log2lin(d.min),16),d.max=q(e.log2lin(d.max),16));d.range&&k(d.max)&&(d.userMin=d.min=r=Math.max(d.dataMin,d.minFromRange()),d.userMax=P=d.max,d.range=null);t(d,"foundExtremes");d.beforePadding&&d.beforePadding();d.adjustForMinRange();!(G||d.axisPointRange||d.stacking&&d.stacking.usePercentage||g)&&k(d.min)&&k(d.max)&&(c=d.max-d.min)&&(!k(r)&&L&&(d.min-=c*L),!k(P)&&m&&(d.max+=c*m));b(d.userMin)||(b(f.softMin)&&f.softMin<d.min&&(d.min=r=f.softMin),b(f.floor)&&(d.min=Math.max(d.min,f.floor)));b(d.userMax)||
(b(f.softMax)&&f.softMax>d.max&&(d.max=P=f.softMax),b(f.ceiling)&&(d.max=Math.min(d.max,f.ceiling)));H&&k(d.dataMin)&&(v=v||0,!k(r)&&d.min<v&&d.dataMin>=v?d.min=d.options.minRange?Math.min(v,d.max-d.minRange):v:!k(P)&&d.max>v&&d.dataMax<=v&&(d.max=d.options.minRange?Math.max(v,d.min+d.minRange):v));b(d.min)&&b(d.max)&&!this.chart.polar&&d.min>d.max&&(k(d.options.min)?d.max=d.min:k(d.options.max)&&(d.min=d.max));d.tickInterval=d.min===d.max||"undefined"===typeof d.min||"undefined"===typeof d.max?1:
g&&d.linkedParent&&!n&&l===d.linkedParent.options.tickPixelInterval?n=d.linkedParent.tickInterval:F(n,this.tickAmount?(d.max-d.min)/Math.max(this.tickAmount-1,1):void 0,G?1:(d.max-d.min)*l/Math.max(d.len,l));p&&!a&&(d.series.forEach(function(b){b.forceCrop=b.forceCropping&&b.forceCropping();b.processData(d.min!==(d.old&&d.old.min)||d.max!==(d.old&&d.old.max))}),t(this,"postProcessData"));d.setAxisTranslation();t(this,"initialAxisTranslation");d.pointRange&&!n&&(d.tickInterval=Math.max(d.pointRange,
d.tickInterval));a=F(f.minTickInterval,d.dateTime&&!d.series.some(function(b){return b.noSharedTooltip})?d.closestPointRange:0);!n&&d.tickInterval<a&&(d.tickInterval=a);d.dateTime||d.logarithmic||n||(d.tickInterval=y(d.tickInterval,void 0,h(d.tickInterval),F(f.allowDecimals,.5>d.tickInterval||void 0!==this.tickAmount),!!this.tickAmount));this.tickAmount||(d.tickInterval=d.unsquish());this.setTickPositions()};a.prototype.setTickPositions=function(){var b=this.options,d=b.tickPositions,a=this.getMinorTickInterval(),
c=this.hasVerticalPanning(),e="colorAxis"===this.coll,h=(e||!c)&&b.startOnTick;c=(e||!c)&&b.endOnTick;e=b.tickPositioner;this.tickmarkOffset=this.categories&&"between"===b.tickmarkPlacement&&1===this.tickInterval?.5:0;this.minorTickInterval="auto"===a&&this.tickInterval?this.tickInterval/5:a;this.single=this.min===this.max&&k(this.min)&&!this.tickAmount&&(parseInt(this.min,10)===this.min||!1!==b.allowDecimals);this.tickPositions=a=d&&d.slice();!a&&(this.ordinal&&this.ordinal.positions||!((this.max-
this.min)/this.tickInterval>Math.max(2*this.len,200))?a=this.dateTime?this.getTimeTicks(this.dateTime.normalizeTimeTickInterval(this.tickInterval,b.units),this.min,this.max,b.startOfWeek,this.ordinal&&this.ordinal.positions,this.closestPointRange,!0):this.logarithmic?this.logarithmic.getLogTickPositions(this.tickInterval,this.min,this.max):this.getLinearTickPositions(this.tickInterval,this.min,this.max):(a=[this.min,this.max],B(19,!1,this.chart)),a.length>this.len&&(a=[a[0],a.pop()],a[0]===a[1]&&
(a.length=1)),this.tickPositions=a,e&&(e=e.apply(this,[this.min,this.max])))&&(this.tickPositions=a=e);this.paddedTicks=a.slice(0);this.trimTicks(a,h,c);this.isLinked||(this.single&&2>a.length&&!this.categories&&!this.series.some(function(b){return b.is("heatmap")&&"between"===b.options.pointPlacement})&&(this.min-=.5,this.max+=.5),d||e||this.adjustTickAmount());t(this,"afterSetTickPositions")};a.prototype.trimTicks=function(b,d,a){var c=b[0],e=b[b.length-1],h=!this.isOrdinal&&this.minPointOffset||
0;t(this,"trimTicks");if(!this.isLinked){if(d&&-Infinity!==c)this.min=c;else for(;this.min-h>b[0];)b.shift();if(a)this.max=e;else for(;this.max+h<b[b.length-1];)b.pop();0===b.length&&k(c)&&!this.options.tickPositions&&b.push((e+c)/2)}};a.prototype.alignToOthers=function(){var b={},d=this.options,a;!1!==this.chart.options.chart.alignTicks&&d.alignTicks&&!1!==d.startOnTick&&!1!==d.endOnTick&&!this.logarithmic&&this.chart[this.coll].forEach(function(d){var c=d.options;c=[d.horiz?c.left:c.top,c.width,
c.height,c.pane].join();d.series.length&&(b[c]?a=!0:b[c]=1)});return a};a.prototype.getTickAmount=function(){var b=this.options,d=b.tickPixelInterval,a=b.tickAmount;!k(b.tickInterval)&&!a&&this.len<d&&!this.isRadial&&!this.logarithmic&&b.startOnTick&&b.endOnTick&&(a=2);!a&&this.alignToOthers()&&(a=Math.ceil(this.len/d)+1);4>a&&(this.finalTickAmt=a,a=5);this.tickAmount=a};a.prototype.adjustTickAmount=function(){var d=this.options,a=this.tickInterval,c=this.tickPositions,e=this.tickAmount,h=this.finalTickAmt,
f=c&&c.length,p=F(this.threshold,this.softThreshold?0:null);if(this.hasData()&&b(this.min)&&b(this.max)){if(f<e){for(;c.length<e;)c.length%2||this.min===p?c.push(q(c[c.length-1]+a)):c.unshift(q(c[0]-a));this.transA*=(f-1)/(e-1);this.min=d.startOnTick?c[0]:Math.min(this.min,c[0]);this.max=d.endOnTick?c[c.length-1]:Math.max(this.max,c[c.length-1])}else f>e&&(this.tickInterval*=2,this.setTickPositions());if(k(h)){for(a=d=c.length;a--;)(3===h&&1===a%2||2>=h&&0<a&&a<d-1)&&c.splice(a,1);this.finalTickAmt=
void 0}}};a.prototype.setScale=function(){var b=!1,d=!1;this.series.forEach(function(a){b=b||a.isDirtyData||a.isDirty;d=d||a.xAxis&&a.xAxis.isDirty||!1});this.setAxisSize();var a=this.len!==(this.old&&this.old.len);a||b||d||this.isLinked||this.forceRedraw||this.userMin!==(this.old&&this.old.userMin)||this.userMax!==(this.old&&this.old.userMax)||this.alignToOthers()?(this.stacking&&this.stacking.resetStacks(),this.forceRedraw=!1,this.getSeriesExtremes(),this.setTickInterval(),this.isDirty||(this.isDirty=
a||this.min!==(this.old&&this.old.min)||this.max!==(this.old&&this.old.max))):this.stacking&&this.stacking.cleanStacks();b&&this.panningState&&(this.panningState.isDirty=!0);t(this,"afterSetScale")};a.prototype.setExtremes=function(b,d,a,c,e){var h=this,f=h.chart;a=F(a,!0);h.series.forEach(function(b){delete b.kdTree});e=O(e,{min:b,max:d});t(h,"setExtremes",e,function(){h.userMin=b;h.userMax=d;h.eventArgs=e;a&&f.redraw(c)})};a.prototype.zoom=function(b,d){var a=this,c=this.dataMin,e=this.dataMax,
h=this.options,f=Math.min(c,F(h.min,c)),p=Math.max(e,F(h.max,e));b={newMin:b,newMax:d};t(this,"zoom",b,function(b){var d=b.newMin,h=b.newMax;if(d!==a.min||h!==a.max)a.allowZoomOutside||(k(c)&&(d<f&&(d=f),d>p&&(d=p)),k(e)&&(h<f&&(h=f),h>p&&(h=p))),a.displayBtn="undefined"!==typeof d||"undefined"!==typeof h,a.setExtremes(d,h,!1,void 0,{trigger:"zoom"});b.zoomed=!0});return b.zoomed};a.prototype.setAxisSize=function(){var b=this.chart,d=this.options,a=d.offsets||[0,0,0,0],c=this.horiz,e=this.width=Math.round(P(F(d.width,
b.plotWidth-a[3]+a[1]),b.plotWidth)),h=this.height=Math.round(P(F(d.height,b.plotHeight-a[0]+a[2]),b.plotHeight)),f=this.top=Math.round(P(F(d.top,b.plotTop+a[0]),b.plotHeight,b.plotTop));d=this.left=Math.round(P(F(d.left,b.plotLeft+a[3]),b.plotWidth,b.plotLeft));this.bottom=b.chartHeight-h-f;this.right=b.chartWidth-e-d;this.len=Math.max(c?e:h,0);this.pos=c?d:f};a.prototype.getExtremes=function(){var b=this.logarithmic;return{min:b?q(b.lin2log(this.min)):this.min,max:b?q(b.lin2log(this.max)):this.max,
dataMin:this.dataMin,dataMax:this.dataMax,userMin:this.userMin,userMax:this.userMax}};a.prototype.getThreshold=function(b){var d=this.logarithmic,a=d?d.lin2log(this.min):this.min;d=d?d.lin2log(this.max):this.max;null===b||-Infinity===b?b=a:Infinity===b?b=d:a>b?b=a:d<b&&(b=d);return this.translate(b,0,1,0,1)};a.prototype.autoLabelAlign=function(b){var d=(F(b,0)-90*this.side+720)%360;b={align:"center"};t(this,"autoLabelAlign",b,function(b){15<d&&165>d?b.align="right":195<d&&345>d&&(b.align="left")});
return b.align};a.prototype.tickSize=function(b){var d=this.options,a=F(d["tick"===b?"tickWidth":"minorTickWidth"],"tick"===b&&this.isXAxis&&!this.categories?1:0),c=d["tick"===b?"tickLength":"minorTickLength"];if(a&&c){"inside"===d[b+"Position"]&&(c=-c);var e=[c,a]}b={tickSize:e};t(this,"afterTickSize",b);return b.tickSize};a.prototype.labelMetrics=function(){var b=this.tickPositions&&this.tickPositions[0]||0;return this.chart.renderer.fontMetrics(this.options.labels.style.fontSize,this.ticks[b]&&
this.ticks[b].label)};a.prototype.unsquish=function(){var d=this.options.labels,a=this.horiz,c=this.tickInterval,h=this.len/(((this.categories?1:0)+this.max-this.min)/c),f=d.rotation,p=this.labelMetrics(),g=Math.max(this.max-this.min,0),y=function(b){var d=b/(h||1);d=1<d?Math.ceil(d):1;d*c>g&&Infinity!==b&&Infinity!==h&&g&&(d=Math.ceil(g/c));return q(d*c)},k=c,l,G,t=Number.MAX_VALUE;if(a){if(!d.staggerLines&&!d.step)if(b(f))var m=[f];else h<d.autoRotationLimit&&(m=d.autoRotation);m&&m.forEach(function(b){if(b===
f||b&&-90<=b&&90>=b){G=y(Math.abs(p.h/Math.sin(e*b)));var d=G+Math.abs(b/360);d<t&&(t=d,l=b,k=G)}})}else d.step||(k=y(p.h));this.autoRotation=m;this.labelRotation=F(l,b(f)?f:0);return k};a.prototype.getSlotWidth=function(d){var a=this.chart,c=this.horiz,e=this.options.labels,h=Math.max(this.tickPositions.length-(this.categories?0:1),1),f=a.margin[3];if(d&&b(d.slotWidth))return d.slotWidth;if(c&&2>e.step)return e.rotation?0:(this.staggerLines||1)*this.len/h;if(!c){d=e.style.width;if(void 0!==d)return parseInt(String(d),
10);if(f)return f-a.spacing[3]}return.33*a.chartWidth};a.prototype.renderUnsquish=function(){var b=this.chart,d=b.renderer,a=this.tickPositions,c=this.ticks,e=this.options.labels,h=e.style,f=this.horiz,g=this.getSlotWidth(),y=Math.max(1,Math.round(g-2*e.padding)),k={},G=this.labelMetrics(),l=h.textOverflow,t=0;p(e.rotation)||(k.rotation=e.rotation||0);a.forEach(function(b){b=c[b];b.movedLabel&&b.replaceMovedLabel();b&&b.label&&b.label.textPxLength>t&&(t=b.label.textPxLength)});this.maxLabelLength=
t;if(this.autoRotation)t>y&&t>G.h?k.rotation=this.labelRotation:this.labelRotation=0;else if(g){var m=y;if(!l){var F="clip";for(y=a.length;!f&&y--;){var L=a[y];if(L=c[L].label)L.styles&&"ellipsis"===L.styles.textOverflow?L.css({textOverflow:"clip"}):L.textPxLength>g&&L.css({width:g+"px"}),L.getBBox().height>this.len/a.length-(G.h-G.f)&&(L.specificTextOverflow="ellipsis")}}}k.rotation&&(m=t>.5*b.chartHeight?.33*b.chartHeight:t,l||(F="ellipsis"));if(this.labelAlign=e.align||this.autoLabelAlign(this.labelRotation))k.align=
this.labelAlign;a.forEach(function(b){var d=(b=c[b])&&b.label,a=h.width,e={};d&&(d.attr(k),b.shortenLabel?b.shortenLabel():m&&!a&&"nowrap"!==h.whiteSpace&&(m<d.textPxLength||"SPAN"===d.element.tagName)?(e.width=m+"px",l||(e.textOverflow=d.specificTextOverflow||F),d.css(e)):d.styles&&d.styles.width&&!e.width&&!a&&d.css({width:null}),delete d.specificTextOverflow,b.rotation=k.rotation)},this);this.tickRotCorr=d.rotCorr(G.b,this.labelRotation||0,0!==this.side)};a.prototype.hasData=function(){return this.series.some(function(b){return b.hasData()})||
this.options.showEmpty&&k(this.min)&&k(this.max)};a.prototype.addTitle=function(b){var d=this.chart.renderer,a=this.horiz,c=this.opposite,e=this.options.title,h=this.chart.styledMode,f;this.axisTitle||((f=e.textAlign)||(f=(a?{low:"left",middle:"center",high:"right"}:{low:c?"right":"left",middle:"center",high:c?"left":"right"})[e.align]),this.axisTitle=d.text(e.text||"",0,0,e.useHTML).attr({zIndex:7,rotation:e.rotation,align:f}).addClass("highcharts-axis-title"),h||this.axisTitle.css(G(e.style)),this.axisTitle.add(this.axisGroup),
this.axisTitle.isNew=!0);h||e.style.width||this.isRadial||this.axisTitle.css({width:this.len+"px"});this.axisTitle[b?"show":"hide"](b)};a.prototype.generateTick=function(b){var d=this.ticks;d[b]?d[b].addLabel():d[b]=new u(this,b)};a.prototype.getOffset=function(){var b=this,d=this,a=d.chart,c=a.renderer,e=d.options,h=d.tickPositions,f=d.ticks,p=d.horiz,g=d.side,y=a.inverted&&!d.isZAxis?[1,0,3,2][g]:g,G=d.hasData(),l=e.title,m=e.labels,q=a.axisOffset;a=a.clipOffset;var v=[-1,1,1,-1][g],n=e.className,
B=d.axisParent,r,P=0,D=0,ca=0;d.showAxis=r=G||e.showEmpty;d.staggerLines=d.horiz&&m.staggerLines||void 0;if(!d.axisGroup){var ia=function(d,a,e){return c.g(d).attr({zIndex:e}).addClass("highcharts-"+b.coll.toLowerCase()+a+" "+(b.isRadial?"highcharts-radial-axis"+a+" ":"")+(n||"")).add(B)};d.gridGroup=ia("grid","-grid",e.gridZIndex);d.axisGroup=ia("axis","",e.zIndex);d.labelGroup=ia("axis-labels","-labels",m.zIndex)}G||d.isLinked?(h.forEach(function(b){d.generateTick(b)}),d.renderUnsquish(),d.reserveSpaceDefault=
0===g||2===g||{1:"left",3:"right"}[g]===d.labelAlign,F(m.reserveSpace,"center"===d.labelAlign?!0:null,d.reserveSpaceDefault)&&h.forEach(function(b){ca=Math.max(f[b].getLabelSize(),ca)}),d.staggerLines&&(ca*=d.staggerLines),d.labelOffset=ca*(d.opposite?-1:1)):L(f,function(b,d){b.destroy();delete f[d]});if(l&&l.text&&!1!==l.enabled&&(d.addTitle(r),r&&!1!==l.reserveSpace)){d.titleOffset=P=d.axisTitle.getBBox()[p?"height":"width"];var I=l.offset;D=k(I)?0:F(l.margin,p?5:10)}d.renderLine();d.offset=v*F(e.offset,
q[g]?q[g]+(e.margin||0):0);d.tickRotCorr=d.tickRotCorr||{x:0,y:0};l=0===g?-d.labelMetrics().h:2===g?d.tickRotCorr.y:0;G=Math.abs(ca)+D;ca&&(G=G-l+v*(p?F(m.y,d.tickRotCorr.y+8*v):m.x));d.axisTitleMargin=F(I,G);d.getMaxLabelDimensions&&(d.maxLabelDimensions=d.getMaxLabelDimensions(f,h));p=this.tickSize("tick");q[g]=Math.max(q[g],(d.axisTitleMargin||0)+P+v*d.offset,G,h&&h.length&&p?p[0]+v*d.offset:0);e=e.offset?0:2*Math.floor(d.axisLine.strokeWidth()/2);a[y]=Math.max(a[y],e);t(this,"afterGetOffset")};
a.prototype.getLinePath=function(b){var d=this.chart,a=this.opposite,c=this.offset,e=this.horiz,h=this.left+(a?this.width:0)+c;c=d.chartHeight-this.bottom-(a?this.height:0)+c;a&&(b*=-1);return d.renderer.crispLine([["M",e?this.left:h,e?c:this.top],["L",e?d.chartWidth-this.right:h,e?c:d.chartHeight-this.bottom]],b)};a.prototype.renderLine=function(){this.axisLine||(this.axisLine=this.chart.renderer.path().addClass("highcharts-axis-line").add(this.axisGroup),this.chart.styledMode||this.axisLine.attr({stroke:this.options.lineColor,
"stroke-width":this.options.lineWidth,zIndex:7}))};a.prototype.getTitlePosition=function(){var b=this.horiz,d=this.left,a=this.top,c=this.len,e=this.options.title,h=b?d:a,f=this.opposite,p=this.offset,g=e.x,y=e.y,k=this.axisTitle,G=this.chart.renderer.fontMetrics(e.style.fontSize,k);k=Math.max(k.getBBox(null,0).height-G.h-1,0);c={low:h+(b?0:c),middle:h+c/2,high:h+(b?c:0)}[e.align];d=(b?a+this.height:d)+(b?1:-1)*(f?-1:1)*this.axisTitleMargin+[-k,k,G.f,-k][this.side];b={x:b?c+g:d+(f?this.width:0)+p+
g,y:b?d+y-(f?this.height:0)+p:c+y};t(this,"afterGetTitlePosition",{titlePosition:b});return b};a.prototype.renderMinorTick=function(b,d){var a=this.minorTicks;a[b]||(a[b]=new u(this,b,"minor"));d&&a[b].isNew&&a[b].render(null,!0);a[b].render(null,!1,1)};a.prototype.renderTick=function(b,d,a){var c=this.ticks;if(!this.isLinked||b>=this.min&&b<=this.max||this.grid&&this.grid.isColumn)c[b]||(c[b]=new u(this,b)),a&&c[b].isNew&&c[b].render(d,!0,-1),c[b].render(d)};a.prototype.render=function(){var d=this,
a=d.chart,c=d.logarithmic,e=d.options,h=d.isLinked,f=d.tickPositions,p=d.axisTitle,g=d.ticks,y=d.minorTicks,k=d.alternateBands,G=e.stackLabels,l=e.alternateGridColor,F=d.tickmarkOffset,q=d.axisLine,v=d.showAxis,n=m(a.renderer.globalAnimation),B,r;d.labelEdge.length=0;d.overlap=!1;[g,y,k].forEach(function(b){L(b,function(b){b.isActive=!1})});if(d.hasData()||h){var P=d.chart.hasRendered&&d.old&&b(d.old.min);d.minorTickInterval&&!d.categories&&d.getMinorTickPositions().forEach(function(b){d.renderMinorTick(b,
P)});f.length&&(f.forEach(function(b,a){d.renderTick(b,a,P)}),F&&(0===d.min||d.single)&&(g[-1]||(g[-1]=new u(d,-1,null,!0)),g[-1].render(-1)));l&&f.forEach(function(b,e){r="undefined"!==typeof f[e+1]?f[e+1]+F:d.max-F;0===e%2&&b<d.max&&r<=d.max+(a.polar?-F:F)&&(k[b]||(k[b]=new J.PlotLineOrBand(d)),B=b+F,k[b].options={from:c?c.lin2log(B):B,to:c?c.lin2log(r):r,color:l,className:"highcharts-alternate-grid"},k[b].render(),k[b].isActive=!0)});d._addedPlotLB||(d._addedPlotLB=!0,(e.plotLines||[]).concat(e.plotBands||
[]).forEach(function(b){d.addPlotBandOrLine(b)}))}[g,y,k].forEach(function(b){var d=[],c=n.duration;L(b,function(b,a){b.isActive||(b.render(a,!1,0),b.isActive=!1,d.push(a))});V(function(){for(var a=d.length;a--;)b[d[a]]&&!b[d[a]].isActive&&(b[d[a]].destroy(),delete b[d[a]])},b!==k&&a.hasRendered&&c?c:0)});q&&(q[q.isPlaced?"animate":"attr"]({d:this.getLinePath(q.strokeWidth())}),q.isPlaced=!0,q[v?"show":"hide"](v));p&&v&&(e=d.getTitlePosition(),b(e.y)?(p[p.isNew?"attr":"animate"](e),p.isNew=!1):(p.attr("y",
-9999),p.isNew=!0));G&&G.enabled&&d.stacking&&d.stacking.renderStackTotals();d.old={len:d.len,max:d.max,min:d.min,transA:d.transA,userMax:d.userMax,userMin:d.userMin};d.isDirty=!1;t(this,"afterRender")};a.prototype.redraw=function(){this.visible&&(this.render(),this.plotLinesAndBands.forEach(function(b){b.render()}));this.series.forEach(function(b){b.isDirty=!0})};a.prototype.getKeepProps=function(){return this.keepProps||a.keepProps};a.prototype.destroy=function(b){var d=this,a=d.plotLinesAndBands,
c=this.eventOptions;t(this,"destroy",{keepEvents:b});b||S(d);[d.ticks,d.minorTicks,d.alternateBands].forEach(function(b){r(b)});if(a)for(b=a.length;b--;)a[b].destroy();"axisLine axisTitle axisGroup gridGroup labelGroup cross scrollbar".split(" ").forEach(function(b){d[b]&&(d[b]=d[b].destroy())});for(var e in d.plotLinesAndBandsGroups)d.plotLinesAndBandsGroups[e]=d.plotLinesAndBandsGroups[e].destroy();L(d,function(b,a){-1===d.getKeepProps().indexOf(a)&&delete d[a]});this.eventOptions=c};a.prototype.drawCrosshair=
function(b,d){var a=this.crosshair,c=F(a&&a.snap,!0),e=this.chart,h,f=this.cross;t(this,"drawCrosshair",{e:b,point:d});b||(b=this.cross&&this.cross.e);if(a&&!1!==(k(d)||!c)){c?k(d)&&(h=F("colorAxis"!==this.coll?d.crosshairPos:null,this.isXAxis?d.plotX:this.len-d.plotY)):h=b&&(this.horiz?b.chartX-this.pos:this.len-b.chartY+this.pos);if(k(h)){var p={value:d&&(this.isXAxis?d.x:F(d.stackY,d.y)),translatedValue:h};e.polar&&O(p,{isCrosshair:!0,chartX:b&&b.chartX,chartY:b&&b.chartY,point:d});p=this.getPlotLinePath(p)||
null}if(!k(p)){this.hideCrosshair();return}c=this.categories&&!this.isRadial;f||(this.cross=f=e.renderer.path().addClass("highcharts-crosshair highcharts-crosshair-"+(c?"category ":"thin ")+(a.className||"")).attr({zIndex:F(a.zIndex,2)}).add(),e.styledMode||(f.attr({stroke:a.color||(c?C.parse(E.highlightColor20).setOpacity(.25).get():E.neutralColor20),"stroke-width":F(a.width,1)}).css({"pointer-events":"none"}),a.dashStyle&&f.attr({dashstyle:a.dashStyle})));f.show().attr({d:p});c&&!a.width&&f.attr({"stroke-width":this.transA});
this.cross.e=b}else this.hideCrosshair();t(this,"afterDrawCrosshair",{e:b,point:d})};a.prototype.hideCrosshair=function(){this.cross&&this.cross.hide();t(this,"afterHideCrosshair")};a.prototype.hasVerticalPanning=function(){var b=this.chart.options.chart.panning;return!!(b&&b.enabled&&/y/.test(b.type))};a.prototype.validatePositiveValue=function(d){return b(d)&&0<d};a.prototype.update=function(b,d){var a=this.chart;b=G(this.userOptions,b);this.destroy(!0);this.init(a,b);a.isDirtyBox=!0;F(d,!0)&&a.redraw()};
a.prototype.remove=function(b){for(var d=this.chart,a=this.coll,c=this.series,e=c.length;e--;)c[e]&&c[e].remove(!1);D(d.axes,this);D(d[a],this);d[a].forEach(function(b,d){b.options.index=b.userOptions.index=d});this.destroy();d.isDirtyBox=!0;F(b,!0)&&d.redraw()};a.prototype.setTitle=function(b,d){this.update({title:b},d)};a.prototype.setCategories=function(b,d){this.update({categories:b},d)};a.defaultOptions=w.defaultXAxisOptions;a.keepProps="extKey hcEvents names series userMax userMin".split(" ");
return a}();"";return a});M(a,"Core/Axis/DateTimeAxis.js",[a["Core/Utilities.js"]],function(a){var r=a.addEvent,C=a.getMagnitude,E=a.normalizeTickInterval,z=a.timeUnits,x;(function(a){function u(){return this.chart.time.getTimeTicks.apply(this.chart.time,arguments)}function n(a){"datetime"!==a.userOptions.type?this.dateTime=void 0:this.dateTime||(this.dateTime=new g(this))}var m=[];a.compose=function(a){-1===m.indexOf(a)&&(m.push(a),a.keepProps.push("dateTime"),a.prototype.getTimeTicks=u,r(a,"init",
n));return a};var g=function(){function a(a){this.axis=a}a.prototype.normalizeTimeTickInterval=function(a,c){var e=c||[["millisecond",[1,2,5,10,20,25,50,100,200,500]],["second",[1,2,5,10,15,30]],["minute",[1,2,5,10,15,30]],["hour",[1,2,3,4,6,8,12]],["day",[1,2]],["week",[1,2]],["month",[1,2,3,4,6]],["year",null]];c=e[e.length-1];var g=z[c[0]],l=c[1],k;for(k=0;k<e.length&&!(c=e[k],g=z[c[0]],l=c[1],e[k+1]&&a<=(g*l[l.length-1]+z[e[k+1][0]])/2);k++);g===z.year&&a<5*g&&(l=[1,2,5]);a=E(a/g,l,"year"===c[0]?
Math.max(C(a/g),1):1);return{unitRange:g,count:a,unitName:c[0]}};a.prototype.getXDateFormat=function(a,c){var e=this.axis;return e.closestPointRange?e.chart.time.getDateFormat(e.closestPointRange,a,e.options.startOfWeek,c)||c.year:c.day};return a}();a.Additions=g})(x||(x={}));return x});M(a,"Core/Axis/LogarithmicAxis.js",[a["Core/Utilities.js"]],function(a){var r=a.addEvent,C=a.getMagnitude,E=a.normalizeTickInterval,z=a.pick,x;(function(a){function u(a){var c=this.logarithmic;"logarithmic"!==a.userOptions.type?
this.logarithmic=void 0:c||(this.logarithmic=new g(this))}function n(){var a=this.logarithmic;a&&(this.lin2val=function(c){return a.lin2log(c)},this.val2lin=function(c){return a.log2lin(c)})}var m=[];a.compose=function(a){-1===m.indexOf(a)&&(m.push(a),a.keepProps.push("logarithmic"),r(a,"init",u),r(a,"afterInit",n));return a};var g=function(){function a(a){this.axis=a}a.prototype.getLogTickPositions=function(a,c,f,g){var e=this.axis,k=e.len,l=e.options,m=[];g||(this.minorAutoInterval=void 0);if(.5<=
a)a=Math.round(a),m=e.getLinearTickPositions(a,c,f);else if(.08<=a){var n=Math.floor(c),v,t=l=void 0;for(k=.3<a?[1,2,4]:.15<a?[1,2,4,6,8]:[1,2,3,4,5,6,7,8,9];n<f+1&&!t;n++){var h=k.length;for(v=0;v<h&&!t;v++){var d=this.log2lin(this.lin2log(n)*k[v]);d>c&&(!g||l<=f)&&"undefined"!==typeof l&&m.push(l);l>f&&(t=!0);l=d}}}else c=this.lin2log(c),f=this.lin2log(f),a=g?e.getMinorTickInterval():l.tickInterval,a=z("auto"===a?null:a,this.minorAutoInterval,l.tickPixelInterval/(g?5:1)*(f-c)/((g?k/e.tickPositions.length:
k)||1)),a=E(a,void 0,C(a)),m=e.getLinearTickPositions(a,c,f).map(this.log2lin),g||(this.minorAutoInterval=a/5);g||(e.tickInterval=a);return m};a.prototype.lin2log=function(a){return Math.pow(10,a)};a.prototype.log2lin=function(a){return Math.log(a)/Math.LN10};return a}();a.Additions=g})(x||(x={}));return x});M(a,"Core/Axis/PlotLineOrBand/PlotLineOrBandAxis.js",[a["Core/Utilities.js"]],function(a){var r=a.erase,C=a.extend,E=a.isNumber,z;(function(a){var x=[],u;a.compose=function(a,g){u||(u=a);-1===
x.indexOf(g)&&(x.push(g),C(g.prototype,n.prototype));return g};var n=function(){function a(){}a.prototype.getPlotBandPath=function(a,c,e){void 0===e&&(e=this.options);var g=this.getPlotLinePath({value:c,force:!0,acrossPanes:e.acrossPanes}),f=[],m=this.horiz;c=!E(this.min)||!E(this.max)||a<this.min&&c<this.min||a>this.max&&c>this.max;a=this.getPlotLinePath({value:a,force:!0,acrossPanes:e.acrossPanes});e=1;if(a&&g){if(c){var q=a.toString()===g.toString();e=0}for(c=0;c<a.length;c+=2){var k=a[c],n=a[c+
1],r=g[c],B=g[c+1];"M"!==k[0]&&"L"!==k[0]||"M"!==n[0]&&"L"!==n[0]||"M"!==r[0]&&"L"!==r[0]||"M"!==B[0]&&"L"!==B[0]||(m&&r[1]===k[1]?(r[1]+=e,B[1]+=e):m||r[2]!==k[2]||(r[2]+=e,B[2]+=e),f.push(["M",k[1],k[2]],["L",n[1],n[2]],["L",B[1],B[2]],["L",r[1],r[2]],["Z"]));f.isFlat=q}}return f};a.prototype.addPlotBand=function(a){return this.addPlotBandOrLine(a,"plotBands")};a.prototype.addPlotLine=function(a){return this.addPlotBandOrLine(a,"plotLines")};a.prototype.addPlotBandOrLine=function(a,c){var e=this,
g=this.userOptions,f=new u(this,a);this.visible&&(f=f.render());if(f){this._addedPlotLB||(this._addedPlotLB=!0,(g.plotLines||[]).concat(g.plotBands||[]).forEach(function(a){e.addPlotBandOrLine(a)}));if(c){var m=g[c]||[];m.push(a);g[c]=m}this.plotLinesAndBands.push(f)}return f};a.prototype.removePlotBandOrLine=function(a){var c=this.plotLinesAndBands,e=this.options,g=this.userOptions;if(c){for(var f=c.length;f--;)c[f].id===a&&c[f].destroy();[e.plotLines||[],g.plotLines||[],e.plotBands||[],g.plotBands||
[]].forEach(function(c){for(f=c.length;f--;)(c[f]||{}).id===a&&r(c,c[f])})}};a.prototype.removePlotBand=function(a){this.removePlotBandOrLine(a)};a.prototype.removePlotLine=function(a){this.removePlotBandOrLine(a)};return a}()})(z||(z={}));return z});M(a,"Core/Axis/PlotLineOrBand/PlotLineOrBand.js",[a["Core/Color/Palette.js"],a["Core/Axis/PlotLineOrBand/PlotLineOrBandAxis.js"],a["Core/Utilities.js"]],function(a,w,C){var r=C.arrayMax,z=C.arrayMin,x=C.defined,J=C.destroyObjectProperties,u=C.erase,n=
C.fireEvent,m=C.merge,g=C.objectEach,c=C.pick;C=function(){function e(a,c){this.axis=a;c&&(this.options=c,this.id=c.id)}e.compose=function(a){return w.compose(e,a)};e.prototype.render=function(){n(this,"render");var e=this,f=e.axis,v=f.horiz,q=f.logarithmic,k=e.options,r=k.color,D=c(k.zIndex,0),B=k.events,u={},t=f.chart.renderer,h=k.label,d=e.label,b=k.to,p=k.from,G=k.value,y=e.svgElem,L=[],F=x(p)&&x(b);L=x(G);var P=!y,S={"class":"highcharts-plot-"+(F?"band ":"line ")+(k.className||"")},Q=F?"bands":
"lines";q&&(p=q.log2lin(p),b=q.log2lin(b),G=q.log2lin(G));f.chart.styledMode||(L?(S.stroke=r||a.neutralColor40,S["stroke-width"]=c(k.width,1),k.dashStyle&&(S.dashstyle=k.dashStyle)):F&&(S.fill=r||a.highlightColor10,k.borderWidth&&(S.stroke=k.borderColor,S["stroke-width"]=k.borderWidth)));u.zIndex=D;Q+="-"+D;(q=f.plotLinesAndBandsGroups[Q])||(f.plotLinesAndBandsGroups[Q]=q=t.g("plot-"+Q).attr(u).add());P&&(e.svgElem=y=t.path().attr(S).add(q));if(L)L=f.getPlotLinePath({value:G,lineWidth:y.strokeWidth(),
acrossPanes:k.acrossPanes});else if(F)L=f.getPlotBandPath(p,b,k);else return;!e.eventsAdded&&B&&(g(B,function(b,d){y.on(d,function(b){B[d].apply(e,[b])})}),e.eventsAdded=!0);(P||!y.d)&&L&&L.length?y.attr({d:L}):y&&(L?(y.show(!0),y.animate({d:L})):y.d&&(y.hide(),d&&(e.label=d=d.destroy())));h&&(x(h.text)||x(h.formatter))&&L&&L.length&&0<f.width&&0<f.height&&!L.isFlat?(h=m({align:v&&F&&"center",x:v?!F&&4:10,verticalAlign:!v&&F&&"middle",y:v?F?16:10:F?6:-4,rotation:v&&!F&&90},h),this.renderLabel(h,L,
F,D)):d&&d.hide();return e};e.prototype.renderLabel=function(a,c,e,g){var f=this.axis,l=f.chart.renderer,q=this.label;q||(this.label=q=l.text(this.getLabelText(a),0,0,a.useHTML).attr({align:a.textAlign||a.align,rotation:a.rotation,"class":"highcharts-plot-"+(e?"band":"line")+"-label "+(a.className||""),zIndex:g}).add(),f.chart.styledMode||q.css(m({textOverflow:"ellipsis"},a.style)));g=c.xBounds||[c[0][1],c[1][1],e?c[2][1]:c[0][1]];c=c.yBounds||[c[0][2],c[1][2],e?c[2][2]:c[0][2]];e=z(g);l=z(c);q.align(a,
!1,{x:e,y:l,width:r(g)-e,height:r(c)-l});q.alignValue&&"left"!==q.alignValue||q.css({width:(90===q.rotation?f.height-(q.alignAttr.y-f.top):f.width-(q.alignAttr.x-f.left))+"px"});q.show(!0)};e.prototype.getLabelText=function(a){return x(a.formatter)?a.formatter.call(this):a.text};e.prototype.destroy=function(){u(this.axis.plotLinesAndBands,this);delete this.axis;J(this)};return e}();"";"";return C});M(a,"Core/Tooltip.js",[a["Core/FormatUtilities.js"],a["Core/Globals.js"],a["Core/Color/Palette.js"],
a["Core/Renderer/RendererUtilities.js"],a["Core/Renderer/RendererRegistry.js"],a["Core/Utilities.js"]],function(a,w,C,E,z,x){var r=a.format,u=w.doc,n=E.distribute,m=x.addEvent,g=x.clamp,c=x.css,e=x.defined,l=x.discardElement,f=x.extend,v=x.fireEvent,q=x.isArray,k=x.isNumber,I=x.isString,D=x.merge,B=x.pick,O=x.splat,t=x.syncTimeout;a=function(){function a(a,b){this.container=void 0;this.crosshairs=[];this.distance=0;this.isHidden=!0;this.isSticky=!1;this.now={};this.options={};this.outside=!1;this.chart=
a;this.init(a,b)}a.prototype.applyFilter=function(){var a=this.chart;a.renderer.definition({tagName:"filter",attributes:{id:"drop-shadow-"+a.index,opacity:.5},children:[{tagName:"feGaussianBlur",attributes:{"in":"SourceAlpha",stdDeviation:1}},{tagName:"feOffset",attributes:{dx:1,dy:1}},{tagName:"feComponentTransfer",children:[{tagName:"feFuncA",attributes:{type:"linear",slope:.3}}]},{tagName:"feMerge",children:[{tagName:"feMergeNode"},{tagName:"feMergeNode",attributes:{"in":"SourceGraphic"}}]}]})};
a.prototype.bodyFormatter=function(a){return a.map(function(b){var a=b.series.tooltipOptions;return(a[(b.point.formatPrefix||"point")+"Formatter"]||b.point.tooltipFormatter).call(b.point,a[(b.point.formatPrefix||"point")+"Format"]||"")})};a.prototype.cleanSplit=function(a){this.chart.series.forEach(function(b){var d=b&&b.tt;d&&(!d.isActive||a?b.tt=d.destroy():d.isActive=!1)})};a.prototype.defaultFormatter=function(a){var b=this.points||O(this);var d=[a.tooltipFooterHeaderFormatter(b[0])];d=d.concat(a.bodyFormatter(b));
d.push(a.tooltipFooterHeaderFormatter(b[0],!0));return d};a.prototype.destroy=function(){this.label&&(this.label=this.label.destroy());this.split&&this.tt&&(this.cleanSplit(this.chart,!0),this.tt=this.tt.destroy());this.renderer&&(this.renderer=this.renderer.destroy(),l(this.container));x.clearTimeout(this.hideTimer);x.clearTimeout(this.tooltipTimeout)};a.prototype.getAnchor=function(a,b){var d=this.chart,c=d.pointer,e=d.inverted,h=d.plotTop,f=d.plotLeft,g,k,t=0,l=0;a=O(a);this.followPointer&&b?("undefined"===
typeof b.chartX&&(b=c.normalize(b)),c=[b.chartX-f,b.chartY-h]):a[0].tooltipPos?c=a[0].tooltipPos:(a.forEach(function(b){g=b.series.yAxis;k=b.series.xAxis;t+=b.plotX||0;l+=b.plotLow?(b.plotLow+(b.plotHigh||0))/2:b.plotY||0;k&&g&&(e?(t+=h+d.plotHeight-k.len-k.pos,l+=f+d.plotWidth-g.len-g.pos):(t+=k.pos-f,l+=g.pos-h))}),t/=a.length,l/=a.length,c=[e?d.plotWidth-l:t,e?d.plotHeight-t:l],this.shared&&1<a.length&&b&&(e?c[0]=b.chartX-f:c[1]=b.chartY-h));return c.map(Math.round)};a.prototype.getLabel=function(){var a=
this,b=this.chart.styledMode,h=this.options,f="tooltip"+(e(h.className)?" "+h.className:""),g=h.style.pointerEvents||(!this.followPointer&&h.stickOnContact?"auto":"none"),k=function(){a.inContact=!0},t=function(b){var d=a.chart.hoverSeries;a.inContact=a.shouldStickOnContact()&&a.chart.pointer.inClass(b.relatedTarget,"highcharts-tooltip");if(!a.inContact&&d&&d.onMouseOut)d.onMouseOut()},l,q=this.chart.renderer;if(!this.label){if(this.outside){var n=this.chart.options.chart.style,v=z.getRendererType();
this.container=l=w.doc.createElement("div");l.className="highcharts-tooltip-container";c(l,{position:"absolute",top:"1px",pointerEvents:g,zIndex:Math.max(this.options.style.zIndex||0,(n&&n.zIndex||0)+3)});m(l,"mouseenter",k);m(l,"mouseleave",t);w.doc.body.appendChild(l);this.renderer=q=new v(l,0,0,n,void 0,void 0,q.styledMode)}this.split?this.label=q.g(f):(this.label=q.label("",0,0,h.shape,void 0,void 0,h.useHTML,void 0,f).attr({padding:h.padding,r:h.borderRadius}),b||this.label.attr({fill:h.backgroundColor,
"stroke-width":h.borderWidth}).css(h.style).css({pointerEvents:g}).shadow(h.shadow));b&&h.shadow&&(this.applyFilter(),this.label.attr({filter:"url(#drop-shadow-"+this.chart.index+")"}));if(a.outside&&!a.split){var r=this.label,B=r.xSetter,D=r.ySetter;r.xSetter=function(b){B.call(r,a.distance);l.style.left=b+"px"};r.ySetter=function(b){D.call(r,a.distance);l.style.top=b+"px"}}this.label.on("mouseenter",k).on("mouseleave",t).attr({zIndex:8}).add()}return this.label};a.prototype.getPosition=function(a,
b,c){var d=this.chart,e=this.distance,h={},f=d.inverted&&c.h||0,g=this.outside,p=g?u.documentElement.clientWidth-2*e:d.chartWidth,k=g?Math.max(u.body.scrollHeight,u.documentElement.scrollHeight,u.body.offsetHeight,u.documentElement.offsetHeight,u.documentElement.clientHeight):d.chartHeight,l=d.pointer.getChartPosition(),t=function(h){var f="x"===h;return[h,f?p:k,f?a:b].concat(g?[f?a*l.scaleX:b*l.scaleY,f?l.left-e+(c.plotX+d.plotLeft)*l.scaleX:l.top-e+(c.plotY+d.plotTop)*l.scaleY,0,f?p:k]:[f?a:b,f?
c.plotX+d.plotLeft:c.plotY+d.plotTop,f?d.plotLeft:d.plotTop,f?d.plotLeft+d.plotWidth:d.plotTop+d.plotHeight])},m=t("y"),q=t("x"),n,v=!this.followPointer&&B(c.ttBelow,!d.inverted===!!c.negative),r=function(b,a,d,c,p,k,y){var t=g?"y"===b?e*l.scaleY:e*l.scaleX:e,G=(d-c)/2,A=c<p-e,m=p+e+c<a,F=p-t-d+G;p=p+t-G;if(v&&m)h[b]=p;else if(!v&&A)h[b]=F;else if(A)h[b]=Math.min(y-c,0>F-f?F:F-f);else if(m)h[b]=Math.max(k,p+f+d>a?p:p+f);else return!1},D=function(b,a,d,c,f){var g;f<e||f>a-e?g=!1:h[b]=f<d/2?1:f>a-c/
2?a-c-2:f-d/2;return g},A=function(b){var a=m;m=q;q=a;n=b},U=function(){!1!==r.apply(0,m)?!1!==D.apply(0,q)||n||(A(!0),U()):n?h.x=h.y=0:(A(!0),U())};(d.inverted||1<this.len)&&A();U();return h};a.prototype.hide=function(a){var b=this;x.clearTimeout(this.hideTimer);a=B(a,this.options.hideDelay);this.isHidden||(this.hideTimer=t(function(){b.getLabel().fadeOut(a?void 0:a);b.isHidden=!0},a))};a.prototype.init=function(a,b){this.chart=a;this.options=b;this.crosshairs=[];this.now={x:0,y:0};this.isHidden=
!0;this.split=b.split&&!a.inverted&&!a.polar;this.shared=b.shared||this.split;this.outside=B(b.outside,!(!a.scrollablePixelsX&&!a.scrollablePixelsY))};a.prototype.shouldStickOnContact=function(){return!(this.followPointer||!this.options.stickOnContact)};a.prototype.isStickyOnContact=function(){return!(!this.shouldStickOnContact()||!this.inContact)};a.prototype.move=function(a,b,c,e){var d=this,h=d.now,g=!1!==d.options.animation&&!d.isHidden&&(1<Math.abs(a-h.x)||1<Math.abs(b-h.y)),p=d.followPointer||
1<d.len;f(h,{x:g?(2*h.x+a)/3:a,y:g?(h.y+b)/2:b,anchorX:p?void 0:g?(2*h.anchorX+c)/3:c,anchorY:p?void 0:g?(h.anchorY+e)/2:e});d.getLabel().attr(h);d.drawTracker();g&&(x.clearTimeout(this.tooltipTimeout),this.tooltipTimeout=setTimeout(function(){d&&d.move(a,b,c,e)},32))};a.prototype.refresh=function(a,b){var d=this.chart,c=this.options,e=O(a),h=e[0],f=[],g=c.formatter||this.defaultFormatter,k=this.shared,l=d.styledMode,t={};if(c.enabled){x.clearTimeout(this.hideTimer);this.followPointer=!this.split&&
h.series.tooltipOptions.followPointer;var m=this.getAnchor(a,b),n=m[0],r=m[1];!k||!q(a)&&a.series&&a.series.noSharedTooltip?t=h.getLabelConfig():(d.pointer.applyInactiveState(e),e.forEach(function(b){b.setState("hover");f.push(b.getLabelConfig())}),t={x:h.category,y:h.y},t.points=f);this.len=f.length;a=g.call(t,this);g=h.series;this.distance=B(g.tooltipOptions.distance,16);if(!1===a)this.hide();else{if(this.split)this.renderSplit(a,e);else if(e=n,k=r,b&&d.pointer.isDirectTouch&&(e=b.chartX-d.plotLeft,
k=b.chartY-d.plotTop),d.polar||!1===g.options.clip||g.shouldShowTooltip(e,k))b=this.getLabel(),c.style.width&&!l||b.css({width:this.chart.spacingBox.width+"px"}),b.attr({text:a&&a.join?a.join(""):a}),b.removeClass(/highcharts-color-[\d]+/g).addClass("highcharts-color-"+B(h.colorIndex,g.colorIndex)),l||b.attr({stroke:c.borderColor||h.color||g.color||C.neutralColor60}),this.updatePosition({plotX:n,plotY:r,negative:h.negative,ttBelow:h.ttBelow,h:m[2]||0});else{this.hide();return}this.isHidden&&this.label&&
this.label.attr({opacity:1}).show();this.isHidden=!1}v(this,"refresh")}};a.prototype.renderSplit=function(a,b){function d(b,a,d,e,h){void 0===h&&(h=!0);d?(a=Y?0:J,b=g(b-e/2,N.left,N.right-e-(c.outside?T:0))):(a-=da,b=h?b-e-z:b+z,b=g(b,h?b:N.left,N.right));return{x:b,y:a}}var c=this,e=c.chart,h=c.chart,k=h.chartWidth,l=h.chartHeight,t=h.plotHeight,m=h.plotLeft,q=h.plotTop,r=h.pointer,v=h.scrollablePixelsY;v=void 0===v?0:v;var D=h.scrollablePixelsX,x=h.scrollingContainer;x=void 0===x?{scrollLeft:0,
scrollTop:0}:x;var w=x.scrollLeft;x=x.scrollTop;var O=h.styledMode,z=c.distance,A=c.options,U=c.options.positioner,N=c.outside&&"number"!==typeof D?u.documentElement.getBoundingClientRect():{left:w,right:w+k,top:x,bottom:x+l},W=c.getLabel(),X=this.renderer||e.renderer,Y=!(!e.xAxis[0]||!e.xAxis[0].opposite);e=r.getChartPosition();var T=e.left;e=e.top;var da=q+x,E=0,J=t-v;I(a)&&(a=[!1,a]);a=a.slice(0,b.length+1).reduce(function(a,e,h){if(!1!==e&&""!==e){h=b[h-1]||{isHeader:!0,plotX:b[0].plotX,plotY:t,
series:{}};var f=h.isHeader,p=f?c:h.series;e=e.toString();var k=p.tt,l=h.isHeader;var y=h.series;var G="highcharts-color-"+B(h.colorIndex,y.colorIndex,"none");k||(k={padding:A.padding,r:A.borderRadius},O||(k.fill=A.backgroundColor,k["stroke-width"]=A.borderWidth),k=X.label("",0,0,A[l?"headerShape":"shape"],void 0,void 0,A.useHTML).addClass((l?"highcharts-tooltip-header ":"")+"highcharts-tooltip-box "+G).attr(k).add(W));k.isActive=!0;k.attr({text:e});O||k.css(A.style).shadow(A.shadow).attr({stroke:A.borderColor||
h.color||y.color||C.neutralColor80});p=p.tt=k;l=p.getBBox();e=l.width+p.strokeWidth();f&&(E=l.height,J+=E,Y&&(da-=E));y=h.plotX;y=void 0===y?0:y;G=h.plotY;G=void 0===G?0:G;k=h.series;if(h.isHeader){y=m+y;var F=q+t/2}else{var n=k.xAxis,ca=k.yAxis;y=n.pos+g(y,-z,n.len+z);k.shouldShowTooltip(0,ca.pos-q+G,{ignoreX:!0})&&(F=ca.pos+G)}y=g(y,N.left-z,N.right+z);"number"===typeof F?(l=l.height+1,G=U?U.call(c,e,l,h):d(y,F,f,e),a.push({align:U?0:void 0,anchorX:y,anchorY:F,boxWidth:e,point:h,rank:B(G.rank,f?
1:0),size:l,target:G.y,tt:p,x:G.x})):p.isActive=!1}return a},[]);!U&&a.some(function(b){var a=(c.outside?T:0)+b.anchorX;return a<N.left&&a+b.boxWidth<N.right?!0:a<T-N.left+b.boxWidth&&N.right-a>a})&&(a=a.map(function(b){var a=d(b.anchorX,b.anchorY,b.point.isHeader,b.boxWidth,!1);return f(b,{target:a.y,x:a.x})}));c.cleanSplit();n(a,J);var ba=T,ea=T;a.forEach(function(b){var a=b.x,d=b.boxWidth;b=b.isHeader;b||(c.outside&&T+a<ba&&(ba=T+a),!b&&c.outside&&ba+d>ea&&(ea=T+a))});a.forEach(function(b){var a=
b.x,d=b.anchorX,e=b.pos,h=b.point.isHeader;e={visibility:"undefined"===typeof e?"hidden":"inherit",x:a,y:e+da,anchorX:d,anchorY:b.anchorY};if(c.outside&&a<d){var f=T-ba;0<f&&(h||(e.x=a+f,e.anchorX=d+f),h&&(e.x=(ea-ba)/2,e.anchorX=d+f))}b.tt.attr(e)});a=c.container;v=c.renderer;c.outside&&a&&v&&(h=W.getBBox(),v.setSize(h.width+h.x,h.height+h.y,!1),a.style.left=ba+"px",a.style.top=e+"px")};a.prototype.drawTracker=function(){if(this.followPointer||!this.options.stickOnContact)this.tracker&&this.tracker.destroy();
else{var a=this.chart,b=this.label,c=this.shared?a.hoverPoints:a.hoverPoint;if(b&&c){var e={x:0,y:0,width:0,height:0};c=this.getAnchor(c);var h=b.getBBox();c[0]+=a.plotLeft-b.translateX;c[1]+=a.plotTop-b.translateY;e.x=Math.min(0,c[0]);e.y=Math.min(0,c[1]);e.width=0>c[0]?Math.max(Math.abs(c[0]),h.width-c[0]):Math.max(Math.abs(c[0]),h.width);e.height=0>c[1]?Math.max(Math.abs(c[1]),h.height-Math.abs(c[1])):Math.max(Math.abs(c[1]),h.height);this.tracker?this.tracker.attr(e):(this.tracker=b.renderer.rect(e).addClass("highcharts-tracker").add(b),
a.styledMode||this.tracker.attr({fill:"rgba(0,0,0,0)"}))}}};a.prototype.styledModeFormat=function(a){return a.replace('style="font-size: 10px"','class="highcharts-header"').replace(/style="color:{(point|series)\.color}"/g,'class="highcharts-color-{$1.colorIndex}"')};a.prototype.tooltipFooterHeaderFormatter=function(a,b){var d=a.series,c=d.tooltipOptions,e=d.xAxis,h=e&&e.dateTime;e={isFooter:b,labelConfig:a};var f=c.xDateFormat,g=c[b?"footerFormat":"headerFormat"];v(this,"headerFormatter",e,function(b){h&&
!f&&k(a.key)&&(f=h.getXDateFormat(a.key,c.dateTimeLabelFormats));h&&f&&(a.point&&a.point.tooltipDateKeys||["key"]).forEach(function(b){g=g.replace("{point."+b+"}","{point."+b+":"+f+"}")});d.chart.styledMode&&(g=this.styledModeFormat(g));b.text=r(g,{point:a,series:d},this.chart)});return e.text};a.prototype.update=function(a){this.destroy();D(!0,this.chart.options.tooltip.userOptions,a);this.init(this.chart,D(!0,this.options,a))};a.prototype.updatePosition=function(a){var b=this.chart,d=this.options,
e=b.pointer,h=this.getLabel();e=e.getChartPosition();var f=(d.positioner||this.getPosition).call(this,h.width,h.height,a),g=a.plotX+b.plotLeft;a=a.plotY+b.plotTop;if(this.outside){d=d.borderWidth+2*this.distance;this.renderer.setSize(h.width+d,h.height+d,!1);if(1!==e.scaleX||1!==e.scaleY)c(this.container,{transform:"scale("+e.scaleX+", "+e.scaleY+")"}),g*=e.scaleX,a*=e.scaleY;g+=e.left-f.x;a+=e.top-f.y}this.move(Math.round(f.x),Math.round(f.y||0),g,a)};return a}();"";return a});M(a,"Core/Series/Point.js",
[a["Core/Renderer/HTML/AST.js"],a["Core/Animation/AnimationUtilities.js"],a["Core/DefaultOptions.js"],a["Core/FormatUtilities.js"],a["Core/Utilities.js"]],function(a,w,C,E,z){var r=w.animObject,J=C.defaultOptions,u=E.format,n=z.addEvent,m=z.defined,g=z.erase,c=z.extend,e=z.fireEvent,l=z.getNestedProperty,f=z.isArray,v=z.isFunction,q=z.isNumber,k=z.isObject,I=z.merge,D=z.objectEach,B=z.pick,O=z.syncTimeout,t=z.removeEvent,h=z.uniqueKey;w=function(){function d(){this.colorIndex=this.category=void 0;
this.formatPrefix="point";this.id=void 0;this.isNull=!1;this.percentage=this.options=this.name=void 0;this.selected=!1;this.total=this.series=void 0;this.visible=!0;this.x=void 0}d.prototype.animateBeforeDestroy=function(){var b=this,a={x:b.startXPos,opacity:0},d=b.getGraphicalProps();d.singular.forEach(function(d){b[d]=b[d].animate("dataLabel"===d?{x:b[d].startXPos,y:b[d].startYPos,opacity:0}:a)});d.plural.forEach(function(a){b[a].forEach(function(a){a.element&&a.animate(c({x:b.startXPos},a.startYPos?
{x:a.startXPos,y:a.startYPos}:{}))})})};d.prototype.applyOptions=function(b,a){var e=this.series,h=e.options.pointValKey||e.pointValKey;b=d.prototype.optionsToObject.call(this,b);c(this,b);this.options=this.options?c(this.options,b):b;b.group&&delete this.group;b.dataLabels&&delete this.dataLabels;h&&(this.y=d.prototype.getNestedProperty.call(this,h));this.formatPrefix=(this.isNull=B(this.isValid&&!this.isValid(),null===this.x||!q(this.y)))?"null":"point";this.selected&&(this.state="select");"name"in
this&&"undefined"===typeof a&&e.xAxis&&e.xAxis.hasNames&&(this.x=e.xAxis.nameToX(this));"undefined"===typeof this.x&&e?this.x="undefined"===typeof a?e.autoIncrement():a:q(b.x)&&e.options.relativeXValue&&(this.x=e.autoIncrement(b.x));return this};d.prototype.destroy=function(){function b(){if(a.graphic||a.dataLabel||a.dataLabels)t(a),a.destroyElements();for(f in a)a[f]=null}var a=this,d=a.series,c=d.chart;d=d.options.dataSorting;var e=c.hoverPoints,h=r(a.series.chart.renderer.globalAnimation),f;a.legendItem&&
c.legend.destroyItem(a);e&&(a.setState(),g(e,a),e.length||(c.hoverPoints=null));if(a===c.hoverPoint)a.onMouseOut();d&&d.enabled?(this.animateBeforeDestroy(),O(b,h.duration)):b();c.pointCount--};d.prototype.destroyElements=function(b){var a=this;b=a.getGraphicalProps(b);b.singular.forEach(function(b){a[b]=a[b].destroy()});b.plural.forEach(function(b){a[b].forEach(function(b){b.element&&b.destroy()});delete a[b]})};d.prototype.firePointEvent=function(b,a,d){var c=this,h=this.series.options;(h.point.events[b]||
c.options&&c.options.events&&c.options.events[b])&&c.importEvents();"click"===b&&h.allowPointSelect&&(d=function(b){c.select&&c.select(null,b.ctrlKey||b.metaKey||b.shiftKey)});e(c,b,a,d)};d.prototype.getClassName=function(){return"highcharts-point"+(this.selected?" highcharts-point-select":"")+(this.negative?" highcharts-negative":"")+(this.isNull?" highcharts-null-point":"")+("undefined"!==typeof this.colorIndex?" highcharts-color-"+this.colorIndex:"")+(this.options.className?" "+this.options.className:
"")+(this.zone&&this.zone.className?" "+this.zone.className.replace("highcharts-negative",""):"")};d.prototype.getGraphicalProps=function(b){var a=this,d=[],c={singular:[],plural:[]},e;b=b||{graphic:1,dataLabel:1};b.graphic&&d.push("graphic","upperGraphic","shadowGroup");b.dataLabel&&d.push("dataLabel","dataLabelUpper","connector");for(e=d.length;e--;){var h=d[e];a[h]&&c.singular.push(h)}["dataLabel","connector"].forEach(function(d){var e=d+"s";b[d]&&a[e]&&c.plural.push(e)});return c};d.prototype.getLabelConfig=
function(){return{x:this.category,y:this.y,color:this.color,colorIndex:this.colorIndex,key:this.name||this.category,series:this.series,point:this,percentage:this.percentage,total:this.total||this.stackTotal}};d.prototype.getNestedProperty=function(b){if(b)return 0===b.indexOf("custom.")?l(b,this.options):this[b]};d.prototype.getZone=function(){var b=this.series,a=b.zones;b=b.zoneAxis||"y";var d,c=0;for(d=a[c];this[b]>=d.value;)d=a[++c];this.nonZonedColor||(this.nonZonedColor=this.color);this.color=
d&&d.color&&!this.options.color?d.color:this.nonZonedColor;return d};d.prototype.hasNewShapeType=function(){return(this.graphic&&(this.graphic.symbolName||this.graphic.element.nodeName))!==this.shapeType};d.prototype.init=function(b,a,d){this.series=b;this.applyOptions(a,d);this.id=m(this.id)?this.id:h();this.resolveColor();b.chart.pointCount++;e(this,"afterInit");return this};d.prototype.optionsToObject=function(b){var a=this.series,c=a.options.keys,e=c||a.pointArrayMap||["y"],h=e.length,g={},k=
0,l=0;if(q(b)||null===b)g[e[0]]=b;else if(f(b))for(!c&&b.length>h&&(a=typeof b[0],"string"===a?g.name=b[0]:"number"===a&&(g.x=b[0]),k++);l<h;)c&&"undefined"===typeof b[k]||(0<e[l].indexOf(".")?d.prototype.setNestedProperty(g,b[k],e[l]):g[e[l]]=b[k]),k++,l++;else"object"===typeof b&&(g=b,b.dataLabels&&(a._hasPointLabels=!0),b.marker&&(a._hasPointMarkers=!0));return g};d.prototype.resolveColor=function(){var b=this.series,a=b.chart.styledMode;var d=b.chart.options.chart.colorCount;delete this.nonZonedColor;
if(b.options.colorByPoint){if(!a){d=b.options.colors||b.chart.options.colors;var c=d[b.colorCounter];d=d.length}a=b.colorCounter;b.colorCounter++;b.colorCounter===d&&(b.colorCounter=0)}else a||(c=b.color),a=b.colorIndex;this.colorIndex=B(this.options.colorIndex,a);this.color=B(this.options.color,c)};d.prototype.setNestedProperty=function(b,a,d){d.split(".").reduce(function(b,d,c,e){b[d]=e.length-1===c?a:k(b[d],!0)?b[d]:{};return b[d]},b);return b};d.prototype.tooltipFormatter=function(b){var a=this.series,
d=a.tooltipOptions,c=B(d.valueDecimals,""),e=d.valuePrefix||"",h=d.valueSuffix||"";a.chart.styledMode&&(b=a.chart.tooltip.styledModeFormat(b));(a.pointArrayMap||["y"]).forEach(function(a){a="{point."+a;if(e||h)b=b.replace(RegExp(a+"}","g"),e+a+"}"+h);b=b.replace(RegExp(a+"}","g"),a+":,."+c+"f}")});return u(b,{point:this,series:this.series},a.chart)};d.prototype.update=function(b,a,d,c){function e(){h.applyOptions(b);var c=g&&h.hasDummyGraphic;c=null===h.y?!c:c;g&&c&&(h.graphic=g.destroy(),delete h.hasDummyGraphic);
k(b,!0)&&(g&&g.element&&b&&b.marker&&"undefined"!==typeof b.marker.symbol&&(h.graphic=g.destroy()),b&&b.dataLabels&&h.dataLabel&&(h.dataLabel=h.dataLabel.destroy()),h.connector&&(h.connector=h.connector.destroy()));t=h.index;f.updateParallelArrays(h,t);l.data[t]=k(l.data[t],!0)||k(b,!0)?h.options:B(b,l.data[t]);f.isDirty=f.isDirtyData=!0;!f.fixedBox&&f.hasCartesianSeries&&(p.isDirtyBox=!0);"point"===l.legendType&&(p.isDirtyLegend=!0);a&&p.redraw(d)}var h=this,f=h.series,g=h.graphic,p=f.chart,l=f.options,
t;a=B(a,!0);!1===c?e():h.firePointEvent("update",{options:b},e)};d.prototype.remove=function(b,a){this.series.removePoint(this.series.data.indexOf(this),b,a)};d.prototype.select=function(b,a){var d=this,c=d.series,e=c.chart;this.selectedStaging=b=B(b,!d.selected);d.firePointEvent(b?"select":"unselect",{accumulate:a},function(){d.selected=d.options.selected=b;c.options.data[c.data.indexOf(d)]=d.options;d.setState(b&&"select");a||e.getSelectedPoints().forEach(function(b){var a=b.series;b.selected&&
b!==d&&(b.selected=b.options.selected=!1,a.options.data[a.data.indexOf(b)]=b.options,b.setState(e.hoverPoints&&a.options.inactiveOtherPoints?"inactive":""),b.firePointEvent("unselect"))})});delete this.selectedStaging};d.prototype.onMouseOver=function(b){var a=this.series.chart,d=a.pointer;b=b?d.normalize(b):d.getChartCoordinatesFromPoint(this,a.inverted);d.runPointActions(b,this)};d.prototype.onMouseOut=function(){var b=this.series.chart;this.firePointEvent("mouseOut");this.series.options.inactiveOtherPoints||
(b.hoverPoints||[]).forEach(function(b){b.setState()});b.hoverPoints=b.hoverPoint=null};d.prototype.importEvents=function(){if(!this.hasImportedEvents){var b=this,a=I(b.series.options.point,b.options).events;b.events=a;D(a,function(a,d){v(a)&&n(b,d,a)});this.hasImportedEvents=!0}};d.prototype.setState=function(b,d){var h=this.series,f=this.state,g=h.options.states[b||"normal"]||{},k=J.plotOptions[h.type].marker&&h.options.marker,p=k&&!1===k.enabled,l=k&&k.states&&k.states[b||"normal"]||{},t=!1===
l.enabled,m=this.marker||{},n=h.chart,v=k&&h.markerAttribs,r=h.halo,D,I=h.stateMarkerGraphic;b=b||"";if(!(b===this.state&&!d||this.selected&&"select"!==b||!1===g.enabled||b&&(t||p&&!1===l.enabled)||b&&m.states&&m.states[b]&&!1===m.states[b].enabled)){this.state=b;v&&(D=h.markerAttribs(this,b));if(this.graphic&&!this.hasDummyGraphic){f&&this.graphic.removeClass("highcharts-point-"+f);b&&this.graphic.addClass("highcharts-point-"+b);if(!n.styledMode){var u=h.pointAttribs(this,b);var x=B(n.options.chart.animation,
g.animation);h.options.inactiveOtherPoints&&q(u.opacity)&&((this.dataLabels||[]).forEach(function(b){b&&b.animate({opacity:u.opacity},x)}),this.connector&&this.connector.animate({opacity:u.opacity},x));this.graphic.animate(u,x)}D&&this.graphic.animate(D,B(n.options.chart.animation,l.animation,k.animation));I&&I.hide()}else{if(b&&l){f=m.symbol||h.symbol;I&&I.currentSymbol!==f&&(I=I.destroy());if(D)if(I)I[d?"animate":"attr"]({x:D.x,y:D.y});else f&&(h.stateMarkerGraphic=I=n.renderer.symbol(f,D.x,D.y,
D.width,D.height).add(h.markerGroup),I.currentSymbol=f);!n.styledMode&&I&&I.attr(h.pointAttribs(this,b))}I&&(I[b&&this.isInside?"show":"hide"](),I.element.point=this,I.addClass(this.getClassName(),!0))}g=g.halo;D=(I=this.graphic||I)&&I.visibility||"inherit";g&&g.size&&I&&"hidden"!==D&&!this.isCluster?(r||(h.halo=r=n.renderer.path().add(I.parentGroup)),r.show()[d?"animate":"attr"]({d:this.haloPath(g.size)}),r.attr({"class":"highcharts-halo highcharts-color-"+B(this.colorIndex,h.colorIndex)+(this.className?
" "+this.className:""),visibility:D,zIndex:-1}),r.point=this,n.styledMode||r.attr(c({fill:this.color||h.color,"fill-opacity":g.opacity},a.filterUserAttributes(g.attributes||{})))):r&&r.point&&r.point.haloPath&&r.animate({d:r.point.haloPath(0)},null,r.hide);e(this,"afterSetState",{state:b})}};d.prototype.haloPath=function(b){return this.series.chart.renderer.symbols.circle(Math.floor(this.plotX)-b,this.plotY-b,2*b,2*b)};return d}();"";return w});M(a,"Core/Pointer.js",[a["Core/Color/Color.js"],a["Core/Globals.js"],
a["Core/Color/Palette.js"],a["Core/Tooltip.js"],a["Core/Utilities.js"]],function(a,w,C,E,z){var r=a.parse,J=w.charts,u=w.noop,n=z.addEvent,m=z.attr,g=z.css,c=z.defined,e=z.extend,l=z.find,f=z.fireEvent,v=z.isNumber,q=z.isObject,k=z.objectEach,I=z.offset,D=z.pick,B=z.splat;a=function(){function a(a,c){this.lastValidTouch={};this.pinchDown=[];this.runChartClick=!1;this.eventsToUnbind=[];this.chart=a;this.hasDragged=!1;this.options=c;this.init(a,c)}a.prototype.applyInactiveState=function(a){var c=[],
d;(a||[]).forEach(function(b){d=b.series;c.push(d);d.linkedParent&&c.push(d.linkedParent);d.linkedSeries&&(c=c.concat(d.linkedSeries));d.navigatorSeries&&c.push(d.navigatorSeries)});this.chart.series.forEach(function(b){-1===c.indexOf(b)?b.setState("inactive",!0):b.options.inactiveOtherPoints&&b.setAllPointsToState("inactive")})};a.prototype.destroy=function(){var c=this;this.eventsToUnbind.forEach(function(a){return a()});this.eventsToUnbind=[];w.chartCount||(a.unbindDocumentMouseUp&&(a.unbindDocumentMouseUp=
a.unbindDocumentMouseUp()),a.unbindDocumentTouchEnd&&(a.unbindDocumentTouchEnd=a.unbindDocumentTouchEnd()));clearInterval(c.tooltipTimeout);k(c,function(a,d){c[d]=void 0})};a.prototype.drag=function(a){var c=this.chart,d=c.options.chart,b=this.zoomHor,e=this.zoomVert,f=c.plotLeft,g=c.plotTop,k=c.plotWidth,l=c.plotHeight,t=this.mouseDownX||0,m=this.mouseDownY||0,n=q(d.panning)?d.panning&&d.panning.enabled:d.panning,v=d.panKey&&a[d.panKey+"Key"],B=a.chartX,D=a.chartY,I=this.selectionMarker;if(!I||!I.touch)if(B<
f?B=f:B>f+k&&(B=f+k),D<g?D=g:D>g+l&&(D=g+l),this.hasDragged=Math.sqrt(Math.pow(t-B,2)+Math.pow(m-D,2)),10<this.hasDragged){var u=c.isInsidePlot(t-f,m-g,{visiblePlotOnly:!0});c.hasCartesianSeries&&(this.zoomX||this.zoomY)&&u&&!v&&!I&&(this.selectionMarker=I=c.renderer.rect(f,g,b?1:k,e?1:l,0).attr({"class":"highcharts-selection-marker",zIndex:7}).add(),c.styledMode||I.attr({fill:d.selectionMarkerFill||r(C.highlightColor80).setOpacity(.25).get()}));I&&b&&(b=B-t,I.attr({width:Math.abs(b),x:(0<b?0:b)+
t}));I&&e&&(b=D-m,I.attr({height:Math.abs(b),y:(0<b?0:b)+m}));u&&!I&&n&&c.pan(a,d.panning)}};a.prototype.dragStart=function(a){var c=this.chart;c.mouseIsDown=a.type;c.cancelClick=!1;c.mouseDownX=this.mouseDownX=a.chartX;c.mouseDownY=this.mouseDownY=a.chartY};a.prototype.drop=function(a){var h=this,d=this.chart,b=this.hasPinched;if(this.selectionMarker){var k={originalEvent:a,xAxis:[],yAxis:[]},l=this.selectionMarker,t=l.attr?l.attr("x"):l.x,m=l.attr?l.attr("y"):l.y,q=l.attr?l.attr("width"):l.width,
n=l.attr?l.attr("height"):l.height,r;if(this.hasDragged||b)d.axes.forEach(function(d){if(d.zoomEnabled&&c(d.min)&&(b||h[{xAxis:"zoomX",yAxis:"zoomY"}[d.coll]])&&v(t)&&v(m)){var e=d.horiz,f="touchend"===a.type?d.minPixelPadding:0,g=d.toValue((e?t:m)+f);e=d.toValue((e?t+q:m+n)-f);k[d.coll].push({axis:d,min:Math.min(g,e),max:Math.max(g,e)});r=!0}}),r&&f(d,"selection",k,function(a){d.zoom(e(a,b?{animation:!1}:null))});v(d.index)&&(this.selectionMarker=this.selectionMarker.destroy());b&&this.scaleGroups()}d&&
v(d.index)&&(g(d.container,{cursor:d._cursor}),d.cancelClick=10<this.hasDragged,d.mouseIsDown=this.hasDragged=this.hasPinched=!1,this.pinchDown=[])};a.prototype.findNearestKDPoint=function(a,c,d){var b=this.chart,e=b.hoverPoint;b=b.tooltip;if(e&&b&&b.isStickyOnContact())return e;var h;a.forEach(function(b){var a=!(b.noSharedTooltip&&c)&&0>b.options.findNearestPointBy.indexOf("y");b=b.searchPoint(d,a);if((a=q(b,!0)&&b.series)&&!(a=!q(h,!0))){a=h.distX-b.distX;var e=h.dist-b.dist,f=(b.series.group&&
b.series.group.zIndex)-(h.series.group&&h.series.group.zIndex);a=0<(0!==a&&c?a:0!==e?e:0!==f?f:h.series.index>b.series.index?-1:1)}a&&(h=b)});return h};a.prototype.getChartCoordinatesFromPoint=function(a,c){var d=a.series,b=d.xAxis;d=d.yAxis;var e=a.shapeArgs;if(b&&d){var h=D(a.clientX,a.plotX),f=a.plotY||0;a.isNode&&e&&v(e.x)&&v(e.y)&&(h=e.x,f=e.y);return c?{chartX:d.len+d.pos-f,chartY:b.len+b.pos-h}:{chartX:h+b.pos,chartY:f+d.pos}}if(e&&e.x&&e.y)return{chartX:e.x,chartY:e.y}};a.prototype.getChartPosition=
function(){if(this.chartPosition)return this.chartPosition;var a=this.chart.container,c=I(a);this.chartPosition={left:c.left,top:c.top,scaleX:1,scaleY:1};var d=a.offsetWidth;a=a.offsetHeight;2<d&&2<a&&(this.chartPosition.scaleX=c.width/d,this.chartPosition.scaleY=c.height/a);return this.chartPosition};a.prototype.getCoordinates=function(a){var c={xAxis:[],yAxis:[]};this.chart.axes.forEach(function(d){c[d.isXAxis?"xAxis":"yAxis"].push({axis:d,value:d.toValue(a[d.horiz?"chartX":"chartY"])})});return c};
a.prototype.getHoverData=function(a,c,d,b,e,g){var h=[];b=!(!b||!a);var k={chartX:g?g.chartX:void 0,chartY:g?g.chartY:void 0,shared:e};f(this,"beforeGetHoverData",k);var p=c&&!c.stickyTracking?[c]:d.filter(function(b){return k.filter?k.filter(b):b.visible&&!(!e&&b.directTouch)&&D(b.options.enableMouseTracking,!0)&&b.stickyTracking});var t=b||!g?a:this.findNearestKDPoint(p,e,g);c=t&&t.series;t&&(e&&!c.noSharedTooltip?(p=d.filter(function(b){return k.filter?k.filter(b):b.visible&&!(!e&&b.directTouch)&&
D(b.options.enableMouseTracking,!0)&&!b.noSharedTooltip}),p.forEach(function(b){var a=l(b.points,function(b){return b.x===t.x&&!b.isNull});q(a)&&(b.chart.isBoosting&&(a=b.getPoint(a)),h.push(a))})):h.push(t));k={hoverPoint:t};f(this,"afterGetHoverData",k);return{hoverPoint:k.hoverPoint,hoverSeries:c,hoverPoints:h}};a.prototype.getPointFromEvent=function(a){a=a.target;for(var c;a&&!c;)c=a.point,a=a.parentNode;return c};a.prototype.onTrackerMouseOut=function(a){a=a.relatedTarget||a.toElement;var c=
this.chart.hoverSeries;this.isDirectTouch=!1;if(!(!c||!a||c.stickyTracking||this.inClass(a,"highcharts-tooltip")||this.inClass(a,"highcharts-series-"+c.index)&&this.inClass(a,"highcharts-tracker")))c.onMouseOut()};a.prototype.inClass=function(a,c){for(var d;a;){if(d=m(a,"class")){if(-1!==d.indexOf(c))return!0;if(-1!==d.indexOf("highcharts-container"))return!1}a=a.parentNode}};a.prototype.init=function(a,c){this.options=c;this.chart=a;this.runChartClick=!(!c.chart.events||!c.chart.events.click);this.pinchDown=
[];this.lastValidTouch={};E&&(a.tooltip=new E(a,c.tooltip),this.followTouchMove=D(c.tooltip.followTouchMove,!0));this.setDOMEvents()};a.prototype.normalize=function(a,c){var d=a.touches,b=d?d.length?d.item(0):D(d.changedTouches,a.changedTouches)[0]:a;c||(c=this.getChartPosition());d=b.pageX-c.left;b=b.pageY-c.top;d/=c.scaleX;b/=c.scaleY;return e(a,{chartX:Math.round(d),chartY:Math.round(b)})};a.prototype.onContainerClick=function(a){var c=this.chart,d=c.hoverPoint;a=this.normalize(a);var b=c.plotLeft,
g=c.plotTop;c.cancelClick||(d&&this.inClass(a.target,"highcharts-tracker")?(f(d.series,"click",e(a,{point:d})),c.hoverPoint&&d.firePointEvent("click",a)):(e(a,this.getCoordinates(a)),c.isInsidePlot(a.chartX-b,a.chartY-g,{visiblePlotOnly:!0})&&f(c,"click",a)))};a.prototype.onContainerMouseDown=function(a){var c=1===((a.buttons||a.button)&1);a=this.normalize(a);if(w.isFirefox&&0!==a.button)this.onContainerMouseMove(a);if("undefined"===typeof a.button||c)this.zoomOption(a),c&&a.preventDefault&&a.preventDefault(),
this.dragStart(a)};a.prototype.onContainerMouseLeave=function(c){var e=J[D(a.hoverChartIndex,-1)],d=this.chart.tooltip;d&&d.shouldStickOnContact()&&this.inClass(c.relatedTarget,"highcharts-tooltip-container")||(c=this.normalize(c),e&&(c.relatedTarget||c.toElement)&&(e.pointer.reset(),e.pointer.chartPosition=void 0),d&&!d.isHidden&&this.reset())};a.prototype.onContainerMouseEnter=function(a){delete this.chartPosition};a.prototype.onContainerMouseMove=function(a){var c=this.chart;a=this.normalize(a);
this.setHoverChartIndex();a.preventDefault||(a.returnValue=!1);("mousedown"===c.mouseIsDown||this.touchSelect(a))&&this.drag(a);c.openMenu||!this.inClass(a.target,"highcharts-tracker")&&!c.isInsidePlot(a.chartX-c.plotLeft,a.chartY-c.plotTop,{visiblePlotOnly:!0})||(this.inClass(a.target,"highcharts-no-tooltip")?this.reset(!1,0):this.runPointActions(a))};a.prototype.onDocumentTouchEnd=function(c){var e=J[D(a.hoverChartIndex,-1)];e&&e.pointer.drop(c)};a.prototype.onContainerTouchMove=function(a){if(this.touchSelect(a))this.onContainerMouseMove(a);
else this.touch(a)};a.prototype.onContainerTouchStart=function(a){if(this.touchSelect(a))this.onContainerMouseDown(a);else this.zoomOption(a),this.touch(a,!0)};a.prototype.onDocumentMouseMove=function(a){var c=this.chart,d=this.chartPosition;a=this.normalize(a,d);var b=c.tooltip;!d||b&&b.isStickyOnContact()||c.isInsidePlot(a.chartX-c.plotLeft,a.chartY-c.plotTop,{visiblePlotOnly:!0})||this.inClass(a.target,"highcharts-tracker")||this.reset()};a.prototype.onDocumentMouseUp=function(c){var e=J[D(a.hoverChartIndex,
-1)];e&&e.pointer.drop(c)};a.prototype.pinch=function(a){var c=this,d=c.chart,b=c.pinchDown,f=a.touches||[],g=f.length,k=c.lastValidTouch,l=c.hasZoom,m={},t=1===g&&(c.inClass(a.target,"highcharts-tracker")&&d.runTrackerClick||c.runChartClick),q={},n=c.selectionMarker;1<g?c.initiated=!0:1===g&&this.followTouchMove&&(c.initiated=!1);l&&c.initiated&&!t&&!1!==a.cancelable&&a.preventDefault();[].map.call(f,function(b){return c.normalize(b)});"touchstart"===a.type?([].forEach.call(f,function(a,d){b[d]=
{chartX:a.chartX,chartY:a.chartY}}),k.x=[b[0].chartX,b[1]&&b[1].chartX],k.y=[b[0].chartY,b[1]&&b[1].chartY],d.axes.forEach(function(b){if(b.zoomEnabled){var a=d.bounds[b.horiz?"h":"v"],c=b.minPixelPadding,e=b.toPixels(Math.min(D(b.options.min,b.dataMin),b.dataMin)),h=b.toPixels(Math.max(D(b.options.max,b.dataMax),b.dataMax)),f=Math.max(e,h);a.min=Math.min(b.pos,Math.min(e,h)-c);a.max=Math.max(b.pos+b.len,f+c)}}),c.res=!0):c.followTouchMove&&1===g?this.runPointActions(c.normalize(a)):b.length&&(n||
(c.selectionMarker=n=e({destroy:u,touch:!0},d.plotBox)),c.pinchTranslate(b,f,m,n,q,k),c.hasPinched=l,c.scaleGroups(m,q),c.res&&(c.res=!1,this.reset(!1,0)))};a.prototype.pinchTranslate=function(a,c,d,b,e,f){this.zoomHor&&this.pinchTranslateDirection(!0,a,c,d,b,e,f);this.zoomVert&&this.pinchTranslateDirection(!1,a,c,d,b,e,f)};a.prototype.pinchTranslateDirection=function(a,c,d,b,e,f,g,k){var h=this.chart,l=a?"x":"y",p=a?"X":"Y",m="chart"+p,y=a?"width":"height",t=h["plot"+(a?"Left":"Top")],q=h.inverted,
n=h.bounds[a?"h":"v"],r=1===c.length,v=c[0][m],B=!r&&c[1][m];c=function(){"number"===typeof I&&20<Math.abs(v-B)&&(D=k||Math.abs(N-I)/Math.abs(v-B));A=(t-N)/D+v;G=h["plot"+(a?"Width":"Height")]/D};var G,A,D=k||1,N=d[0][m],I=!r&&d[1][m];c();d=A;if(d<n.min){d=n.min;var L=!0}else d+G>n.max&&(d=n.max-G,L=!0);L?(N-=.8*(N-g[l][0]),"number"===typeof I&&(I-=.8*(I-g[l][1])),c()):g[l]=[N,I];q||(f[l]=A-t,f[y]=G);f=q?1/D:D;e[y]=G;e[l]=d;b[q?a?"scaleY":"scaleX":"scale"+p]=D;b["translate"+p]=f*t+(N-f*v)};a.prototype.reset=
function(a,c){var d=this.chart,b=d.hoverSeries,e=d.hoverPoint,h=d.hoverPoints,f=d.tooltip,g=f&&f.shared?h:e;a&&g&&B(g).forEach(function(b){b.series.isCartesian&&"undefined"===typeof b.plotX&&(a=!1)});if(a)f&&g&&B(g).length&&(f.refresh(g),f.shared&&h?h.forEach(function(b){b.setState(b.state,!0);b.series.isCartesian&&(b.series.xAxis.crosshair&&b.series.xAxis.drawCrosshair(null,b),b.series.yAxis.crosshair&&b.series.yAxis.drawCrosshair(null,b))}):e&&(e.setState(e.state,!0),d.axes.forEach(function(b){b.crosshair&&
e.series[b.coll]===b&&b.drawCrosshair(null,e)})));else{if(e)e.onMouseOut();h&&h.forEach(function(b){b.setState()});if(b)b.onMouseOut();f&&f.hide(c);this.unDocMouseMove&&(this.unDocMouseMove=this.unDocMouseMove());d.axes.forEach(function(b){b.hideCrosshair()});this.hoverX=d.hoverPoints=d.hoverPoint=null}};a.prototype.runPointActions=function(c,e){var d=this.chart,b=d.tooltip&&d.tooltip.options.enabled?d.tooltip:void 0,h=b?b.shared:!1,f=e||d.hoverPoint,g=f&&f.series||d.hoverSeries;e=this.getHoverData(f,
g,d.series,(!c||"touchmove"!==c.type)&&(!!e||g&&g.directTouch&&this.isDirectTouch),h,c);f=e.hoverPoint;g=e.hoverSeries;var k=e.hoverPoints;e=g&&g.tooltipOptions.followPointer&&!g.tooltipOptions.split;h=h&&g&&!g.noSharedTooltip;if(f&&(f!==d.hoverPoint||b&&b.isHidden)){(d.hoverPoints||[]).forEach(function(b){-1===k.indexOf(b)&&b.setState()});if(d.hoverSeries!==g)g.onMouseOver();this.applyInactiveState(k);(k||[]).forEach(function(b){b.setState("hover")});d.hoverPoint&&d.hoverPoint.firePointEvent("mouseOut");
if(!f.series)return;d.hoverPoints=k;d.hoverPoint=f;f.firePointEvent("mouseOver");b&&b.refresh(h?k:f,c)}else e&&b&&!b.isHidden&&(f=b.getAnchor([{}],c),d.isInsidePlot(f[0],f[1],{visiblePlotOnly:!0})&&b.updatePosition({plotX:f[0],plotY:f[1]}));this.unDocMouseMove||(this.unDocMouseMove=n(d.container.ownerDocument,"mousemove",function(b){var d=J[a.hoverChartIndex];if(d)d.pointer.onDocumentMouseMove(b)}),this.eventsToUnbind.push(this.unDocMouseMove));d.axes.forEach(function(b){var a=D((b.crosshair||{}).snap,
!0),e;a&&((e=d.hoverPoint)&&e.series[b.coll]===b||(e=l(k,function(a){return a.series[b.coll]===b})));e||!a?b.drawCrosshair(c,e):b.hideCrosshair()})};a.prototype.scaleGroups=function(a,c){var d=this.chart;d.series.forEach(function(b){var e=a||b.getPlotBox();b.xAxis&&b.xAxis.zoomEnabled&&b.group&&(b.group.attr(e),b.markerGroup&&(b.markerGroup.attr(e),b.markerGroup.clip(c?d.clipRect:null)),b.dataLabelsGroup&&b.dataLabelsGroup.attr(e))});d.clipRect.attr(c||d.clipBox)};a.prototype.setDOMEvents=function(){var c=
this,e=this.chart.container,d=e.ownerDocument;e.onmousedown=this.onContainerMouseDown.bind(this);e.onmousemove=this.onContainerMouseMove.bind(this);e.onclick=this.onContainerClick.bind(this);this.eventsToUnbind.push(n(e,"mouseenter",this.onContainerMouseEnter.bind(this)));this.eventsToUnbind.push(n(e,"mouseleave",this.onContainerMouseLeave.bind(this)));a.unbindDocumentMouseUp||(a.unbindDocumentMouseUp=n(d,"mouseup",this.onDocumentMouseUp.bind(this)));for(var b=this.chart.renderTo.parentElement;b&&
"BODY"!==b.tagName;)this.eventsToUnbind.push(n(b,"scroll",function(){delete c.chartPosition})),b=b.parentElement;w.hasTouch&&(this.eventsToUnbind.push(n(e,"touchstart",this.onContainerTouchStart.bind(this),{passive:!1})),this.eventsToUnbind.push(n(e,"touchmove",this.onContainerTouchMove.bind(this),{passive:!1})),a.unbindDocumentTouchEnd||(a.unbindDocumentTouchEnd=n(d,"touchend",this.onDocumentTouchEnd.bind(this),{passive:!1})))};a.prototype.setHoverChartIndex=function(){var c=this.chart,e=w.charts[D(a.hoverChartIndex,
-1)];if(e&&e!==c)e.pointer.onContainerMouseLeave({relatedTarget:!0});e&&e.mouseIsDown||(a.hoverChartIndex=c.index)};a.prototype.touch=function(a,c){var d=this.chart,b;this.setHoverChartIndex();if(1===a.touches.length)if(a=this.normalize(a),(b=d.isInsidePlot(a.chartX-d.plotLeft,a.chartY-d.plotTop,{visiblePlotOnly:!0}))&&!d.openMenu){c&&this.runPointActions(a);if("touchmove"===a.type){c=this.pinchDown;var e=c[0]?4<=Math.sqrt(Math.pow(c[0].chartX-a.chartX,2)+Math.pow(c[0].chartY-a.chartY,2)):!1}D(e,
!0)&&this.pinch(a)}else c&&this.reset();else 2===a.touches.length&&this.pinch(a)};a.prototype.touchSelect=function(a){return!(!this.chart.options.chart.zoomBySingleTouch||!a.touches||1!==a.touches.length)};a.prototype.zoomOption=function(a){var c=this.chart,d=c.options.chart;c=c.inverted;var b=d.zoomType||"";/touch/.test(a.type)&&(b=D(d.pinchType,b));this.zoomX=a=/x/.test(b);this.zoomY=d=/y/.test(b);this.zoomHor=a&&!c||d&&c;this.zoomVert=d&&!c||a&&c;this.hasZoom=a||d};return a}();"";return a});M(a,
"Core/MSPointer.js",[a["Core/Globals.js"],a["Core/Pointer.js"],a["Core/Utilities.js"]],function(a,w,C){function r(){var a=[];a.item=function(a){return this[a]};e(f,function(c){a.push({pageX:c.pageX,pageY:c.pageY,target:c.target})});return a}function z(a,c,e,f){var g=J[w.hoverChartIndex||NaN];"touch"!==a.pointerType&&a.pointerType!==a.MSPOINTER_TYPE_TOUCH||!g||(g=g.pointer,f(a),g[c]({type:e,target:a.currentTarget,preventDefault:n,touches:r()}))}var x=this&&this.__extends||function(){var a=function(c,
e){a=Object.setPrototypeOf||{__proto__:[]}instanceof Array&&function(a,c){a.__proto__=c}||function(a,c){for(var e in c)c.hasOwnProperty(e)&&(a[e]=c[e])};return a(c,e)};return function(c,e){function f(){this.constructor=c}a(c,e);c.prototype=null===e?Object.create(e):(f.prototype=e.prototype,new f)}}(),J=a.charts,u=a.doc,n=a.noop,m=a.win,g=C.addEvent,c=C.css,e=C.objectEach,l=C.removeEvent,f={},v=!!m.PointerEvent;return function(e){function k(){return null!==e&&e.apply(this,arguments)||this}x(k,e);k.isRequired=
function(){return!(a.hasTouch||!m.PointerEvent&&!m.MSPointerEvent)};k.prototype.batchMSEvents=function(a){a(this.chart.container,v?"pointerdown":"MSPointerDown",this.onContainerPointerDown);a(this.chart.container,v?"pointermove":"MSPointerMove",this.onContainerPointerMove);a(u,v?"pointerup":"MSPointerUp",this.onDocumentPointerUp)};k.prototype.destroy=function(){this.batchMSEvents(l);e.prototype.destroy.call(this)};k.prototype.init=function(a,f){e.prototype.init.call(this,a,f);this.hasZoom&&c(a.container,
{"-ms-touch-action":"none","touch-action":"none"})};k.prototype.onContainerPointerDown=function(a){z(a,"onContainerTouchStart","touchstart",function(a){f[a.pointerId]={pageX:a.pageX,pageY:a.pageY,target:a.currentTarget}})};k.prototype.onContainerPointerMove=function(a){z(a,"onContainerTouchMove","touchmove",function(a){f[a.pointerId]={pageX:a.pageX,pageY:a.pageY};f[a.pointerId].target||(f[a.pointerId].target=a.currentTarget)})};k.prototype.onDocumentPointerUp=function(a){z(a,"onDocumentTouchEnd",
"touchend",function(a){delete f[a.pointerId]})};k.prototype.setDOMEvents=function(){e.prototype.setDOMEvents.call(this);(this.hasZoom||this.followTouchMove)&&this.batchMSEvents(g)};return k}(w)});M(a,"Core/Legend/Legend.js",[a["Core/Animation/AnimationUtilities.js"],a["Core/FormatUtilities.js"],a["Core/Globals.js"],a["Core/Series/Point.js"],a["Core/Renderer/RendererUtilities.js"],a["Core/Utilities.js"]],function(a,w,C,E,z,x){var r=a.animObject,u=a.setAnimation,n=w.format;a=C.isFirefox;var m=C.marginNames;
C=C.win;var g=z.distribute,c=x.addEvent,e=x.createElement,l=x.css,f=x.defined,v=x.discardElement,q=x.find,k=x.fireEvent,I=x.isNumber,D=x.merge,B=x.pick,O=x.relativeLength,t=x.stableSort,h=x.syncTimeout;z=x.wrap;x=function(){function a(a,d){this.allItems=[];this.contentGroup=this.box=void 0;this.display=!1;this.group=void 0;this.offsetWidth=this.maxLegendWidth=this.maxItemWidth=this.legendWidth=this.legendHeight=this.lastLineHeight=this.lastItemY=this.itemY=this.itemX=this.itemMarginTop=this.itemMarginBottom=
this.itemHeight=this.initialItemY=0;this.options={};this.padding=0;this.pages=[];this.proximate=!1;this.scrollGroup=void 0;this.widthOption=this.totalItemWidth=this.titleHeight=this.symbolWidth=this.symbolHeight=0;this.chart=a;this.init(a,d)}a.prototype.init=function(a,d){this.chart=a;this.setOptions(d);d.enabled&&(this.render(),c(this.chart,"endResize",function(){this.legend.positionCheckboxes()}),this.proximate?this.unchartrender=c(this.chart,"render",function(){this.legend.proximatePositions();
this.legend.positionItems()}):this.unchartrender&&this.unchartrender())};a.prototype.setOptions=function(a){var b=B(a.padding,8);this.options=a;this.chart.styledMode||(this.itemStyle=a.itemStyle,this.itemHiddenStyle=D(this.itemStyle,a.itemHiddenStyle));this.itemMarginTop=a.itemMarginTop||0;this.itemMarginBottom=a.itemMarginBottom||0;this.padding=b;this.initialItemY=b-5;this.symbolWidth=B(a.symbolWidth,16);this.pages=[];this.proximate="proximate"===a.layout&&!this.chart.inverted;this.baseline=void 0};
a.prototype.update=function(a,d){var b=this.chart;this.setOptions(D(!0,this.options,a));this.destroy();b.isDirtyLegend=b.isDirtyBox=!0;B(d,!0)&&b.redraw();k(this,"afterUpdate")};a.prototype.colorizeItem=function(a,d){a.legendGroup[d?"removeClass":"addClass"]("highcharts-legend-item-hidden");if(!this.chart.styledMode){var b=this.options,c=a.legendItem,e=a.legendLine,h=a.legendSymbol,f=this.itemHiddenStyle.color;b=d?b.itemStyle.color:f;var g=d?a.color||f:f,l=a.options&&a.options.marker,p={fill:g};c&&
c.css({fill:b,color:b});e&&e.attr({stroke:g});h&&(l&&h.isMarker&&(p=a.pointAttribs(),d||(p.stroke=p.fill=f)),h.attr(p))}k(this,"afterColorizeItem",{item:a,visible:d})};a.prototype.positionItems=function(){this.allItems.forEach(this.positionItem,this);this.chart.isResizing||this.positionCheckboxes()};a.prototype.positionItem=function(a){var b=this,d=this.options,c=d.symbolPadding,e=!d.rtl,h=a._legendItemPos;d=h[0];h=h[1];var g=a.checkbox,l=a.legendGroup;l&&l.element&&(c={translateX:e?d:this.legendWidth-
d-2*c-4,translateY:h},e=function(){k(b,"afterPositionItem",{item:a})},f(l.translateY)?l.animate(c,void 0,e):(l.attr(c),e()));g&&(g.x=d,g.y=h)};a.prototype.destroyItem=function(a){var b=a.checkbox;["legendItem","legendLine","legendSymbol","legendGroup"].forEach(function(b){a[b]&&(a[b]=a[b].destroy())});b&&v(a.checkbox)};a.prototype.destroy=function(){function a(a){this[a]&&(this[a]=this[a].destroy())}this.getAllItems().forEach(function(b){["legendItem","legendGroup"].forEach(a,b)});"clipRect up down pager nav box title group".split(" ").forEach(a,
this);this.display=null};a.prototype.positionCheckboxes=function(){var a=this.group&&this.group.alignAttr,d=this.clipHeight||this.legendHeight,c=this.titleHeight;if(a){var e=a.translateY;this.allItems.forEach(function(b){var h=b.checkbox;if(h){var f=e+c+h.y+(this.scrollOffset||0)+3;l(h,{left:a.translateX+b.checkboxOffset+h.x-20+"px",top:f+"px",display:this.proximate||f>e-6&&f<e+d-6?"":"none"})}},this)}};a.prototype.renderTitle=function(){var a=this.options,d=this.padding,c=a.title,e=0;c.text&&(this.title||
(this.title=this.chart.renderer.label(c.text,d-3,d-4,null,null,null,a.useHTML,null,"legend-title").attr({zIndex:1}),this.chart.styledMode||this.title.css(c.style),this.title.add(this.group)),c.width||this.title.css({width:this.maxLegendWidth+"px"}),a=this.title.getBBox(),e=a.height,this.offsetWidth=a.width,this.contentGroup.attr({translateY:e}));this.titleHeight=e};a.prototype.setText=function(a){var b=this.options;a.legendItem.attr({text:b.labelFormat?n(b.labelFormat,a,this.chart):b.labelFormatter.call(a)})};
a.prototype.renderItem=function(a){var b=this.chart,d=b.renderer,c=this.options,e=this.symbolWidth,h=c.symbolPadding||0,f=this.itemStyle,g=this.itemHiddenStyle,k="horizontal"===c.layout?B(c.itemDistance,20):0,l=!c.rtl,m=!a.series,n=!m&&a.series.drawLegendSymbol?a.series:a,q=n.options,t=this.createCheckboxForItem&&q&&q.showCheckbox,v=c.useHTML,r=a.options.className,I=a.legendItem;q=e+h+k+(t?20:0);I||(a.legendGroup=d.g("legend-item").addClass("highcharts-"+n.type+"-series highcharts-color-"+a.colorIndex+
(r?" "+r:"")+(m?" highcharts-series-"+a.index:"")).attr({zIndex:1}).add(this.scrollGroup),a.legendItem=I=d.text("",l?e+h:-h,this.baseline||0,v),b.styledMode||I.css(D(a.visible?f:g)),I.attr({align:l?"left":"right",zIndex:2}).add(a.legendGroup),this.baseline||(this.fontMetrics=d.fontMetrics(b.styledMode?12:f.fontSize,I),this.baseline=this.fontMetrics.f+3+this.itemMarginTop,I.attr("y",this.baseline),this.symbolHeight=c.symbolHeight||this.fontMetrics.f,c.squareSymbol&&(this.symbolWidth=B(c.symbolWidth,
Math.max(this.symbolHeight,16)),q=this.symbolWidth+h+k+(t?20:0),l&&I.attr("x",this.symbolWidth+h))),n.drawLegendSymbol(this,a),this.setItemEvents&&this.setItemEvents(a,I,v));t&&!a.checkbox&&this.createCheckboxForItem&&this.createCheckboxForItem(a);this.colorizeItem(a,a.visible);!b.styledMode&&f.width||I.css({width:(c.itemWidth||this.widthOption||b.spacingBox.width)-q+"px"});this.setText(a);b=I.getBBox();a.itemWidth=a.checkboxOffset=c.itemWidth||a.legendItemWidth||b.width+q;this.maxItemWidth=Math.max(this.maxItemWidth,
a.itemWidth);this.totalItemWidth+=a.itemWidth;this.itemHeight=a.itemHeight=Math.round(a.legendItemHeight||b.height||this.symbolHeight)};a.prototype.layoutItem=function(a){var b=this.options,d=this.padding,c="horizontal"===b.layout,e=a.itemHeight,h=this.itemMarginBottom,f=this.itemMarginTop,g=c?B(b.itemDistance,20):0,k=this.maxLegendWidth;b=b.alignColumns&&this.totalItemWidth>k?this.maxItemWidth:a.itemWidth;c&&this.itemX-d+b>k&&(this.itemX=d,this.lastLineHeight&&(this.itemY+=f+this.lastLineHeight+
h),this.lastLineHeight=0);this.lastItemY=f+this.itemY+h;this.lastLineHeight=Math.max(e,this.lastLineHeight);a._legendItemPos=[this.itemX,this.itemY];c?this.itemX+=b:(this.itemY+=f+e+h,this.lastLineHeight=e);this.offsetWidth=this.widthOption||Math.max((c?this.itemX-d-(a.checkbox?0:g):b)+d,this.offsetWidth)};a.prototype.getAllItems=function(){var a=[];this.chart.series.forEach(function(b){var d=b&&b.options;b&&B(d.showInLegend,f(d.linkedTo)?!1:void 0,!0)&&(a=a.concat(b.legendItems||("point"===d.legendType?
b.data:b)))});k(this,"afterGetAllItems",{allItems:a});return a};a.prototype.getAlignment=function(){var a=this.options;return this.proximate?a.align.charAt(0)+"tv":a.floating?"":a.align.charAt(0)+a.verticalAlign.charAt(0)+a.layout.charAt(0)};a.prototype.adjustMargins=function(a,d){var b=this.chart,c=this.options,e=this.getAlignment();e&&[/(lth|ct|rth)/,/(rtv|rm|rbv)/,/(rbh|cb|lbh)/,/(lbv|lm|ltv)/].forEach(function(h,g){h.test(e)&&!f(a[g])&&(b[m[g]]=Math.max(b[m[g]],b.legend[(g+1)%2?"legendHeight":
"legendWidth"]+[1,-1,-1,1][g]*c[g%2?"x":"y"]+B(c.margin,12)+d[g]+(b.titleOffset[g]||0)))})};a.prototype.proximatePositions=function(){var a=this.chart,d=[],c="left"===this.options.align;this.allItems.forEach(function(b){var e;var h=c;if(b.yAxis){b.xAxis.options.reversed&&(h=!h);b.points&&(e=q(h?b.points:b.points.slice(0).reverse(),function(a){return I(a.plotY)}));h=this.itemMarginTop+b.legendItem.getBBox().height+this.itemMarginBottom;var f=b.yAxis.top-a.plotTop;b.visible?(e=e?e.plotY:b.yAxis.height,
e+=f-.3*h):e=f+b.yAxis.height;d.push({target:e,size:h,item:b})}},this);g(d,a.plotHeight).forEach(function(b){b.item._legendItemPos&&(b.item._legendItemPos[1]=a.plotTop-a.spacing[0]+b.pos)})};a.prototype.render=function(){var a=this.chart,d=a.renderer,c=this.options,e=this.padding,h=this.getAllItems(),f=this.group,g=this.box;this.itemX=e;this.itemY=this.initialItemY;this.lastItemY=this.offsetWidth=0;this.widthOption=O(c.width,a.spacingBox.width-e);var l=a.spacingBox.width-2*e-c.x;-1<["rm","lm"].indexOf(this.getAlignment().substring(0,
2))&&(l/=2);this.maxLegendWidth=this.widthOption||l;f||(this.group=f=d.g("legend").addClass(c.className||"").attr({zIndex:7}).add(),this.contentGroup=d.g().attr({zIndex:1}).add(f),this.scrollGroup=d.g().add(this.contentGroup));this.renderTitle();t(h,function(a,b){return(a.options&&a.options.legendIndex||0)-(b.options&&b.options.legendIndex||0)});c.reversed&&h.reverse();this.allItems=h;this.display=l=!!h.length;this.itemHeight=this.totalItemWidth=this.maxItemWidth=this.lastLineHeight=0;h.forEach(this.renderItem,
this);h.forEach(this.layoutItem,this);h=(this.widthOption||this.offsetWidth)+e;var m=this.lastItemY+this.lastLineHeight+this.titleHeight;m=this.handleOverflow(m);m+=e;g||(this.box=g=d.rect().addClass("highcharts-legend-box").attr({r:c.borderRadius}).add(f),g.isNew=!0);a.styledMode||g.attr({stroke:c.borderColor,"stroke-width":c.borderWidth||0,fill:c.backgroundColor||"none"}).shadow(c.shadow);0<h&&0<m&&(g[g.isNew?"attr":"animate"](g.crisp.call({},{x:0,y:0,width:h,height:m},g.strokeWidth())),g.isNew=
!1);g[l?"show":"hide"]();a.styledMode&&"none"===f.getStyle("display")&&(h=m=0);this.legendWidth=h;this.legendHeight=m;l&&this.align();this.proximate||this.positionItems();k(this,"afterRender")};a.prototype.align=function(a){void 0===a&&(a=this.chart.spacingBox);var b=this.chart,d=this.options,c=a.y;/(lth|ct|rth)/.test(this.getAlignment())&&0<b.titleOffset[0]?c+=b.titleOffset[0]:/(lbh|cb|rbh)/.test(this.getAlignment())&&0<b.titleOffset[2]&&(c-=b.titleOffset[2]);c!==a.y&&(a=D(a,{y:c}));this.group.align(D(d,
{width:this.legendWidth,height:this.legendHeight,verticalAlign:this.proximate?"top":d.verticalAlign}),!0,a)};a.prototype.handleOverflow=function(a){var b=this,d=this.chart,c=d.renderer,e=this.options,h=e.y,f="top"===e.verticalAlign,g=this.padding,k=e.maxHeight,l=e.navigation,m=B(l.animation,!0),n=l.arrowSize||12,q=this.pages,t=this.allItems,v=function(a){"number"===typeof a?N.attr({height:a}):N&&(b.clipRect=N.destroy(),b.contentGroup.clip());b.contentGroup.div&&(b.contentGroup.div.style.clip=a?"rect("+
g+"px,9999px,"+(g+a)+"px,0)":"auto")},r=function(a){b[a]=c.circle(0,0,1.3*n).translate(n/2,n/2).add(U);d.styledMode||b[a].attr("fill","rgba(0,0,0,0.0001)");return b[a]},I,A;h=d.spacingBox.height+(f?-h:h)-g;var U=this.nav,N=this.clipRect;"horizontal"!==e.layout||"middle"===e.verticalAlign||e.floating||(h/=2);k&&(h=Math.min(h,k));q.length=0;a&&0<h&&a>h&&!1!==l.enabled?(this.clipHeight=I=Math.max(h-20-this.titleHeight-g,0),this.currentPage=B(this.currentPage,1),this.fullHeight=a,t.forEach(function(a,
b){var d=a._legendItemPos[1],c=Math.round(a.legendItem.getBBox().height),e=q.length;if(!e||d-q[e-1]>I&&(A||d)!==q[e-1])q.push(A||d),e++;a.pageIx=e-1;A&&(t[b-1].pageIx=e-1);b===t.length-1&&d+c-q[e-1]>I&&d!==A&&(q.push(d),a.pageIx=e);d!==A&&(A=d)}),N||(N=b.clipRect=c.clipRect(0,g,9999,0),b.contentGroup.clip(N)),v(I),U||(this.nav=U=c.g().attr({zIndex:1}).add(this.group),this.up=c.symbol("triangle",0,0,n,n).add(U),r("upTracker").on("click",function(){b.scroll(-1,m)}),this.pager=c.text("",15,10).addClass("highcharts-legend-navigation"),
d.styledMode||this.pager.css(l.style),this.pager.add(U),this.down=c.symbol("triangle-down",0,0,n,n).add(U),r("downTracker").on("click",function(){b.scroll(1,m)})),b.scroll(0),a=h):U&&(v(),this.nav=U.destroy(),this.scrollGroup.attr({translateY:1}),this.clipHeight=0);return a};a.prototype.scroll=function(a,d){var b=this,c=this.chart,e=this.pages,f=e.length,g=this.clipHeight,l=this.options.navigation,m=this.pager,p=this.padding,n=this.currentPage+a;n>f&&(n=f);0<n&&("undefined"!==typeof d&&u(d,c),this.nav.attr({translateX:p,
translateY:g+this.padding+7+this.titleHeight,visibility:"visible"}),[this.up,this.upTracker].forEach(function(a){a.attr({"class":1===n?"highcharts-legend-nav-inactive":"highcharts-legend-nav-active"})}),m.attr({text:n+"/"+f}),[this.down,this.downTracker].forEach(function(a){a.attr({x:18+this.pager.getBBox().width,"class":n===f?"highcharts-legend-nav-inactive":"highcharts-legend-nav-active"})},this),c.styledMode||(this.up.attr({fill:1===n?l.inactiveColor:l.activeColor}),this.upTracker.css({cursor:1===
n?"default":"pointer"}),this.down.attr({fill:n===f?l.inactiveColor:l.activeColor}),this.downTracker.css({cursor:n===f?"default":"pointer"})),this.scrollOffset=-e[n-1]+this.initialItemY,this.scrollGroup.animate({translateY:this.scrollOffset}),this.currentPage=n,this.positionCheckboxes(),a=r(B(d,c.renderer.globalAnimation,!0)),h(function(){k(b,"afterScroll",{currentPage:n})},a.duration))};a.prototype.setItemEvents=function(a,d,c){var b=this,e=b.chart.renderer.boxWrapper,h=a instanceof E,f="highcharts-legend-"+
(h?"point":"series")+"-active",g=b.chart.styledMode,l=function(d){b.allItems.forEach(function(b){a!==b&&[b].concat(b.linkedSeries||[]).forEach(function(a){a.setState(d,!h)})})};(c?[d,a.legendSymbol]:[a.legendGroup]).forEach(function(c){if(c)c.on("mouseover",function(){a.visible&&l("inactive");a.setState("hover");a.visible&&e.addClass(f);g||d.css(b.options.itemHoverStyle)}).on("mouseout",function(){b.chart.styledMode||d.css(D(a.visible?b.itemStyle:b.itemHiddenStyle));l("");e.removeClass(f);a.setState()}).on("click",
function(b){var d=function(){a.setVisible&&a.setVisible();l(a.visible?"inactive":"")};e.removeClass(f);b={browserEvent:b};a.firePointEvent?a.firePointEvent("legendItemClick",b,d):k(a,"legendItemClick",b,d)})})};a.prototype.createCheckboxForItem=function(a){a.checkbox=e("input",{type:"checkbox",className:"highcharts-legend-checkbox",checked:a.selected,defaultChecked:a.selected},this.options.itemCheckboxStyle,this.chart.container);c(a.checkbox,"click",function(b){k(a.series||a,"checkboxClick",{checked:b.target.checked,
item:a},function(){a.select()})})};return a}();(/Trident\/7\.0/.test(C.navigator&&C.navigator.userAgent)||a)&&z(x.prototype,"positionItem",function(a,b){var d=this,c=function(){b._legendItemPos&&a.call(d,b)};c();d.bubbleLegend||setTimeout(c)});"";return x});M(a,"Core/Series/SeriesRegistry.js",[a["Core/Globals.js"],a["Core/DefaultOptions.js"],a["Core/Series/Point.js"],a["Core/Utilities.js"]],function(a,w,C,E){var r=w.defaultOptions,x=E.error,J=E.extendClass,u=E.merge,n;(function(m){function g(a,e){var c=
r.plotOptions||{},f=e.defaultOptions;e.prototype.pointClass||(e.prototype.pointClass=C);e.prototype.type=a;f&&(c[a]=f);m.seriesTypes[a]=e}m.seriesTypes=a.seriesTypes;m.getSeries=function(a,e){void 0===e&&(e={});var c=a.options.chart;c=e.type||c.type||c.defaultSeriesType||"";var f=m.seriesTypes[c];m||x(17,!0,a,{missingModuleFor:c});c=new f;"function"===typeof c.init&&c.init(a,e);return c};m.registerSeriesType=g;m.seriesType=function(a,e,l,f,n){var c=r.plotOptions||{};e=e||"";c[a]=u(c[e],l);g(a,J(m.seriesTypes[e]||
function(){},f));m.seriesTypes[a].prototype.type=a;n&&(m.seriesTypes[a].prototype.pointClass=J(C,n));return m.seriesTypes[a]}})(n||(n={}));return n});M(a,"Core/Chart/Chart.js",[a["Core/Animation/AnimationUtilities.js"],a["Core/Axis/Axis.js"],a["Core/FormatUtilities.js"],a["Core/Foundation.js"],a["Core/Globals.js"],a["Core/Legend/Legend.js"],a["Core/MSPointer.js"],a["Core/DefaultOptions.js"],a["Core/Color/Palette.js"],a["Core/Pointer.js"],a["Core/Renderer/RendererRegistry.js"],a["Core/Series/SeriesRegistry.js"],
a["Core/Renderer/SVG/SVGRenderer.js"],a["Core/Time.js"],a["Core/Utilities.js"],a["Core/Renderer/HTML/AST.js"]],function(a,w,C,E,z,x,J,u,n,m,g,c,e,l,f,v){var q=a.animate,k=a.animObject,r=a.setAnimation,D=C.numberFormat,B=E.registerEventOptions,O=z.charts,t=z.doc,h=z.marginNames,d=z.svg,b=z.win,p=u.defaultOptions,G=u.defaultTime,y=c.seriesTypes,L=f.addEvent,F=f.attr,P=f.cleanRecursively,S=f.createElement,Q=f.css,V=f.defined,fa=f.discardElement,H=f.erase,K=f.error,M=f.extend,ha=f.find,R=f.fireEvent,
Z=f.getStyle,A=f.isArray,U=f.isNumber,N=f.isObject,W=f.isString,X=f.merge,Y=f.objectEach,T=f.pick,da=f.pInt,ka=f.relativeLength,ja=f.removeEvent,ba=f.splat,ea=f.syncTimeout,ma=f.uniqueKey;a=function(){function a(a,b,d){this.series=this.renderTo=this.renderer=this.pointer=this.pointCount=this.plotWidth=this.plotTop=this.plotLeft=this.plotHeight=this.plotBox=this.options=this.numberFormatter=this.margin=this.legend=this.labelCollectors=this.isResizing=this.index=this.eventOptions=this.container=this.colorCounter=
this.clipBox=this.chartWidth=this.chartHeight=this.bounds=this.axisOffset=this.axes=void 0;this.sharedClips={};this.yAxis=this.xAxis=this.userOptions=this.titleOffset=this.time=this.symbolCounter=this.spacingBox=this.spacing=void 0;this.getArgs(a,b,d)}a.chart=function(b,d,c){return new a(b,d,c)};a.prototype.getArgs=function(a,b,d){W(a)||a.nodeName?(this.renderTo=a,this.init(b,d)):this.init(a,b)};a.prototype.init=function(a,b){var d=a.plotOptions||{};R(this,"init",{args:arguments},function(){var c=
X(p,a),e=c.chart;Y(c.plotOptions,function(a,b){N(a)&&(a.tooltip=d[b]&&X(d[b].tooltip)||void 0)});c.tooltip.userOptions=a.chart&&a.chart.forExport&&a.tooltip.userOptions||a.tooltip;this.userOptions=a;this.margin=[];this.spacing=[];this.bounds={h:{},v:{}};this.labelCollectors=[];this.callback=b;this.isResizing=0;this.options=c;this.axes=[];this.series=[];this.time=a.time&&Object.keys(a.time).length?new l(a.time):z.time;this.numberFormatter=e.numberFormatter||D;this.styledMode=e.styledMode;this.hasCartesianSeries=
e.showAxes;this.index=O.length;O.push(this);z.chartCount++;B(this,e);this.xAxis=[];this.yAxis=[];this.pointCount=this.colorCounter=this.symbolCounter=0;R(this,"afterInit");this.firstRender()})};a.prototype.initSeries=function(a){var b=this.options.chart;b=a.type||b.type||b.defaultSeriesType;var d=y[b];d||K(17,!0,this,{missingModuleFor:b});b=new d;"function"===typeof b.init&&b.init(this,a);return b};a.prototype.setSeriesData=function(){this.getSeriesOrderByLinks().forEach(function(a){a.points||a.data||
!a.enabledDataSorting||a.setData(a.options.data,!1)})};a.prototype.getSeriesOrderByLinks=function(){return this.series.concat().sort(function(a,b){return a.linkedSeries.length||b.linkedSeries.length?b.linkedSeries.length-a.linkedSeries.length:0})};a.prototype.orderSeries=function(a){var b=this.series;a=a||0;for(var d=b.length;a<d;++a)b[a]&&(b[a].index=a,b[a].name=b[a].getName())};a.prototype.isInsidePlot=function(a,b,d){void 0===d&&(d={});var c=this.inverted,e=this.plotBox,h=this.plotLeft,f=this.plotTop,
g=this.scrollablePlotBox,k=0;var l=0;d.visiblePlotOnly&&this.scrollingContainer&&(l=this.scrollingContainer,k=l.scrollLeft,l=l.scrollTop);var m=d.series;e=d.visiblePlotOnly&&g||e;g=d.inverted?b:a;b=d.inverted?a:b;a={x:g,y:b,isInsidePlot:!0};if(!d.ignoreX){var A=m&&(c?m.yAxis:m.xAxis)||{pos:h,len:Infinity};g=d.paneCoordinates?A.pos+g:h+g;g>=Math.max(k+h,A.pos)&&g<=Math.min(k+h+e.width,A.pos+A.len)||(a.isInsidePlot=!1)}!d.ignoreY&&a.isInsidePlot&&(c=m&&(c?m.xAxis:m.yAxis)||{pos:f,len:Infinity},d=d.paneCoordinates?
c.pos+b:f+b,d>=Math.max(l+f,c.pos)&&d<=Math.min(l+f+e.height,c.pos+c.len)||(a.isInsidePlot=!1));R(this,"afterIsInsidePlot",a);return a.isInsidePlot};a.prototype.redraw=function(a){R(this,"beforeRedraw");var b=this.hasCartesianSeries?this.axes:this.colorAxis||[],d=this.series,c=this.pointer,e=this.legend,h=this.userOptions.legend,f=this.renderer,g=f.isHidden(),k=[],l=this.isDirtyBox,m=this.isDirtyLegend;this.setResponsive&&this.setResponsive(!1);r(this.hasRendered?a:!1,this);g&&this.temporaryDisplay();
this.layOutTitles();for(a=d.length;a--;){var A=d[a];if(A.options.stacking||A.options.centerInCategory){var p=!0;if(A.isDirty){var n=!0;break}}}if(n)for(a=d.length;a--;)A=d[a],A.options.stacking&&(A.isDirty=!0);d.forEach(function(a){a.isDirty&&("point"===a.options.legendType?("function"===typeof a.updateTotals&&a.updateTotals(),m=!0):h&&(h.labelFormatter||h.labelFormat)&&(m=!0));a.isDirtyData&&R(a,"updatedData")});m&&e&&e.options.enabled&&(e.render(),this.isDirtyLegend=!1);p&&this.getStacks();b.forEach(function(a){a.updateNames();
a.setScale()});this.getMargins();b.forEach(function(a){a.isDirty&&(l=!0)});b.forEach(function(a){var b=a.min+","+a.max;a.extKey!==b&&(a.extKey=b,k.push(function(){R(a,"afterSetExtremes",M(a.eventArgs,a.getExtremes()));delete a.eventArgs}));(l||p)&&a.redraw()});l&&this.drawChartBox();R(this,"predraw");d.forEach(function(a){(l||a.isDirty)&&a.visible&&a.redraw();a.isDirtyData=!1});c&&c.reset(!0);f.draw();R(this,"redraw");R(this,"render");g&&this.temporaryDisplay(!0);k.forEach(function(a){a.call()})};
a.prototype.get=function(a){function b(b){return b.id===a||b.options&&b.options.id===a}for(var d=this.series,c=ha(this.axes,b)||ha(this.series,b),e=0;!c&&e<d.length;e++)c=ha(d[e].points||[],b);return c};a.prototype.getAxes=function(){var a=this,b=this.options,d=b.xAxis=ba(b.xAxis||{});b=b.yAxis=ba(b.yAxis||{});R(this,"getAxes");d.forEach(function(a,b){a.index=b;a.isX=!0});b.forEach(function(a,b){a.index=b});d.concat(b).forEach(function(b){new w(a,b)});R(this,"afterGetAxes")};a.prototype.getSelectedPoints=
function(){return this.series.reduce(function(a,b){b.getPointsCollection().forEach(function(b){T(b.selectedStaging,b.selected)&&a.push(b)});return a},[])};a.prototype.getSelectedSeries=function(){return this.series.filter(function(a){return a.selected})};a.prototype.setTitle=function(a,b,d){this.applyDescription("title",a);this.applyDescription("subtitle",b);this.applyDescription("caption",void 0);this.layOutTitles(d)};a.prototype.applyDescription=function(a,b){var d=this,c="title"===a?{color:n.neutralColor80,
fontSize:this.options.isStock?"16px":"18px"}:{color:n.neutralColor60};c=this.options[a]=X(!this.styledMode&&{style:c},this.options[a],b);var e=this[a];e&&b&&(this[a]=e=e.destroy());c&&!e&&(e=this.renderer.text(c.text,0,0,c.useHTML).attr({align:c.align,"class":"highcharts-"+a,zIndex:c.zIndex||4}).add(),e.update=function(b){d[{title:"setTitle",subtitle:"setSubtitle",caption:"setCaption"}[a]](b)},this.styledMode||e.css(c.style),this[a]=e)};a.prototype.layOutTitles=function(a){var b=[0,0,0],d=this.renderer,
c=this.spacingBox;["title","subtitle","caption"].forEach(function(a){var e=this[a],h=this.options[a],f=h.verticalAlign||"top";a="title"===a?"top"===f?-3:0:"top"===f?b[0]+2:0;var g;if(e){this.styledMode||(g=h.style&&h.style.fontSize);g=d.fontMetrics(g,e).b;e.css({width:(h.width||c.width+(h.widthAdjust||0))+"px"});var k=Math.round(e.getBBox(h.useHTML).height);e.align(M({y:"bottom"===f?g:a+g,height:k},h),!1,"spacingBox");h.floating||("top"===f?b[0]=Math.ceil(b[0]+k):"bottom"===f&&(b[2]=Math.ceil(b[2]+
k)))}},this);b[0]&&"top"===(this.options.title.verticalAlign||"top")&&(b[0]+=this.options.title.margin);b[2]&&"bottom"===this.options.caption.verticalAlign&&(b[2]+=this.options.caption.margin);var e=!this.titleOffset||this.titleOffset.join(",")!==b.join(",");this.titleOffset=b;R(this,"afterLayOutTitles");!this.isDirtyBox&&e&&(this.isDirtyBox=this.isDirtyLegend=e,this.hasRendered&&T(a,!0)&&this.isDirtyBox&&this.redraw())};a.prototype.getChartSize=function(){var a=this.options.chart,b=a.width;a=a.height;
var d=this.renderTo;V(b)||(this.containerWidth=Z(d,"width"));V(a)||(this.containerHeight=Z(d,"height"));this.chartWidth=Math.max(0,b||this.containerWidth||600);this.chartHeight=Math.max(0,ka(a,this.chartWidth)||(1<this.containerHeight?this.containerHeight:400))};a.prototype.temporaryDisplay=function(a){var b=this.renderTo;if(a)for(;b&&b.style;)b.hcOrigStyle&&(Q(b,b.hcOrigStyle),delete b.hcOrigStyle),b.hcOrigDetached&&(t.body.removeChild(b),b.hcOrigDetached=!1),b=b.parentNode;else for(;b&&b.style;){t.body.contains(b)||
b.parentNode||(b.hcOrigDetached=!0,t.body.appendChild(b));if("none"===Z(b,"display",!1)||b.hcOricDetached)b.hcOrigStyle={display:b.style.display,height:b.style.height,overflow:b.style.overflow},a={display:"block",overflow:"hidden"},b!==this.renderTo&&(a.height=0),Q(b,a),b.offsetWidth||b.style.setProperty("display","block","important");b=b.parentNode;if(b===t.body)break}};a.prototype.setClassName=function(a){this.container.className="highcharts-container "+(a||"")};a.prototype.getContainer=function(){var a=
this.options,b=a.chart,c=ma(),h,f=this.renderTo;f||(this.renderTo=f=b.renderTo);W(f)&&(this.renderTo=f=t.getElementById(f));f||K(13,!0,this);var k=da(F(f,"data-highcharts-chart"));U(k)&&O[k]&&O[k].hasRendered&&O[k].destroy();F(f,"data-highcharts-chart",this.index);f.innerHTML="";b.skipClone||f.offsetWidth||this.temporaryDisplay();this.getChartSize();k=this.chartWidth;var l=this.chartHeight;Q(f,{overflow:"hidden"});this.styledMode||(h=M({position:"relative",overflow:"hidden",width:k+"px",height:l+
"px",textAlign:"left",lineHeight:"normal",zIndex:0,"-webkit-tap-highlight-color":"rgba(0,0,0,0)",userSelect:"none","touch-action":"manipulation",outline:"none"},b.style||{}));this.container=c=S("div",{id:c},h,f);this._cursor=c.style.cursor;this.renderer=new (b.renderer||!d?g.getRendererType(b.renderer):e)(c,k,l,void 0,b.forExport,a.exporting&&a.exporting.allowHTML,this.styledMode);r(void 0,this);this.setClassName(b.className);if(this.styledMode)for(var m in a.defs)this.renderer.definition(a.defs[m]);
else this.renderer.setStyle(b.style);this.renderer.chartIndex=this.index;R(this,"afterGetContainer")};a.prototype.getMargins=function(a){var b=this.spacing,d=this.margin,c=this.titleOffset;this.resetMargins();c[0]&&!V(d[0])&&(this.plotTop=Math.max(this.plotTop,c[0]+b[0]));c[2]&&!V(d[2])&&(this.marginBottom=Math.max(this.marginBottom,c[2]+b[2]));this.legend&&this.legend.display&&this.legend.adjustMargins(d,b);R(this,"getMargins");a||this.getAxisMargins()};a.prototype.getAxisMargins=function(){var a=
this,b=a.axisOffset=[0,0,0,0],d=a.colorAxis,c=a.margin,e=function(a){a.forEach(function(a){a.visible&&a.getOffset()})};a.hasCartesianSeries?e(a.axes):d&&d.length&&e(d);h.forEach(function(d,e){V(c[e])||(a[d]+=b[e])});a.setChartSize()};a.prototype.reflow=function(a){var d=this,c=d.options.chart,e=d.renderTo,h=V(c.width)&&V(c.height),g=c.width||Z(e,"width");c=c.height||Z(e,"height");e=a?a.target:b;delete d.pointer.chartPosition;if(!h&&!d.isPrinting&&g&&c&&(e===b||e===t)){if(g!==d.containerWidth||c!==
d.containerHeight)f.clearTimeout(d.reflowTimeout),d.reflowTimeout=ea(function(){d.container&&d.setSize(void 0,void 0,!1)},a?100:0);d.containerWidth=g;d.containerHeight=c}};a.prototype.setReflow=function(a){var d=this;!1===a||this.unbindReflow?!1===a&&this.unbindReflow&&(this.unbindReflow=this.unbindReflow()):(this.unbindReflow=L(b,"resize",function(a){d.options&&d.reflow(a)}),L(this,"destroy",this.unbindReflow))};a.prototype.setSize=function(a,b,d){var c=this,e=c.renderer;c.isResizing+=1;r(d,c);d=
e.globalAnimation;c.oldChartHeight=c.chartHeight;c.oldChartWidth=c.chartWidth;"undefined"!==typeof a&&(c.options.chart.width=a);"undefined"!==typeof b&&(c.options.chart.height=b);c.getChartSize();c.styledMode||(d?q:Q)(c.container,{width:c.chartWidth+"px",height:c.chartHeight+"px"},d);c.setChartSize(!0);e.setSize(c.chartWidth,c.chartHeight,d);c.axes.forEach(function(a){a.isDirty=!0;a.setScale()});c.isDirtyLegend=!0;c.isDirtyBox=!0;c.layOutTitles();c.getMargins();c.redraw(d);c.oldChartHeight=null;R(c,
"resize");ea(function(){c&&R(c,"endResize",null,function(){--c.isResizing})},k(d).duration)};a.prototype.setChartSize=function(a){var b=this.inverted,d=this.renderer,c=this.chartWidth,e=this.chartHeight,h=this.options.chart,f=this.spacing,g=this.clipOffset,k,l,m,A;this.plotLeft=k=Math.round(this.plotLeft);this.plotTop=l=Math.round(this.plotTop);this.plotWidth=m=Math.max(0,Math.round(c-k-this.marginRight));this.plotHeight=A=Math.max(0,Math.round(e-l-this.marginBottom));this.plotSizeX=b?A:m;this.plotSizeY=
b?m:A;this.plotBorderWidth=h.plotBorderWidth||0;this.spacingBox=d.spacingBox={x:f[3],y:f[0],width:c-f[3]-f[1],height:e-f[0]-f[2]};this.plotBox=d.plotBox={x:k,y:l,width:m,height:A};b=2*Math.floor(this.plotBorderWidth/2);c=Math.ceil(Math.max(b,g[3])/2);e=Math.ceil(Math.max(b,g[0])/2);this.clipBox={x:c,y:e,width:Math.floor(this.plotSizeX-Math.max(b,g[1])/2-c),height:Math.max(0,Math.floor(this.plotSizeY-Math.max(b,g[2])/2-e))};a||(this.axes.forEach(function(a){a.setAxisSize();a.setAxisTranslation()}),
d.alignElements());R(this,"afterSetChartSize",{skipAxes:a})};a.prototype.resetMargins=function(){R(this,"resetMargins");var a=this,b=a.options.chart;["margin","spacing"].forEach(function(d){var c=b[d],e=N(c)?c:[c,c,c,c];["Top","Right","Bottom","Left"].forEach(function(c,h){a[d][h]=T(b[d+c],e[h])})});h.forEach(function(b,d){a[b]=T(a.margin[d],a.spacing[d])});a.axisOffset=[0,0,0,0];a.clipOffset=[0,0,0,0]};a.prototype.drawChartBox=function(){var a=this.options.chart,b=this.renderer,d=this.chartWidth,
c=this.chartHeight,e=this.styledMode,h=this.plotBGImage,f=a.backgroundColor,g=a.plotBackgroundColor,k=a.plotBackgroundImage,l=this.plotLeft,m=this.plotTop,A=this.plotWidth,p=this.plotHeight,n=this.plotBox,q=this.clipRect,N=this.clipBox,t=this.chartBackground,v=this.plotBackground,r=this.plotBorder,B,y="animate";t||(this.chartBackground=t=b.rect().addClass("highcharts-background").add(),y="attr");if(e)var I=B=t.strokeWidth();else{I=a.borderWidth||0;B=I+(a.shadow?8:0);f={fill:f||"none"};if(I||t["stroke-width"])f.stroke=
a.borderColor,f["stroke-width"]=I;t.attr(f).shadow(a.shadow)}t[y]({x:B/2,y:B/2,width:d-B-I%2,height:c-B-I%2,r:a.borderRadius});y="animate";v||(y="attr",this.plotBackground=v=b.rect().addClass("highcharts-plot-background").add());v[y](n);e||(v.attr({fill:g||"none"}).shadow(a.plotShadow),k&&(h?(k!==h.attr("href")&&h.attr("href",k),h.animate(n)):this.plotBGImage=b.image(k,l,m,A,p).add()));q?q.animate({width:N.width,height:N.height}):this.clipRect=b.clipRect(N);y="animate";r||(y="attr",this.plotBorder=
r=b.rect().addClass("highcharts-plot-border").attr({zIndex:1}).add());e||r.attr({stroke:a.plotBorderColor,"stroke-width":a.plotBorderWidth||0,fill:"none"});r[y](r.crisp({x:l,y:m,width:A,height:p},-r.strokeWidth()));this.isDirtyBox=!1;R(this,"afterDrawChartBox")};a.prototype.propFromSeries=function(){var a=this,b=a.options.chart,d=a.options.series,c,e,h;["inverted","angular","polar"].forEach(function(f){e=y[b.type||b.defaultSeriesType];h=b[f]||e&&e.prototype[f];for(c=d&&d.length;!h&&c--;)(e=y[d[c].type])&&
e.prototype[f]&&(h=!0);a[f]=h})};a.prototype.linkSeries=function(){var a=this,b=a.series;b.forEach(function(a){a.linkedSeries.length=0});b.forEach(function(b){var d=b.options.linkedTo;W(d)&&(d=":previous"===d?a.series[b.index-1]:a.get(d))&&d.linkedParent!==b&&(d.linkedSeries.push(b),b.linkedParent=d,d.enabledDataSorting&&b.setDataSortingOptions(),b.visible=T(b.options.visible,d.options.visible,b.visible))});R(this,"afterLinkSeries")};a.prototype.renderSeries=function(){this.series.forEach(function(a){a.translate();
a.render()})};a.prototype.renderLabels=function(){var a=this,b=a.options.labels;b.items&&b.items.forEach(function(d){var c=M(b.style,d.style),e=da(c.left)+a.plotLeft,h=da(c.top)+a.plotTop+12;delete c.left;delete c.top;a.renderer.text(d.html,e,h).attr({zIndex:2}).css(c).add()})};a.prototype.render=function(){var a=this.axes,b=this.colorAxis,d=this.renderer,c=this.options,e=function(a){a.forEach(function(a){a.visible&&a.render()})},h=0;this.setTitle();this.legend=new x(this,c.legend);this.getStacks&&
this.getStacks();this.getMargins(!0);this.setChartSize();c=this.plotWidth;a.some(function(a){if(a.horiz&&a.visible&&a.options.labels.enabled&&a.series.length)return h=21,!0});var f=this.plotHeight=Math.max(this.plotHeight-h,0);a.forEach(function(a){a.setScale()});this.getAxisMargins();var g=1.1<c/this.plotWidth,k=1.05<f/this.plotHeight;if(g||k)a.forEach(function(a){(a.horiz&&g||!a.horiz&&k)&&a.setTickInterval(!0)}),this.getMargins();this.drawChartBox();this.hasCartesianSeries?e(a):b&&b.length&&e(b);
this.seriesGroup||(this.seriesGroup=d.g("series-group").attr({zIndex:3}).add());this.renderSeries();this.renderLabels();this.addCredits();this.setResponsive&&this.setResponsive();this.hasRendered=!0};a.prototype.addCredits=function(a){var d=this,c=X(!0,this.options.credits,a);c.enabled&&!this.credits&&(this.credits=this.renderer.text(c.text+(this.mapCredits||""),0,0).addClass("highcharts-credits").on("click",function(){c.href&&(b.location.href=c.href)}).attr({align:c.position.align,zIndex:8}),d.styledMode||
this.credits.css(c.style),this.credits.add().align(c.position),this.credits.update=function(a){d.credits=d.credits.destroy();d.addCredits(a)})};a.prototype.destroy=function(){var a=this,b=a.axes,d=a.series,c=a.container,e=c&&c.parentNode,h;R(a,"destroy");a.renderer.forExport?H(O,a):O[a.index]=void 0;z.chartCount--;a.renderTo.removeAttribute("data-highcharts-chart");ja(a);for(h=b.length;h--;)b[h]=b[h].destroy();this.scroller&&this.scroller.destroy&&this.scroller.destroy();for(h=d.length;h--;)d[h]=
d[h].destroy();"title subtitle chartBackground plotBackground plotBGImage plotBorder seriesGroup clipRect credits pointer rangeSelector legend resetZoomButton tooltip renderer".split(" ").forEach(function(b){var d=a[b];d&&d.destroy&&(a[b]=d.destroy())});c&&(c.innerHTML="",ja(c),e&&fa(c));Y(a,function(b,d){delete a[d]})};a.prototype.firstRender=function(){var a=this,b=a.options;if(!a.isReadyToRender||a.isReadyToRender()){a.getContainer();a.resetMargins();a.setChartSize();a.propFromSeries();a.getAxes();
(A(b.series)?b.series:[]).forEach(function(b){a.initSeries(b)});a.linkSeries();a.setSeriesData();R(a,"beforeRender");m&&(J.isRequired()?a.pointer=new J(a,b):a.pointer=new m(a,b));a.render();a.pointer.getChartPosition();if(!a.renderer.imgCount&&!a.hasLoaded)a.onload();a.temporaryDisplay(!0)}};a.prototype.onload=function(){this.callbacks.concat([this.callback]).forEach(function(a){a&&"undefined"!==typeof this.index&&a.apply(this,[this])},this);R(this,"load");R(this,"render");V(this.index)&&this.setReflow(this.options.chart.reflow);
this.hasLoaded=!0};a.prototype.addSeries=function(a,b,d){var c=this,e;a&&(b=T(b,!0),R(c,"addSeries",{options:a},function(){e=c.initSeries(a);c.isDirtyLegend=!0;c.linkSeries();e.enabledDataSorting&&e.setData(a.data,!1);R(c,"afterAddSeries",{series:e});b&&c.redraw(d)}));return e};a.prototype.addAxis=function(a,b,d,c){return this.createAxis(b?"xAxis":"yAxis",{axis:a,redraw:d,animation:c})};a.prototype.addColorAxis=function(a,b,d){return this.createAxis("colorAxis",{axis:a,redraw:b,animation:d})};a.prototype.createAxis=
function(a,b){a=new w(this,X(b.axis,{index:this[a].length,isX:"xAxis"===a}));T(b.redraw,!0)&&this.redraw(b.animation);return a};a.prototype.showLoading=function(a){var b=this,d=b.options,c=d.loading,e=function(){h&&Q(h,{left:b.plotLeft+"px",top:b.plotTop+"px",width:b.plotWidth+"px",height:b.plotHeight+"px"})},h=b.loadingDiv,f=b.loadingSpan;h||(b.loadingDiv=h=S("div",{className:"highcharts-loading highcharts-loading-hidden"},null,b.container));f||(b.loadingSpan=f=S("span",{className:"highcharts-loading-inner"},
null,h),L(b,"redraw",e));h.className="highcharts-loading";v.setElementHTML(f,T(a,d.lang.loading,""));b.styledMode||(Q(h,M(c.style,{zIndex:10})),Q(f,c.labelStyle),b.loadingShown||(Q(h,{opacity:0,display:""}),q(h,{opacity:c.style.opacity||.5},{duration:c.showDuration||0})));b.loadingShown=!0;e()};a.prototype.hideLoading=function(){var a=this.options,b=this.loadingDiv;b&&(b.className="highcharts-loading highcharts-loading-hidden",this.styledMode||q(b,{opacity:0},{duration:a.loading.hideDuration||100,
complete:function(){Q(b,{display:"none"})}}));this.loadingShown=!1};a.prototype.update=function(a,b,d,c){var e=this,h={credits:"addCredits",title:"setTitle",subtitle:"setSubtitle",caption:"setCaption"},f=a.isResponsiveOptions,g=[],k,m;R(e,"update",{options:a});f||e.setResponsive(!1,!0);a=P(a,e.options);e.userOptions=X(e.userOptions,a);var A=a.chart;if(A){X(!0,e.options.chart,A);"className"in A&&e.setClassName(A.className);"reflow"in A&&e.setReflow(A.reflow);if("inverted"in A||"polar"in A||"type"in
A){e.propFromSeries();var p=!0}"alignTicks"in A&&(p=!0);"events"in A&&B(this,A);Y(A,function(a,b){-1!==e.propsRequireUpdateSeries.indexOf("chart."+b)&&(k=!0);-1!==e.propsRequireDirtyBox.indexOf(b)&&(e.isDirtyBox=!0);-1!==e.propsRequireReflow.indexOf(b)&&(f?e.isDirtyBox=!0:m=!0)});!e.styledMode&&A.style&&e.renderer.setStyle(e.options.chart.style||{})}!e.styledMode&&a.colors&&(this.options.colors=a.colors);a.time&&(this.time===G&&(this.time=new l(a.time)),X(!0,e.options.time,a.time));Y(a,function(b,
d){if(e[d]&&"function"===typeof e[d].update)e[d].update(b,!1);else if("function"===typeof e[h[d]])e[h[d]](b);else"colors"!==d&&-1===e.collectionsWithUpdate.indexOf(d)&&X(!0,e.options[d],a[d]);"chart"!==d&&-1!==e.propsRequireUpdateSeries.indexOf(d)&&(k=!0)});this.collectionsWithUpdate.forEach(function(b){if(a[b]){var c=[];e[b].forEach(function(a,b){a.options.isInternal||c.push(T(a.options.index,b))});ba(a[b]).forEach(function(a,h){var f=V(a.id),g;f&&(g=e.get(a.id));!g&&e[b]&&(g=e[b][c?c[h]:h])&&f&&
V(g.options.id)&&(g=void 0);g&&g.coll===b&&(g.update(a,!1),d&&(g.touched=!0));!g&&d&&e.collectionsWithInit[b]&&(e.collectionsWithInit[b][0].apply(e,[a].concat(e.collectionsWithInit[b][1]||[]).concat([!1])).touched=!0)});d&&e[b].forEach(function(a){a.touched||a.options.isInternal?delete a.touched:g.push(a)})}});g.forEach(function(a){a.chart&&a.remove&&a.remove(!1)});p&&e.axes.forEach(function(a){a.update({},!1)});k&&e.getSeriesOrderByLinks().forEach(function(a){a.chart&&a.update({},!1)},this);p=A&&
A.width;A=A&&(W(A.height)?ka(A.height,p||e.chartWidth):A.height);m||U(p)&&p!==e.chartWidth||U(A)&&A!==e.chartHeight?e.setSize(p,A,c):T(b,!0)&&e.redraw(c);R(e,"afterUpdate",{options:a,redraw:b,animation:c})};a.prototype.setSubtitle=function(a,b){this.applyDescription("subtitle",a);this.layOutTitles(b)};a.prototype.setCaption=function(a,b){this.applyDescription("caption",a);this.layOutTitles(b)};a.prototype.showResetZoom=function(){function a(){b.zoomOut()}var b=this,d=p.lang,c=b.options.chart.resetZoomButton,
e=c.theme,h=e.states,f="chart"===c.relativeTo||"spacingBox"===c.relativeTo?null:"scrollablePlotBox";R(this,"beforeShowResetZoom",null,function(){b.resetZoomButton=b.renderer.button(d.resetZoom,null,null,a,e,h&&h.hover).attr({align:c.position.align,title:d.resetZoomTitle}).addClass("highcharts-reset-zoom").add().align(c.position,!1,f)});R(this,"afterShowResetZoom")};a.prototype.zoomOut=function(){R(this,"selection",{resetSelection:!0},this.zoom)};a.prototype.zoom=function(a){var b=this,d=b.pointer,
c=b.inverted?d.mouseDownX:d.mouseDownY,e=!1,h;!a||a.resetSelection?(b.axes.forEach(function(a){h=a.zoom()}),d.initiated=!1):a.xAxis.concat(a.yAxis).forEach(function(a){var f=a.axis,g=b.inverted?f.left:f.top,k=b.inverted?g+f.width:g+f.height,l=f.isXAxis,A=!1;if(!l&&c>=g&&c<=k||l||!V(c))A=!0;d[l?"zoomX":"zoomY"]&&A&&(h=f.zoom(a.min,a.max),f.displayBtn&&(e=!0))});var f=b.resetZoomButton;e&&!f?b.showResetZoom():!e&&N(f)&&(b.resetZoomButton=f.destroy());h&&b.redraw(T(b.options.chart.animation,a&&a.animation,
100>b.pointCount))};a.prototype.pan=function(a,b){var d=this,c=d.hoverPoints;b="object"===typeof b?b:{enabled:b,type:"x"};var e=d.options.chart,h=d.options.mapNavigation&&d.options.mapNavigation.enabled;e&&e.panning&&(e.panning=b);var f=b.type,g;R(this,"pan",{originalEvent:a},function(){c&&c.forEach(function(a){a.setState()});var b=d.xAxis;"xy"===f?b=b.concat(d.yAxis):"y"===f&&(b=d.yAxis);var e={};b.forEach(function(b){if(b.options.panningEnabled&&!b.options.isInternal){var c=b.horiz,k=a[c?"chartX":
"chartY"];c=c?"mouseDownX":"mouseDownY";var l=d[c],A=b.minPointOffset||0,m=b.reversed&&!d.inverted||!b.reversed&&d.inverted?-1:1,p=b.getExtremes(),n=b.toValue(l-k,!0)+A*m,q=b.toValue(l+b.len-k,!0)-(A*m||b.isXAxis&&b.pointRangePadding||0),t=q<n;m=b.hasVerticalPanning();l=t?q:n;n=t?n:q;var N=b.panningState;!m||b.isXAxis||N&&!N.isDirty||b.series.forEach(function(a){var b=a.getProcessedData(!0);b=a.getExtremes(b.yData,!0);N||(N={startMin:Number.MAX_VALUE,startMax:-Number.MAX_VALUE});U(b.dataMin)&&U(b.dataMax)&&
(N.startMin=Math.min(T(a.options.threshold,Infinity),b.dataMin,N.startMin),N.startMax=Math.max(T(a.options.threshold,-Infinity),b.dataMax,N.startMax))});m=Math.min(T(N&&N.startMin,p.dataMin),A?p.min:b.toValue(b.toPixels(p.min)-b.minPixelPadding));q=Math.max(T(N&&N.startMax,p.dataMax),A?p.max:b.toValue(b.toPixels(p.max)+b.minPixelPadding));b.panningState=N;b.isOrdinal||(A=m-l,0<A&&(n+=A,l=m),A=n-q,0<A&&(n=q,l-=A),b.series.length&&l!==p.min&&n!==p.max&&l>=m&&n<=q&&(b.setExtremes(l,n,!1,!1,{trigger:"pan"}),
d.resetZoomButton||h||l===m||n===q||!f.match("y")||(d.showResetZoom(),b.displayBtn=!1),g=!0),e[c]=k)}});Y(e,function(a,b){d[b]=a});g&&d.redraw(!1);Q(d.container,{cursor:"move"})})};return a}();M(a.prototype,{callbacks:[],collectionsWithInit:{xAxis:[a.prototype.addAxis,[!0]],yAxis:[a.prototype.addAxis,[!1]],series:[a.prototype.addSeries]},collectionsWithUpdate:["xAxis","yAxis","series"],propsRequireDirtyBox:"backgroundColor borderColor borderWidth borderRadius plotBackgroundColor plotBackgroundImage plotBorderColor plotBorderWidth plotShadow shadow".split(" "),
propsRequireReflow:"margin marginTop marginRight marginBottom marginLeft spacing spacingTop spacingRight spacingBottom spacingLeft".split(" "),propsRequireUpdateSeries:"chart.inverted chart.polar chart.ignoreHiddenSeries chart.type colors plotOptions time tooltip".split(" ")});"";return a});M(a,"Core/Legend/LegendSymbol.js",[a["Core/Utilities.js"]],function(a){var r=a.merge,C=a.pick,E;(function(a){a.drawLineMarker=function(a){var x=this.options,u=a.symbolWidth,n=a.symbolHeight,m=n/2,g=this.chart.renderer,
c=this.legendGroup;a=a.baseline-Math.round(.3*a.fontMetrics.b);var e={},l=x.marker;this.chart.styledMode||(e={"stroke-width":x.lineWidth||0},x.dashStyle&&(e.dashstyle=x.dashStyle));this.legendLine=g.path([["M",0,a],["L",u,a]]).addClass("highcharts-graph").attr(e).add(c);l&&!1!==l.enabled&&u&&(x=Math.min(C(l.radius,m),m),0===this.symbol.indexOf("url")&&(l=r(l,{width:n,height:n}),x=0),this.legendSymbol=u=g.symbol(this.symbol,u/2-x,a-x,2*x,2*x,l).addClass("highcharts-point").add(c),u.isMarker=!0)};a.drawRectangle=
function(a,r){var u=a.symbolHeight,n=a.options.squareSymbol;r.legendSymbol=this.chart.renderer.rect(n?(a.symbolWidth-u)/2:0,a.baseline-u+1,n?u:a.symbolWidth,u,C(a.options.symbolRadius,u/2)).addClass("highcharts-point").attr({zIndex:3}).add(r.legendGroup)}})(E||(E={}));return E});M(a,"Core/Series/SeriesDefaults.js",[a["Core/Color/Palette.js"]],function(a){return{lineWidth:2,allowPointSelect:!1,crisp:!0,showCheckbox:!1,animation:{duration:1E3},events:{},marker:{enabledThreshold:2,lineColor:a.backgroundColor,
lineWidth:0,radius:4,states:{normal:{animation:!0},hover:{animation:{duration:50},enabled:!0,radiusPlus:2,lineWidthPlus:1},select:{fillColor:a.neutralColor20,lineColor:a.neutralColor100,lineWidth:2}}},point:{events:{}},dataLabels:{animation:{},align:"center",defer:!0,formatter:function(){var a=this.series.chart.numberFormatter;return"number"!==typeof this.y?"":a(this.y,-1)},padding:5,style:{fontSize:"11px",fontWeight:"bold",color:"contrast",textOutline:"1px contrast"},verticalAlign:"bottom",x:0,y:0},
cropThreshold:300,opacity:1,pointRange:0,softThreshold:!0,states:{normal:{animation:!0},hover:{animation:{duration:50},lineWidthPlus:1,marker:{},halo:{size:10,opacity:.25}},select:{animation:{duration:0}},inactive:{animation:{duration:50},opacity:.2}},stickyTracking:!0,turboThreshold:1E3,findNearestPointBy:"x"}});M(a,"Core/Series/Series.js",[a["Core/Animation/AnimationUtilities.js"],a["Core/DefaultOptions.js"],a["Core/Foundation.js"],a["Core/Globals.js"],a["Core/Legend/LegendSymbol.js"],a["Core/Color/Palette.js"],
a["Core/Series/Point.js"],a["Core/Series/SeriesDefaults.js"],a["Core/Series/SeriesRegistry.js"],a["Core/Renderer/SVG/SVGElement.js"],a["Core/Utilities.js"]],function(a,w,C,E,z,x,J,u,n,m,g){var c=a.animObject,e=a.setAnimation,l=w.defaultOptions,f=C.registerEventOptions,v=E.hasTouch,q=E.svg,k=E.win,r=n.seriesTypes,D=g.addEvent,B=g.arrayMax,O=g.arrayMin,t=g.clamp,h=g.cleanRecursively,d=g.correctFloat,b=g.defined,p=g.erase,G=g.error,y=g.extend,L=g.find,F=g.fireEvent,P=g.getNestedProperty,S=g.isArray,
Q=g.isNumber,V=g.isString,M=g.merge,H=g.objectEach,K=g.pick,la=g.removeEvent,ha=g.splat,R=g.syncTimeout;a=function(){function a(){this.zones=this.yAxis=this.xAxis=this.userOptions=this.tooltipOptions=this.processedYData=this.processedXData=this.points=this.options=this.linkedSeries=this.index=this.eventsToUnbind=this.eventOptions=this.data=this.chart=this._i=void 0}a.prototype.init=function(a,b){F(this,"init",{options:b});var d=this,c=a.series;this.eventsToUnbind=[];d.chart=a;d.options=d.setOptions(b);
b=d.options;d.linkedSeries=[];d.bindAxes();y(d,{name:b.name,state:"",visible:!1!==b.visible,selected:!0===b.selected});f(this,b);var e=b.events;if(e&&e.click||b.point&&b.point.events&&b.point.events.click||b.allowPointSelect)a.runTrackerClick=!0;d.getColor();d.getSymbol();d.parallelArrays.forEach(function(a){d[a+"Data"]||(d[a+"Data"]=[])});d.isCartesian&&(a.hasCartesianSeries=!0);var h;c.length&&(h=c[c.length-1]);d._i=K(h&&h._i,-1)+1;d.opacity=d.options.opacity;a.orderSeries(this.insert(c));b.dataSorting&&
b.dataSorting.enabled?d.setDataSortingOptions():d.points||d.data||d.setData(b.data,!1);F(this,"afterInit")};a.prototype.is=function(a){return r[a]&&this instanceof r[a]};a.prototype.insert=function(a){var b=this.options.index,d;if(Q(b)){for(d=a.length;d--;)if(b>=K(a[d].options.index,a[d]._i)){a.splice(d+1,0,this);break}-1===d&&a.unshift(this);d+=1}else a.push(this);return K(d,a.length-1)};a.prototype.bindAxes=function(){var a=this,b=a.options,d=a.chart,c;F(this,"bindAxes",null,function(){(a.axisTypes||
[]).forEach(function(e){var h=0;d[e].forEach(function(d){c=d.options;if(b[e]===h&&!c.isInternal||"undefined"!==typeof b[e]&&b[e]===c.id||"undefined"===typeof b[e]&&0===c.index)a.insert(d.series),a[e]=d,d.isDirty=!0;c.isInternal||h++});a[e]||a.optionalAxis===e||G(18,!0,d)})});F(this,"afterBindAxes")};a.prototype.updateParallelArrays=function(a,b){var d=a.series,c=arguments,e=Q(b)?function(c){var e="y"===c&&d.toYData?d.toYData(a):a[c];d[c+"Data"][b]=e}:function(a){Array.prototype[b].apply(d[a+"Data"],
Array.prototype.slice.call(c,2))};d.parallelArrays.forEach(e)};a.prototype.hasData=function(){return this.visible&&"undefined"!==typeof this.dataMax&&"undefined"!==typeof this.dataMin||this.visible&&this.yData&&0<this.yData.length};a.prototype.autoIncrement=function(a){var b=this.options,d=b.pointIntervalUnit,c=b.relativeXValue,e=this.chart.time,h=this.xIncrement,f;h=K(h,b.pointStart,0);this.pointInterval=f=K(this.pointInterval,b.pointInterval,1);c&&Q(a)&&(f*=a);d&&(b=new e.Date(h),"day"===d?e.set("Date",
b,e.get("Date",b)+f):"month"===d?e.set("Month",b,e.get("Month",b)+f):"year"===d&&e.set("FullYear",b,e.get("FullYear",b)+f),f=b.getTime()-h);if(c&&Q(a))return h+f;this.xIncrement=h+f;return h};a.prototype.setDataSortingOptions=function(){var a=this.options;y(this,{requireSorting:!1,sorted:!1,enabledDataSorting:!0,allowDG:!1});b(a.pointRange)||(a.pointRange=1)};a.prototype.setOptions=function(a){var d=this.chart,c=d.options,e=c.plotOptions,h=d.userOptions||{};a=M(a);d=d.styledMode;var f={plotOptions:e,
userOptions:a};F(this,"setOptions",f);var g=f.plotOptions[this.type],k=h.plotOptions||{};this.userOptions=f.userOptions;h=M(g,e.series,h.plotOptions&&h.plotOptions[this.type],a);this.tooltipOptions=M(l.tooltip,l.plotOptions.series&&l.plotOptions.series.tooltip,l.plotOptions[this.type].tooltip,c.tooltip.userOptions,e.series&&e.series.tooltip,e[this.type].tooltip,a.tooltip);this.stickyTracking=K(a.stickyTracking,k[this.type]&&k[this.type].stickyTracking,k.series&&k.series.stickyTracking,this.tooltipOptions.shared&&
!this.noSharedTooltip?!0:h.stickyTracking);null===g.marker&&delete h.marker;this.zoneAxis=h.zoneAxis;e=this.zones=(h.zones||[]).slice();!h.negativeColor&&!h.negativeFillColor||h.zones||(c={value:h[this.zoneAxis+"Threshold"]||h.threshold||0,className:"highcharts-negative"},d||(c.color=h.negativeColor,c.fillColor=h.negativeFillColor),e.push(c));e.length&&b(e[e.length-1].value)&&e.push(d?{}:{color:this.color,fillColor:this.fillColor});F(this,"afterSetOptions",{options:h});return h};a.prototype.getName=
function(){return K(this.options.name,"Series "+(this.index+1))};a.prototype.getCyclic=function(a,d,c){var e=this.chart,h=this.userOptions,f=a+"Index",g=a+"Counter",k=c?c.length:K(e.options.chart[a+"Count"],e[a+"Count"]);if(!d){var l=K(h[f],h["_"+f]);b(l)||(e.series.length||(e[g]=0),h["_"+f]=l=e[g]%k,e[g]+=1);c&&(d=c[l])}"undefined"!==typeof l&&(this[f]=l);this[a]=d};a.prototype.getColor=function(){this.chart.styledMode?this.getCyclic("color"):this.options.colorByPoint?this.color=x.neutralColor20:
this.getCyclic("color",this.options.color||l.plotOptions[this.type].color,this.chart.options.colors)};a.prototype.getPointsCollection=function(){return(this.hasGroupedData?this.points:this.data)||[]};a.prototype.getSymbol=function(){this.getCyclic("symbol",this.options.marker.symbol,this.chart.options.symbols)};a.prototype.findPointIndex=function(a,b){var d=a.id,c=a.x,e=this.points,h=this.options.dataSorting,f,g;if(d)h=this.chart.get(d),h instanceof J&&(f=h);else if(this.linkedParent||this.enabledDataSorting||
this.options.relativeXValue)if(f=function(b){return!b.touched&&b.index===a.index},h&&h.matchByName?f=function(b){return!b.touched&&b.name===a.name}:this.options.relativeXValue&&(f=function(b){return!b.touched&&b.options.x===a.x}),f=L(e,f),!f)return;if(f){var k=f&&f.index;"undefined"!==typeof k&&(g=!0)}"undefined"===typeof k&&Q(c)&&(k=this.xData.indexOf(c,b));-1!==k&&"undefined"!==typeof k&&this.cropped&&(k=k>=this.cropStart?k-this.cropStart:k);!g&&Q(k)&&e[k]&&e[k].touched&&(k=void 0);return k};a.prototype.updateData=
function(a,d){var c=this.options,e=c.dataSorting,h=this.points,f=[],g=this.requireSorting,k=a.length===h.length,l,m,A,p=!0;this.xIncrement=null;a.forEach(function(a,d){var m=b(a)&&this.pointClass.prototype.optionsToObject.call({series:this},a)||{},p=m.x;if(m.id||Q(p)){if(m=this.findPointIndex(m,A),-1===m||"undefined"===typeof m?f.push(a):h[m]&&a!==c.data[m]?(h[m].update(a,!1,null,!1),h[m].touched=!0,g&&(A=m+1)):h[m]&&(h[m].touched=!0),!k||d!==m||e&&e.enabled||this.hasDerivedData)l=!0}else f.push(a)},
this);if(l)for(a=h.length;a--;)(m=h[a])&&!m.touched&&m.remove&&m.remove(!1,d);else!k||e&&e.enabled?p=!1:(a.forEach(function(a,b){a!==h[b].y&&h[b].update&&h[b].update(a,!1,null,!1)}),f.length=0);h.forEach(function(a){a&&(a.touched=!1)});if(!p)return!1;f.forEach(function(a){this.addPoint(a,!1,null,null,!1)},this);null===this.xIncrement&&this.xData&&this.xData.length&&(this.xIncrement=B(this.xData),this.autoIncrement());return!0};a.prototype.setData=function(a,b,d,c){var e=this,h=e.points,f=h&&h.length||
0,g=e.options,k=e.chart,l=g.dataSorting,m=e.xAxis,A=g.turboThreshold,p=this.xData,n=this.yData,q=e.pointArrayMap;q=q&&q.length;var t=g.keys,v,r=0,B=1,y=null;a=a||[];var N=a.length;b=K(b,!0);l&&l.enabled&&(a=this.sortData(a));!1!==c&&N&&f&&!e.cropped&&!e.hasGroupedData&&e.visible&&!e.isSeriesBoosting&&(v=this.updateData(a,d));if(!v){e.xIncrement=null;e.colorCounter=0;this.parallelArrays.forEach(function(a){e[a+"Data"].length=0});if(A&&N>A)if(y=e.getFirstValidPoint(a),Q(y))for(d=0;d<N;d++)p[d]=this.autoIncrement(),
n[d]=a[d];else if(S(y))if(q)for(d=0;d<N;d++)c=a[d],p[d]=c[0],n[d]=c.slice(1,q+1);else for(t&&(r=t.indexOf("x"),B=t.indexOf("y"),r=0<=r?r:0,B=0<=B?B:1),d=0;d<N;d++)c=a[d],p[d]=c[r],n[d]=c[B];else G(12,!1,k);else for(d=0;d<N;d++)"undefined"!==typeof a[d]&&(c={series:e},e.pointClass.prototype.applyOptions.apply(c,[a[d]]),e.updateParallelArrays(c,d));n&&V(n[0])&&G(14,!0,k);e.data=[];e.options.data=e.userOptions.data=a;for(d=f;d--;)h[d]&&h[d].destroy&&h[d].destroy();m&&(m.minRange=m.userMinRange);e.isDirty=
k.isDirtyBox=!0;e.isDirtyData=!!h;d=!1}"point"===g.legendType&&(this.processData(),this.generatePoints());b&&k.redraw(d)};a.prototype.sortData=function(a){var d=this,c=d.options.dataSorting.sortKey||"y",e=function(a,d){return b(d)&&a.pointClass.prototype.optionsToObject.call({series:a},d)||{}};a.forEach(function(b,c){a[c]=e(d,b);a[c].index=c},this);a.concat().sort(function(a,b){a=P(c,a);b=P(c,b);return b<a?-1:b>a?1:0}).forEach(function(a,b){a.x=b},this);d.linkedSeries&&d.linkedSeries.forEach(function(b){var d=
b.options,c=d.data;d.dataSorting&&d.dataSorting.enabled||!c||(c.forEach(function(d,h){c[h]=e(b,d);a[h]&&(c[h].x=a[h].x,c[h].index=h)}),b.setData(c,!1))});return a};a.prototype.getProcessedData=function(a){var b=this.xAxis,d=this.options,c=d.cropThreshold,e=a||this.getExtremesFromAll||d.getExtremesFromAll,h=this.isCartesian;a=b&&b.val2lin;d=!(!b||!b.logarithmic);var f=0,g=this.xData,k=this.yData,l=this.requireSorting;var m=!1;var A=g.length;if(b){m=b.getExtremes();var p=m.min;var n=m.max;m=b.categories&&
!b.names.length}if(h&&this.sorted&&!e&&(!c||A>c||this.forceCrop))if(g[A-1]<p||g[0]>n)g=[],k=[];else if(this.yData&&(g[0]<p||g[A-1]>n)){var q=this.cropData(this.xData,this.yData,p,n);g=q.xData;k=q.yData;f=q.start;q=!0}for(c=g.length||1;--c;)if(b=d?a(g[c])-a(g[c-1]):g[c]-g[c-1],0<b&&("undefined"===typeof t||b<t))var t=b;else 0>b&&l&&!m&&(G(15,!1,this.chart),l=!1);return{xData:g,yData:k,cropped:q,cropStart:f,closestPointRange:t}};a.prototype.processData=function(a){var b=this.xAxis;if(this.isCartesian&&
!this.isDirty&&!b.isDirty&&!this.yAxis.isDirty&&!a)return!1;a=this.getProcessedData();this.cropped=a.cropped;this.cropStart=a.cropStart;this.processedXData=a.xData;this.processedYData=a.yData;this.closestPointRange=this.basePointRange=a.closestPointRange};a.prototype.cropData=function(a,b,d,c,e){var h=a.length,f,g=0,k=h;e=K(e,this.cropShoulder);for(f=0;f<h;f++)if(a[f]>=d){g=Math.max(0,f-e);break}for(d=f;d<h;d++)if(a[d]>c){k=d+e;break}return{xData:a.slice(g,k),yData:b.slice(g,k),start:g,end:k}};a.prototype.generatePoints=
function(){var a=this.options,b=a.data,d=this.processedXData,c=this.processedYData,e=this.pointClass,h=d.length,f=this.cropStart||0,g=this.hasGroupedData,k=a.keys,l=[];a=a.dataGrouping&&a.dataGrouping.groupAll?f:0;var m,p,n=this.data;if(!n&&!g){var q=[];q.length=b.length;n=this.data=q}k&&g&&(this.options.keys=!1);for(p=0;p<h;p++){q=f+p;if(g){var t=(new e).init(this,[d[p]].concat(ha(c[p])));t.dataGroup=this.groupMap[a+p];t.dataGroup.options&&(t.options=t.dataGroup.options,y(t,t.dataGroup.options),
delete t.dataLabels)}else(t=n[q])||"undefined"===typeof b[q]||(n[q]=t=(new e).init(this,b[q],d[p]));t&&(t.index=g?a+p:q,l[p]=t)}this.options.keys=k;if(n&&(h!==(m=n.length)||g))for(p=0;p<m;p++)p!==f||g||(p+=h),n[p]&&(n[p].destroyElements(),n[p].plotX=void 0);this.data=n;this.points=l;F(this,"afterGeneratePoints")};a.prototype.getXExtremes=function(a){return{min:O(a),max:B(a)}};a.prototype.getExtremes=function(a,b){var d=this.xAxis,c=this.yAxis,e=this.processedXData||this.xData,h=[],f=this.requireSorting?
this.cropShoulder:0;c=c?c.positiveValuesOnly:!1;var g,k=0,l=0,m=0;a=a||this.stackedYData||this.processedYData||[];var p=a.length;if(d){var n=d.getExtremes();k=n.min;l=n.max}for(g=0;g<p;g++){var A=e[g];n=a[g];var q=(Q(n)||S(n))&&(n.length||0<n||!c);A=b||this.getExtremesFromAll||this.options.getExtremesFromAll||this.cropped||!d||(e[g+f]||A)>=k&&(e[g-f]||A)<=l;if(q&&A)if(q=n.length)for(;q--;)Q(n[q])&&(h[m++]=n[q]);else h[m++]=n}a={dataMin:O(h),dataMax:B(h)};F(this,"afterGetExtremes",{dataExtremes:a});
return a};a.prototype.applyExtremes=function(){var a=this.getExtremes();this.dataMin=a.dataMin;this.dataMax=a.dataMax;return a};a.prototype.getFirstValidPoint=function(a){for(var b=a.length,d=0,c=null;null===c&&d<b;)c=a[d],d++;return c};a.prototype.translate=function(){this.processedXData||this.processData();this.generatePoints();var a=this.options,c=a.stacking,e=this.xAxis,h=e.categories,f=this.enabledDataSorting,g=this.yAxis,k=this.points,l=k.length,m=!!this.modifyValue,p=this.pointPlacementToXValue(),
n=!!p,q=a.threshold,v=a.startFromThreshold?q:0,r=this.zoneAxis||"y",B,y,I=Number.MAX_VALUE;for(B=0;B<l;B++){var D=k[B],u=D.x,G=void 0,x=void 0,w=D.y,L=D.low,z=c&&g.stacking&&g.stacking.stacks[(this.negStacks&&w<(v?0:q)?"-":"")+this.stackKey];if(g.positiveValuesOnly&&!g.validatePositiveValue(w)||e.positiveValuesOnly&&!e.validatePositiveValue(u))D.isNull=!0;D.plotX=y=d(t(e.translate(u,0,0,0,1,p,"flags"===this.type),-1E5,1E5));if(c&&this.visible&&z&&z[u]){var C=this.getStackIndicator(C,u,this.index);
D.isNull||(G=z[u],x=G.points[C.key])}S(x)&&(L=x[0],w=x[1],L===v&&C.key===z[u].base&&(L=K(Q(q)&&q,g.min)),g.positiveValuesOnly&&0>=L&&(L=null),D.total=D.stackTotal=G.total,D.percentage=G.total&&D.y/G.total*100,D.stackY=w,this.irregularWidths||G.setOffset(this.pointXOffset||0,this.barW||0));D.yBottom=b(L)?t(g.translate(L,0,1,0,1),-1E5,1E5):null;m&&(w=this.modifyValue(w,D));D.plotY=void 0;Q(w)&&(G=g.translate(w,!1,!0,!1,!0),"undefined"!==typeof G&&(D.plotY=t(G,-1E5,1E5)));D.isInside=this.isPointInside(D);
D.clientX=n?d(e.translate(u,0,0,0,1,p)):y;D.negative=D[r]<(a[r+"Threshold"]||q||0);D.category=h&&"undefined"!==typeof h[D.x]?h[D.x]:D.x;if(!D.isNull&&!1!==D.visible){"undefined"!==typeof H&&(I=Math.min(I,Math.abs(y-H)));var H=y}D.zone=this.zones.length&&D.getZone();!D.graphic&&this.group&&f&&(D.isNew=!0)}this.closestPointRangePx=I;F(this,"afterTranslate")};a.prototype.getValidPoints=function(a,b,d){var c=this.chart;return(a||this.points||[]).filter(function(a){return b&&!c.isInsidePlot(a.plotX,a.plotY,
{inverted:c.inverted})?!1:!1!==a.visible&&(d||!a.isNull)})};a.prototype.getClipBox=function(a,b){var d=this.options,c=this.chart,e=c.inverted,h=this.xAxis,f=h&&this.yAxis,g=c.options.chart.scrollablePlotArea||{};a&&!1===d.clip&&f?a=e?{y:-c.chartWidth+f.len+f.pos,height:c.chartWidth,width:c.chartHeight,x:-c.chartHeight+h.len+h.pos}:{y:-f.pos,height:c.chartHeight,width:c.chartWidth,x:-h.pos}:(a=this.clipBox||c.clipBox,b&&(a.width=c.plotSizeX,a.x=(c.scrollablePixelsX||0)*(g.scrollPositionX||0)));return b?
{width:a.width,x:a.x}:a};a.prototype.getSharedClipKey=function(a){if(this.sharedClipKey)return this.sharedClipKey;var b=[a&&a.duration,a&&a.easing,a&&a.defer,this.getClipBox(a).height,this.options.xAxis,this.options.yAxis].join();if(!1!==this.options.clip||a)this.sharedClipKey=b;return b};a.prototype.setClip=function(a){var b=this.chart,d=this.options,c=b.renderer,e=b.inverted,h=this.clipBox,f=this.getClipBox(a),g=this.getSharedClipKey(a),k=b.sharedClips[g],l=b.sharedClips[g+"m"];a&&(f.width=0,e&&
(f.x=b.plotHeight+(!1!==d.clip?0:b.plotTop)));k?b.hasLoaded||k.attr(f):(a&&(b.sharedClips[g+"m"]=l=c.clipRect(e?(b.plotSizeX||0)+99:-99,e?-b.plotLeft:-b.plotTop,99,e?b.chartWidth:b.chartHeight)),b.sharedClips[g]=k=c.clipRect(f),k.count={length:0});a&&!k.count[this.index]&&(k.count[this.index]=!0,k.count.length+=1);if(!1!==d.clip||a)this.group.clip(a||h?k:b.clipRect),this.markerGroup.clip(l);a||(k.count[this.index]&&(delete k.count[this.index],--k.count.length),0===k.count.length&&(h||(b.sharedClips[g]=
k.destroy()),l&&(b.sharedClips[g+"m"]=l.destroy())))};a.prototype.animate=function(a){var b=this.chart,d=c(this.options.animation),e=this.sharedClipKey;if(a)this.setClip(d);else if(e){a=b.sharedClips[e];e=b.sharedClips[e+"m"];var h=this.getClipBox(d,!0);a&&a.animate(h,d);e&&e.animate({width:h.width+99,x:h.x-(b.inverted?0:99)},d)}};a.prototype.afterAnimate=function(){this.setClip();F(this,"afterAnimate");this.finishedAnimating=!0};a.prototype.drawPoints=function(){var a=this.points,b=this.chart,d=
this.options.marker,c=this[this.specialGroup]||this.markerGroup,e=this.xAxis,h=K(d.enabled,!e||e.isRadial?!0:null,this.closestPointRangePx>=d.enabledThreshold*d.radius),f,g;if(!1!==d.enabled||this._hasPointMarkers)for(f=0;f<a.length;f++){var k=a[f];var l=(g=k.graphic)?"animate":"attr";var m=k.marker||{};var p=!!k.marker;if((h&&"undefined"===typeof m.enabled||m.enabled)&&!k.isNull&&!1!==k.visible){var n=K(m.symbol,this.symbol,"rect");var q=this.markerAttribs(k,k.selected&&"select");this.enabledDataSorting&&
(k.startXPos=e.reversed?-(q.width||0):e.width);var t=!1!==k.isInside;g?g[t?"show":"hide"](t).animate(q):t&&(0<(q.width||0)||k.hasImage)&&(k.graphic=g=b.renderer.symbol(n,q.x,q.y,q.width,q.height,p?m:d).add(c),this.enabledDataSorting&&b.hasRendered&&(g.attr({x:k.startXPos}),l="animate"));g&&"animate"===l&&g[t?"show":"hide"](t).animate(q);if(g&&!b.styledMode)g[l](this.pointAttribs(k,k.selected&&"select"));g&&g.addClass(k.getClassName(),!0)}else g&&(k.graphic=g.destroy())}};a.prototype.markerAttribs=
function(a,b){var d=this.options,c=d.marker,e=a.marker||{},h=e.symbol||c.symbol,f=K(e.radius,c.radius);b&&(c=c.states[b],b=e.states&&e.states[b],f=K(b&&b.radius,c&&c.radius,f+(c&&c.radiusPlus||0)));a.hasImage=h&&0===h.indexOf("url");a.hasImage&&(f=0);a={x:d.crisp?Math.floor(a.plotX-f):a.plotX-f,y:a.plotY-f};f&&(a.width=a.height=2*f);return a};a.prototype.pointAttribs=function(a,b){var d=this.options.marker,c=a&&a.options,e=c&&c.marker||{},h=c&&c.color,f=a&&a.color,g=a&&a.zone&&a.zone.color,k=this.color;
a=K(e.lineWidth,d.lineWidth);c=1;k=h||g||f||k;h=e.fillColor||d.fillColor||k;f=e.lineColor||d.lineColor||k;b=b||"normal";d=d.states[b];b=e.states&&e.states[b]||{};a=K(b.lineWidth,d.lineWidth,a+K(b.lineWidthPlus,d.lineWidthPlus,0));h=b.fillColor||d.fillColor||h;f=b.lineColor||d.lineColor||f;c=K(b.opacity,d.opacity,c);return{stroke:f,"stroke-width":a,fill:h,opacity:c}};a.prototype.destroy=function(a){var b=this,d=b.chart,c=/AppleWebKit\/533/.test(k.navigator.userAgent),e=b.data||[],h,f,l,n;F(b,"destroy");
this.removeEvents(a);(b.axisTypes||[]).forEach(function(a){(n=b[a])&&n.series&&(p(n.series,b),n.isDirty=n.forceRedraw=!0)});b.legendItem&&b.chart.legend.destroyItem(b);for(f=e.length;f--;)(l=e[f])&&l.destroy&&l.destroy();b.clips&&b.clips.forEach(function(a){return a.destroy()});g.clearTimeout(b.animationTimeout);H(b,function(a,b){a instanceof m&&!a.survive&&(h=c&&"group"===b?"hide":"destroy",a[h]())});d.hoverSeries===b&&(d.hoverSeries=void 0);p(d.series,b);d.orderSeries();H(b,function(d,c){a&&"hcEvents"===
c||delete b[c]})};a.prototype.applyZones=function(){var a=this,b=this.chart,d=b.renderer,c=this.zones,e=this.clips||[],h=this.graph,f=this.area,g=Math.max(b.chartWidth,b.chartHeight),k=this[(this.zoneAxis||"y")+"Axis"],l=b.inverted,m,p,n,q,v,r,B,y,D=!1;if(c.length&&(h||f)&&k&&"undefined"!==typeof k.min){var I=k.reversed;var F=k.horiz;h&&!this.showLine&&h.hide();f&&f.hide();var u=k.getExtremes();c.forEach(function(c,A){m=I?F?b.plotWidth:0:F?0:k.toPixels(u.min)||0;m=t(K(p,m),0,g);p=t(Math.round(k.toPixels(K(c.value,
u.max),!0)||0),0,g);D&&(m=p=k.toPixels(u.max));q=Math.abs(m-p);v=Math.min(m,p);r=Math.max(m,p);k.isXAxis?(n={x:l?r:v,y:0,width:q,height:g},F||(n.x=b.plotHeight-n.x)):(n={x:0,y:l?r:v,width:g,height:q},F&&(n.y=b.plotWidth-n.y));l&&d.isVML&&(n=k.isXAxis?{x:0,y:I?v:r,height:n.width,width:b.chartWidth}:{x:n.y-b.plotLeft-b.spacingBox.x,y:0,width:n.height,height:b.chartHeight});e[A]?e[A].animate(n):e[A]=d.clipRect(n);B=a["zone-area-"+A];y=a["zone-graph-"+A];h&&y&&y.clip(e[A]);f&&B&&B.clip(e[A]);D=c.value>
u.max;a.resetZones&&0===p&&(p=void 0)});this.clips=e}else a.visible&&(h&&h.show(!0),f&&f.show(!0))};a.prototype.invertGroups=function(a){function b(){["group","markerGroup"].forEach(function(b){d[b]&&(c.renderer.isVML&&d[b].attr({width:d.yAxis.len,height:d.xAxis.len}),d[b].width=d.yAxis.len,d[b].height=d.xAxis.len,d[b].invert(d.isRadialSeries?!1:a))})}var d=this,c=d.chart;d.xAxis&&(d.eventsToUnbind.push(D(c,"resize",b)),b(),d.invertGroups=b)};a.prototype.plotGroup=function(a,d,c,e,h){var f=this[a],
g=!f;c={visibility:c,zIndex:e||.1};"undefined"===typeof this.opacity||this.chart.styledMode||"inactive"===this.state||(c.opacity=this.opacity);g&&(this[a]=f=this.chart.renderer.g().add(h));f.addClass("highcharts-"+d+" highcharts-series-"+this.index+" highcharts-"+this.type+"-series "+(b(this.colorIndex)?"highcharts-color-"+this.colorIndex+" ":"")+(this.options.className||"")+(f.hasClass("highcharts-tracker")?" highcharts-tracker":""),!0);f.attr(c)[g?"attr":"animate"](this.getPlotBox());return f};
a.prototype.getPlotBox=function(){var a=this.chart,b=this.xAxis,d=this.yAxis;a.inverted&&(b=d,d=this.xAxis);return{translateX:b?b.left:a.plotLeft,translateY:d?d.top:a.plotTop,scaleX:1,scaleY:1}};a.prototype.removeEvents=function(a){a||la(this);this.eventsToUnbind.length&&(this.eventsToUnbind.forEach(function(a){a()}),this.eventsToUnbind.length=0)};a.prototype.render=function(){var a=this,b=a.chart,d=a.options,e=c(d.animation),h=a.visible?"inherit":"hidden",f=d.zIndex,g=a.hasRendered,k=b.seriesGroup,
l=b.inverted,m=!a.finishedAnimating&&b.renderer.isSVG&&e.duration;F(this,"render");var p=a.plotGroup("group","series",h,f,k);a.markerGroup=a.plotGroup("markerGroup","markers",h,f,k);m&&a.animate&&a.animate(!0);p.inverted=K(a.invertible,a.isCartesian)?l:!1;a.drawGraph&&(a.drawGraph(),a.applyZones());a.visible&&a.drawPoints();a.drawDataLabels&&a.drawDataLabels();a.redrawPoints&&a.redrawPoints();a.drawTracker&&!1!==a.options.enableMouseTracking&&a.drawTracker();a.invertGroups(l);!1===d.clip||a.sharedClipKey||
g||p.clip(b.clipRect);m&&a.animate&&a.animate();g||(m&&e.defer&&(m+=e.defer),a.animationTimeout=R(function(){a.afterAnimate()},m||0));a.isDirty=!1;a.hasRendered=!0;F(a,"afterRender")};a.prototype.redraw=function(){var a=this.chart,b=this.isDirty||this.isDirtyData,d=this.group,c=this.xAxis,e=this.yAxis;d&&(a.inverted&&d.attr({width:a.plotWidth,height:a.plotHeight}),d.animate({translateX:K(c&&c.left,a.plotLeft),translateY:K(e&&e.top,a.plotTop)}));this.translate();this.render();b&&delete this.kdTree};
a.prototype.searchPoint=function(a,b){var d=this.xAxis,c=this.yAxis,e=this.chart.inverted;return this.searchKDTree({clientX:e?d.len-a.chartY+d.pos:a.chartX-d.pos,plotY:e?c.len-a.chartX+c.pos:a.chartY-c.pos},b,a)};a.prototype.buildKDTree=function(a){function b(a,c,e){var h=a&&a.length;if(h){var f=d.kdAxisArray[c%e];a.sort(function(a,b){return a[f]-b[f]});h=Math.floor(h/2);return{point:a[h],left:b(a.slice(0,h),c+1,e),right:b(a.slice(h+1),c+1,e)}}}this.buildingKdTree=!0;var d=this,c=-1<d.options.findNearestPointBy.indexOf("y")?
2:1;delete d.kdTree;R(function(){d.kdTree=b(d.getValidPoints(null,!d.directTouch),c,c);d.buildingKdTree=!1},d.options.kdNow||a&&"touchstart"===a.type?0:1)};a.prototype.searchKDTree=function(a,d,c){function e(a,d,c,l){var m=d.point,p=h.kdAxisArray[c%l],n=m,q=b(a[f])&&b(m[f])?Math.pow(a[f]-m[f],2):null;var t=b(a[g])&&b(m[g])?Math.pow(a[g]-m[g],2):null;t=(q||0)+(t||0);m.dist=b(t)?Math.sqrt(t):Number.MAX_VALUE;m.distX=b(q)?Math.sqrt(q):Number.MAX_VALUE;p=a[p]-m[p];t=0>p?"left":"right";q=0>p?"right":"left";
d[t]&&(t=e(a,d[t],c+1,l),n=t[k]<n[k]?t:m);d[q]&&Math.sqrt(p*p)<n[k]&&(a=e(a,d[q],c+1,l),n=a[k]<n[k]?a:n);return n}var h=this,f=this.kdAxisArray[0],g=this.kdAxisArray[1],k=d?"distX":"dist";d=-1<h.options.findNearestPointBy.indexOf("y")?2:1;this.kdTree||this.buildingKdTree||this.buildKDTree(c);if(this.kdTree)return e(a,this.kdTree,d,d)};a.prototype.pointPlacementToXValue=function(){var a=this.options,b=a.pointRange,d=this.xAxis;a=a.pointPlacement;"between"===a&&(a=d.reversed?-.5:.5);return Q(a)?a*(b||
d.pointRange):0};a.prototype.isPointInside=function(a){return"undefined"!==typeof a.plotY&&"undefined"!==typeof a.plotX&&0<=a.plotY&&a.plotY<=this.yAxis.len&&0<=a.plotX&&a.plotX<=this.xAxis.len};a.prototype.drawTracker=function(){var a=this,b=a.options,d=b.trackByArea,c=[].concat(d?a.areaPath:a.graphPath),e=a.chart,h=e.pointer,f=e.renderer,g=e.options.tooltip.snap,k=a.tracker,l=function(b){if(e.hoverSeries!==a)a.onMouseOver()},m="rgba(192,192,192,"+(q?.0001:.002)+")";k?k.attr({d:c}):a.graph&&(a.tracker=
f.path(c).attr({visibility:a.visible?"visible":"hidden",zIndex:2}).addClass(d?"highcharts-tracker-area":"highcharts-tracker-line").add(a.group),e.styledMode||a.tracker.attr({"stroke-linecap":"round","stroke-linejoin":"round",stroke:m,fill:d?m:"none","stroke-width":a.graph.strokeWidth()+(d?0:2*g)}),[a.tracker,a.markerGroup,a.dataLabelsGroup].forEach(function(a){if(a&&(a.addClass("highcharts-tracker").on("mouseover",l).on("mouseout",function(a){h.onTrackerMouseOut(a)}),b.cursor&&!e.styledMode&&a.css({cursor:b.cursor}),
v))a.on("touchstart",l)}));F(this,"afterDrawTracker")};a.prototype.addPoint=function(a,b,d,c,e){var h=this.options,f=this.data,g=this.chart,k=this.xAxis;k=k&&k.hasNames&&k.names;var l=h.data,m=this.xData,p;b=K(b,!0);var n={series:this};this.pointClass.prototype.applyOptions.apply(n,[a]);var q=n.x;var t=m.length;if(this.requireSorting&&q<m[t-1])for(p=!0;t&&m[t-1]>q;)t--;this.updateParallelArrays(n,"splice",t,0,0);this.updateParallelArrays(n,t);k&&n.name&&(k[q]=n.name);l.splice(t,0,a);p&&(this.data.splice(t,
0,null),this.processData());"point"===h.legendType&&this.generatePoints();d&&(f[0]&&f[0].remove?f[0].remove(!1):(f.shift(),this.updateParallelArrays(n,"shift"),l.shift()));!1!==e&&F(this,"addPoint",{point:n});this.isDirtyData=this.isDirty=!0;b&&g.redraw(c)};a.prototype.removePoint=function(a,b,d){var c=this,h=c.data,f=h[a],g=c.points,k=c.chart,l=function(){g&&g.length===h.length&&g.splice(a,1);h.splice(a,1);c.options.data.splice(a,1);c.updateParallelArrays(f||{series:c},"splice",a,1);f&&f.destroy();
c.isDirty=!0;c.isDirtyData=!0;b&&k.redraw()};e(d,k);b=K(b,!0);f?f.firePointEvent("remove",null,l):l()};a.prototype.remove=function(a,b,d,c){function e(){h.destroy(c);f.isDirtyLegend=f.isDirtyBox=!0;f.linkSeries();K(a,!0)&&f.redraw(b)}var h=this,f=h.chart;!1!==d?F(h,"remove",null,e):e()};a.prototype.update=function(a,b){a=h(a,this.userOptions);F(this,"update",{options:a});var d=this,c=d.chart,e=d.userOptions,f=d.initialType||d.type,g=c.options.plotOptions,k=r[f].prototype,l=d.finishedAnimating&&{animation:!1},
m={},p,n=["eventOptions","navigatorSeries","baseSeries"],q=a.type||e.type||c.options.chart.type,t=!(this.hasDerivedData||q&&q!==this.type||"undefined"!==typeof a.pointStart||"undefined"!==typeof a.pointInterval||"undefined"!==typeof a.relativeXValue||d.hasOptionChanged("dataGrouping")||d.hasOptionChanged("pointStart")||d.hasOptionChanged("pointInterval")||d.hasOptionChanged("pointIntervalUnit")||d.hasOptionChanged("keys"));q=q||f;t&&(n.push("data","isDirtyData","points","processedXData","processedYData",
"xIncrement","cropped","_hasPointMarkers","_hasPointLabels","clips","nodes","layout","mapMap","mapData","minY","maxY","minX","maxX"),!1!==a.visible&&n.push("area","graph"),d.parallelArrays.forEach(function(a){n.push(a+"Data")}),a.data&&(a.dataSorting&&y(d.options.dataSorting,a.dataSorting),this.setData(a.data,!1)));a=M(e,l,{index:"undefined"===typeof e.index?d.index:e.index,pointStart:K(g&&g.series&&g.series.pointStart,e.pointStart,d.xData[0])},!t&&{data:d.options.data},a);t&&a.data&&(a.data=d.options.data);
n=["group","markerGroup","dataLabelsGroup","transformGroup"].concat(n);n.forEach(function(a){n[a]=d[a];delete d[a]});g=!1;if(r[q]){if(g=q!==d.type,d.remove(!1,!1,!1,!0),g)if(Object.setPrototypeOf)Object.setPrototypeOf(d,r[q].prototype);else{l=Object.hasOwnProperty.call(d,"hcEvents")&&d.hcEvents;for(p in k)d[p]=void 0;y(d,r[q].prototype);l?d.hcEvents=l:delete d.hcEvents}}else G(17,!0,c,{missingModuleFor:q});n.forEach(function(a){d[a]=n[a]});d.init(c,a);if(t&&this.points){var v=d.options;!1===v.visible?
(m.graphic=1,m.dataLabel=1):d._hasPointLabels||(a=v.marker,k=v.dataLabels,!a||!1!==a.enabled&&(e.marker&&e.marker.symbol)===a.symbol||(m.graphic=1),k&&!1===k.enabled&&(m.dataLabel=1));this.points.forEach(function(a){a&&a.series&&(a.resolveColor(),Object.keys(m).length&&a.destroyElements(m),!1===v.showInLegend&&a.legendItem&&c.legend.destroyItem(a))},this)}d.initialType=f;c.linkSeries();g&&d.linkedSeries.length&&(d.isDirtyData=!0);F(this,"afterUpdate");K(b,!0)&&c.redraw(t?void 0:!1)};a.prototype.setName=
function(a){this.name=this.options.name=this.userOptions.name=a;this.chart.isDirtyLegend=!0};a.prototype.hasOptionChanged=function(a){var b=this.options[a],d=this.chart.options.plotOptions,c=this.userOptions[a];return c?b!==c:b!==K(d&&d[this.type]&&d[this.type][a],d&&d.series&&d.series[a],b)};a.prototype.onMouseOver=function(){var a=this.chart,b=a.hoverSeries;a.pointer.setHoverChartIndex();if(b&&b!==this)b.onMouseOut();this.options.events.mouseOver&&F(this,"mouseOver");this.setState("hover");a.hoverSeries=
this};a.prototype.onMouseOut=function(){var a=this.options,b=this.chart,d=b.tooltip,c=b.hoverPoint;b.hoverSeries=null;if(c)c.onMouseOut();this&&a.events.mouseOut&&F(this,"mouseOut");!d||this.stickyTracking||d.shared&&!this.noSharedTooltip||d.hide();b.series.forEach(function(a){a.setState("",!0)})};a.prototype.setState=function(a,b){var d=this,c=d.options,e=d.graph,h=c.inactiveOtherPoints,f=c.states,g=K(f[a||"normal"]&&f[a||"normal"].animation,d.chart.options.chart.animation),k=c.lineWidth,l=0,m=c.opacity;
a=a||"";if(d.state!==a&&([d.group,d.markerGroup,d.dataLabelsGroup].forEach(function(b){b&&(d.state&&b.removeClass("highcharts-series-"+d.state),a&&b.addClass("highcharts-series-"+a))}),d.state=a,!d.chart.styledMode)){if(f[a]&&!1===f[a].enabled)return;a&&(k=f[a].lineWidth||k+(f[a].lineWidthPlus||0),m=K(f[a].opacity,m));if(e&&!e.dashstyle)for(c={"stroke-width":k},e.animate(c,g);d["zone-graph-"+l];)d["zone-graph-"+l].animate(c,g),l+=1;h||[d.group,d.markerGroup,d.dataLabelsGroup,d.labelBySeries].forEach(function(a){a&&
a.animate({opacity:m},g)})}b&&h&&d.points&&d.setAllPointsToState(a||void 0)};a.prototype.setAllPointsToState=function(a){this.points.forEach(function(b){b.setState&&b.setState(a)})};a.prototype.setVisible=function(a,b){var d=this,c=d.chart,e=d.legendItem,h=c.options.chart.ignoreHiddenSeries,f=d.visible,g=(d.visible=a=d.options.visible=d.userOptions.visible="undefined"===typeof a?!f:a)?"show":"hide";["group","dataLabelsGroup","markerGroup","tracker","tt"].forEach(function(a){if(d[a])d[a][g]()});if(c.hoverSeries===
d||(c.hoverPoint&&c.hoverPoint.series)===d)d.onMouseOut();e&&c.legend.colorizeItem(d,a);d.isDirty=!0;d.options.stacking&&c.series.forEach(function(a){a.options.stacking&&a.visible&&(a.isDirty=!0)});d.linkedSeries.forEach(function(b){b.setVisible(a,!1)});h&&(c.isDirtyBox=!0);F(d,g);!1!==b&&c.redraw()};a.prototype.show=function(){this.setVisible(!0)};a.prototype.hide=function(){this.setVisible(!1)};a.prototype.select=function(a){this.selected=a=this.options.selected="undefined"===typeof a?!this.selected:
a;this.checkbox&&(this.checkbox.checked=a);F(this,a?"select":"unselect")};a.prototype.shouldShowTooltip=function(a,b,d){void 0===d&&(d={});d.series=this;d.visiblePlotOnly=!0;return this.chart.isInsidePlot(a,b,d)};a.defaultOptions=u;return a}();y(a.prototype,{axisTypes:["xAxis","yAxis"],coll:"series",colorCounter:0,cropShoulder:1,directTouch:!1,drawLegendSymbol:z.drawLineMarker,isCartesian:!0,kdAxisArray:["clientX","plotY"],parallelArrays:["x","y"],pointClass:J,requireSorting:!0,sorted:!0});n.series=
a;"";"";return a});M(a,"Extensions/ScrollablePlotArea.js",[a["Core/Animation/AnimationUtilities.js"],a["Core/Axis/Axis.js"],a["Core/Chart/Chart.js"],a["Core/Series/Series.js"],a["Core/Renderer/RendererRegistry.js"],a["Core/Utilities.js"]],function(a,w,C,E,z,x){var r=a.stop,u=x.addEvent,n=x.createElement,m=x.merge,g=x.pick;u(C,"afterSetChartSize",function(a){var c=this.options.chart.scrollablePlotArea,g=c&&c.minWidth;c=c&&c.minHeight;if(!this.renderer.forExport){if(g){if(this.scrollablePixelsX=g=Math.max(0,
g-this.chartWidth)){this.scrollablePlotBox=this.renderer.scrollablePlotBox=m(this.plotBox);this.plotBox.width=this.plotWidth+=g;this.inverted?this.clipBox.height+=g:this.clipBox.width+=g;var f={1:{name:"right",value:g}}}}else c&&(this.scrollablePixelsY=g=Math.max(0,c-this.chartHeight))&&(this.scrollablePlotBox=this.renderer.scrollablePlotBox=m(this.plotBox),this.plotBox.height=this.plotHeight+=g,this.inverted?this.clipBox.width+=g:this.clipBox.height+=g,f={2:{name:"bottom",value:g}});f&&!a.skipAxes&&
this.axes.forEach(function(a){f[a.side]?a.getPlotLinePath=function(){var c=f[a.side].name,e=this[c];this[c]=e-f[a.side].value;var g=w.prototype.getPlotLinePath.apply(this,arguments);this[c]=e;return g}:(a.setAxisSize(),a.setAxisTranslation())})}});u(C,"render",function(){this.scrollablePixelsX||this.scrollablePixelsY?(this.setUpScrolling&&this.setUpScrolling(),this.applyFixed()):this.fixedDiv&&this.applyFixed()});C.prototype.setUpScrolling=function(){var a=this,e={WebkitOverflowScrolling:"touch",
overflowX:"hidden",overflowY:"hidden"};this.scrollablePixelsX&&(e.overflowX="auto");this.scrollablePixelsY&&(e.overflowY="auto");this.scrollingParent=n("div",{className:"highcharts-scrolling-parent"},{position:"relative"},this.renderTo);this.scrollingContainer=n("div",{className:"highcharts-scrolling"},e,this.scrollingParent);u(this.scrollingContainer,"scroll",function(){a.pointer&&delete a.pointer.chartPosition});this.innerContainer=n("div",{className:"highcharts-inner-container"},null,this.scrollingContainer);
this.innerContainer.appendChild(this.container);this.setUpScrolling=null};C.prototype.moveFixedElements=function(){var a=this.container,e=this.fixedRenderer,g=".highcharts-contextbutton .highcharts-credits .highcharts-legend .highcharts-legend-checkbox .highcharts-navigator-series .highcharts-navigator-xaxis .highcharts-navigator-yaxis .highcharts-navigator .highcharts-reset-zoom .highcharts-drillup-button .highcharts-scrollbar .highcharts-subtitle .highcharts-title".split(" "),f;this.scrollablePixelsX&&
!this.inverted?f=".highcharts-yaxis":this.scrollablePixelsX&&this.inverted?f=".highcharts-xaxis":this.scrollablePixelsY&&!this.inverted?f=".highcharts-xaxis":this.scrollablePixelsY&&this.inverted&&(f=".highcharts-yaxis");f&&g.push(f+":not(.highcharts-radial-axis)",f+"-labels:not(.highcharts-radial-axis-labels)");g.forEach(function(c){[].forEach.call(a.querySelectorAll(c),function(a){(a.namespaceURI===e.SVG_NS?e.box:e.box.parentNode).appendChild(a);a.style.pointerEvents="auto"})})};C.prototype.applyFixed=
function(){var a=!this.fixedDiv,e=this.options.chart,l=e.scrollablePlotArea,f=z.getRendererType();a?(this.fixedDiv=n("div",{className:"highcharts-fixed"},{position:"absolute",overflow:"hidden",pointerEvents:"none",zIndex:(e.style&&e.style.zIndex||0)+2,top:0},null,!0),this.scrollingContainer&&this.scrollingContainer.parentNode.insertBefore(this.fixedDiv,this.scrollingContainer),this.renderTo.style.overflow="visible",this.fixedRenderer=e=new f(this.fixedDiv,this.chartWidth,this.chartHeight,this.options.chart.style),
this.scrollableMask=e.path().attr({fill:this.options.chart.backgroundColor||"#fff","fill-opacity":g(l.opacity,.85),zIndex:-1}).addClass("highcharts-scrollable-mask").add(),u(this,"afterShowResetZoom",this.moveFixedElements),u(this,"afterDrilldown",this.moveFixedElements),u(this,"afterLayOutTitles",this.moveFixedElements)):this.fixedRenderer.setSize(this.chartWidth,this.chartHeight);if(this.scrollableDirty||a)this.scrollableDirty=!1,this.moveFixedElements();e=this.chartWidth+(this.scrollablePixelsX||
0);f=this.chartHeight+(this.scrollablePixelsY||0);r(this.container);this.container.style.width=e+"px";this.container.style.height=f+"px";this.renderer.boxWrapper.attr({width:e,height:f,viewBox:[0,0,e,f].join(" ")});this.chartBackground.attr({width:e,height:f});this.scrollingContainer.style.height=this.chartHeight+"px";a&&(l.scrollPositionX&&(this.scrollingContainer.scrollLeft=this.scrollablePixelsX*l.scrollPositionX),l.scrollPositionY&&(this.scrollingContainer.scrollTop=this.scrollablePixelsY*l.scrollPositionY));
f=this.axisOffset;a=this.plotTop-f[0]-1;l=this.plotLeft-f[3]-1;e=this.plotTop+this.plotHeight+f[2]+1;f=this.plotLeft+this.plotWidth+f[1]+1;var m=this.plotLeft+this.plotWidth-(this.scrollablePixelsX||0),q=this.plotTop+this.plotHeight-(this.scrollablePixelsY||0);a=this.scrollablePixelsX?[["M",0,a],["L",this.plotLeft-1,a],["L",this.plotLeft-1,e],["L",0,e],["Z"],["M",m,a],["L",this.chartWidth,a],["L",this.chartWidth,e],["L",m,e],["Z"]]:this.scrollablePixelsY?[["M",l,0],["L",l,this.plotTop-1],["L",f,this.plotTop-
1],["L",f,0],["Z"],["M",l,q],["L",l,this.chartHeight],["L",f,this.chartHeight],["L",f,q],["Z"]]:[["M",0,0]];"adjustHeight"!==this.redrawTrigger&&this.scrollableMask.attr({d:a})};u(w,"afterInit",function(){this.chart.scrollableDirty=!0});u(E,"show",function(){this.chart.scrollableDirty=!0});""});M(a,"Core/Axis/StackingAxis.js",[a["Core/Animation/AnimationUtilities.js"],a["Core/Axis/Axis.js"],a["Core/Utilities.js"]],function(a,w,C){var r=a.getDeferredAnimation,z=C.addEvent,x=C.destroyObjectProperties,
J=C.fireEvent,u=C.isNumber,n=C.objectEach,m;(function(a){function c(){var a=this.stacking;if(a){var c=a.stacks;n(c,function(a,e){x(a);c[e]=null});a&&a.stackTotalGroup&&a.stackTotalGroup.destroy()}}function e(){this.stacking||(this.stacking=new f(this))}var g=[];a.compose=function(a){-1===g.indexOf(a)&&(g.push(a),z(a,"init",e),z(a,"destroy",c));return a};var f=function(){function a(a){this.oldStacks={};this.stacks={};this.stacksTouched=0;this.axis=a}a.prototype.buildStacks=function(){var a=this.axis,
c=a.series,e=a.options.reversedStacks,f=c.length,g;if(!a.isXAxis){this.usePercentage=!1;for(g=f;g--;){var l=c[e?g:f-g-1];l.setStackedPoints();l.setGroupedPoints()}for(g=0;g<f;g++)c[g].modifyStacks();J(a,"afterBuildStacks")}};a.prototype.cleanStacks=function(){if(!this.axis.isXAxis){if(this.oldStacks)var a=this.stacks=this.oldStacks;n(a,function(a){n(a,function(a){a.cumulative=a.total})})}};a.prototype.resetStacks=function(){var a=this,c=a.stacks;a.axis.isXAxis||n(c,function(c){n(c,function(e,f){u(e.touched)&&
e.touched<a.stacksTouched?(e.destroy(),delete c[f]):(e.total=null,e.cumulative=null)})})};a.prototype.renderStackTotals=function(){var a=this.axis,c=a.chart,e=c.renderer,f=this.stacks;a=r(c,a.options.stackLabels&&a.options.stackLabels.animation||!1);var g=this.stackTotalGroup=this.stackTotalGroup||e.g("stack-labels").attr({visibility:"visible",zIndex:6,opacity:0}).add();g.translate(c.plotLeft,c.plotTop);n(f,function(a){n(a,function(a){a.render(g)})});g.animate({opacity:1},a)};return a}();a.Additions=
f})(m||(m={}));return m});M(a,"Extensions/Stacking.js",[a["Core/Axis/Axis.js"],a["Core/Chart/Chart.js"],a["Core/FormatUtilities.js"],a["Core/Globals.js"],a["Core/Series/Series.js"],a["Core/Axis/StackingAxis.js"],a["Core/Utilities.js"]],function(a,w,C,E,z,x,J){var r=C.format,n=J.correctFloat,m=J.defined,g=J.destroyObjectProperties,c=J.isArray,e=J.isNumber,l=J.objectEach,f=J.pick,v=function(){function a(a,c,e,f,g){var k=a.chart.inverted;this.axis=a;this.isNegative=e;this.options=c=c||{};this.x=f;this.total=
null;this.points={};this.hasValidPoints=!1;this.stack=g;this.rightCliff=this.leftCliff=0;this.alignOptions={align:c.align||(k?e?"left":"right":"center"),verticalAlign:c.verticalAlign||(k?"middle":e?"bottom":"top"),y:c.y,x:c.x};this.textAlign=c.textAlign||(k?e?"right":"left":"center")}a.prototype.destroy=function(){g(this,this.axis)};a.prototype.render=function(a){var c=this.axis.chart,e=this.options,g=e.format;g=g?r(g,this,c):e.formatter.call(this);this.label?this.label.attr({text:g,visibility:"hidden"}):
(this.label=c.renderer.label(g,null,null,e.shape,null,null,e.useHTML,!1,"stack-labels"),g={r:e.borderRadius||0,text:g,rotation:e.rotation,padding:f(e.padding,5),visibility:"hidden"},c.styledMode||(g.fill=e.backgroundColor,g.stroke=e.borderColor,g["stroke-width"]=e.borderWidth,this.label.css(e.style)),this.label.attr(g),this.label.added||this.label.add(a));this.label.labelrank=c.plotSizeY};a.prototype.setOffset=function(a,c,g,l,n){var k=this.axis,h=k.chart;l=k.translate(k.stacking.usePercentage?100:
l?l:this.total,0,0,0,1);g=k.translate(g?g:0);g=m(l)&&Math.abs(l-g);a=f(n,h.xAxis[0].translate(this.x))+a;k=m(l)&&this.getStackBox(h,this,a,l,c,g,k);c=this.label;g=this.isNegative;a="justify"===f(this.options.overflow,"justify");var d=this.textAlign;c&&k&&(n=c.getBBox(),l=c.padding,d="left"===d?h.inverted?-l:l:"right"===d?n.width:h.inverted&&"center"===d?n.width/2:h.inverted?g?n.width+l:-l:n.width/2,g=h.inverted?n.height/2:g?-l:n.height,this.alignOptions.x=f(this.options.x,0),this.alignOptions.y=f(this.options.y,
0),k.x-=d,k.y-=g,c.align(this.alignOptions,null,k),h.isInsidePlot(c.alignAttr.x+d-this.alignOptions.x,c.alignAttr.y+g-this.alignOptions.y)?c.show():(c.alignAttr.y=-9999,a=!1),a&&z.prototype.justifyDataLabel.call(this.axis,c,this.alignOptions,c.alignAttr,n,k),c.attr({x:c.alignAttr.x,y:c.alignAttr.y}),f(!a&&this.options.crop,!0)&&((h=e(c.x)&&e(c.y)&&h.isInsidePlot(c.x-l+c.width,c.y)&&h.isInsidePlot(c.x+l,c.y))||c.hide()))};a.prototype.getStackBox=function(a,c,e,f,g,l,h){var d=c.axis.reversed,b=a.inverted,
k=h.height+h.pos-(b?a.plotLeft:a.plotTop);c=c.isNegative&&!d||!c.isNegative&&d;return{x:b?c?f-h.right:f-l+h.pos-a.plotLeft:e+a.xAxis[0].transB-a.plotLeft,y:b?h.height-e-g:c?k-f-l:k-f,width:b?l:g,height:b?g:l}};return a}();w.prototype.getStacks=function(){var a=this,c=a.inverted;a.yAxis.forEach(function(a){a.stacking&&a.stacking.stacks&&a.hasVisibleSeries&&(a.stacking.oldStacks=a.stacking.stacks)});a.series.forEach(function(e){var g=e.xAxis&&e.xAxis.options||{};!e.options.stacking||!0!==e.visible&&
!1!==a.options.chart.ignoreHiddenSeries||(e.stackKey=[e.type,f(e.options.stack,""),c?g.top:g.left,c?g.height:g.width].join())})};x.compose(a);z.prototype.setGroupedPoints=function(){var a=this.yAxis.stacking;this.options.centerInCategory&&(this.is("column")||this.is("columnrange"))&&!this.options.stacking&&1<this.chart.series.length?z.prototype.setStackedPoints.call(this,"group"):a&&l(a.stacks,function(c,e){"group"===e.slice(-5)&&(l(c,function(a){return a.destroy()}),delete a.stacks[e])})};z.prototype.setStackedPoints=
function(a){var e=a||this.options.stacking;if(e&&(!0===this.visible||!1===this.chart.options.chart.ignoreHiddenSeries)){var g=this.processedXData,l=this.processedYData,q=[],r=l.length,t=this.options,h=t.threshold,d=f(t.startFromThreshold&&h,0);t=t.stack;a=a?this.type+","+e:this.stackKey;var b="-"+a,p=this.negStacks,u=this.yAxis,y=u.stacking.stacks,x=u.stacking.oldStacks,F,w;u.stacking.stacksTouched+=1;for(w=0;w<r;w++){var z=g[w];var C=l[w];var E=this.getStackIndicator(E,z,this.index);var J=E.key;
var H=(F=p&&C<(d?0:h))?b:a;y[H]||(y[H]={});y[H][z]||(x[H]&&x[H][z]?(y[H][z]=x[H][z],y[H][z].total=null):y[H][z]=new v(u,u.options.stackLabels,F,z,t));H=y[H][z];null!==C?(H.points[J]=H.points[this.index]=[f(H.cumulative,d)],m(H.cumulative)||(H.base=J),H.touched=u.stacking.stacksTouched,0<E.index&&!1===this.singleStacks&&(H.points[J][0]=H.points[this.index+","+z+",0"][0])):H.points[J]=H.points[this.index]=null;"percent"===e?(F=F?a:b,p&&y[F]&&y[F][z]?(F=y[F][z],H.total=F.total=Math.max(F.total,H.total)+
Math.abs(C)||0):H.total=n(H.total+(Math.abs(C)||0))):"group"===e?(c(C)&&(C=C[0]),null!==C&&(H.total=(H.total||0)+1)):H.total=n(H.total+(C||0));H.cumulative="group"===e?(H.total||1)-1:f(H.cumulative,d)+(C||0);null!==C&&(H.points[J].push(H.cumulative),q[w]=H.cumulative,H.hasValidPoints=!0)}"percent"===e&&(u.stacking.usePercentage=!0);"group"!==e&&(this.stackedYData=q);u.stacking.oldStacks={}}};z.prototype.modifyStacks=function(){var a=this,c=a.stackKey,e=a.yAxis.stacking.stacks,f=a.processedXData,g,
l=a.options.stacking;a[l+"Stacker"]&&[c,"-"+c].forEach(function(c){for(var h=f.length,d,b;h--;)if(d=f[h],g=a.getStackIndicator(g,d,a.index,c),b=(d=e[c]&&e[c][d])&&d.points[g.key])a[l+"Stacker"](b,d,h)})};z.prototype.percentStacker=function(a,c,e){c=c.total?100/c.total:0;a[0]=n(a[0]*c);a[1]=n(a[1]*c);this.stackedYData[e]=a[1]};z.prototype.getStackIndicator=function(a,c,e,f){!m(a)||a.x!==c||f&&a.key!==f?a={x:c,index:0,key:f}:a.index++;a.key=[e,c,a.index].join();return a};E.StackItem=v;"";return E.StackItem});
M(a,"Series/Line/LineSeries.js",[a["Core/Color/Palette.js"],a["Core/Series/Series.js"],a["Core/Series/SeriesRegistry.js"],a["Core/Utilities.js"]],function(a,w,C,E){var r=this&&this.__extends||function(){var a=function(n,m){a=Object.setPrototypeOf||{__proto__:[]}instanceof Array&&function(a,c){a.__proto__=c}||function(a,c){for(var e in c)c.hasOwnProperty(e)&&(a[e]=c[e])};return a(n,m)};return function(n,m){function g(){this.constructor=n}a(n,m);n.prototype=null===m?Object.create(m):(g.prototype=m.prototype,
new g)}}(),x=E.defined,J=E.merge;E=function(u){function n(){var a=null!==u&&u.apply(this,arguments)||this;a.data=void 0;a.options=void 0;a.points=void 0;return a}r(n,u);n.prototype.drawGraph=function(){var m=this,g=this.options,c=(this.gappedPath||this.getGraphPath).call(this),e=this.chart.styledMode,l=[["graph","highcharts-graph"]];e||l[0].push(g.lineColor||this.color||a.neutralColor20,g.dashStyle);l=m.getZonesGraphs(l);l.forEach(function(a,l){var f=a[0],k=m[f],n=k?"animate":"attr";k?(k.endX=m.preventGraphAnimation?
null:c.xMap,k.animate({d:c})):c.length&&(m[f]=k=m.chart.renderer.path(c).addClass(a[1]).attr({zIndex:1}).add(m.group));k&&!e&&(f={stroke:a[2],"stroke-width":g.lineWidth,fill:m.fillGraph&&m.color||"none"},a[3]?f.dashstyle=a[3]:"square"!==g.linecap&&(f["stroke-linecap"]=f["stroke-linejoin"]="round"),k[n](f).shadow(2>l&&g.shadow));k&&(k.startX=c.xMap,k.isArea=c.isArea)})};n.prototype.getGraphPath=function(a,g,c){var e=this,l=e.options,f=[],m=[],n,k=l.step;a=a||e.points;var r=a.reversed;r&&a.reverse();
(k={right:1,center:2}[k]||k&&3)&&r&&(k=4-k);a=this.getValidPoints(a,!1,!(l.connectNulls&&!g&&!c));a.forEach(function(q,r){var v=q.plotX,t=q.plotY,h=a[r-1];(q.leftCliff||h&&h.rightCliff)&&!c&&(n=!0);q.isNull&&!x(g)&&0<r?n=!l.connectNulls:q.isNull&&!g?n=!0:(0===r||n?r=[["M",q.plotX,q.plotY]]:e.getPointSpline?r=[e.getPointSpline(a,q,r)]:k?(r=1===k?[["L",h.plotX,t]]:2===k?[["L",(h.plotX+v)/2,h.plotY],["L",(h.plotX+v)/2,t]]:[["L",v,h.plotY]],r.push(["L",v,t])):r=[["L",v,t]],m.push(q.x),k&&(m.push(q.x),
2===k&&m.push(q.x)),f.push.apply(f,r),n=!1)});f.xMap=m;return e.graphPath=f};n.prototype.getZonesGraphs=function(a){this.zones.forEach(function(g,c){c=["zone-graph-"+c,"highcharts-graph highcharts-zone-graph-"+c+" "+(g.className||"")];this.chart.styledMode||c.push(g.color||this.color,g.dashStyle||this.options.dashStyle);a.push(c)},this);return a};n.defaultOptions=J(w.defaultOptions,{});return n}(w);C.registerSeriesType("line",E);"";return E});M(a,"Series/Area/AreaSeries.js",[a["Core/Color/Color.js"],
a["Core/Legend/LegendSymbol.js"],a["Core/Series/SeriesRegistry.js"],a["Core/Utilities.js"]],function(a,w,C,E){var r=this&&this.__extends||function(){var a=function(c,e){a=Object.setPrototypeOf||{__proto__:[]}instanceof Array&&function(a,c){a.__proto__=c}||function(a,c){for(var e in c)c.hasOwnProperty(e)&&(a[e]=c[e])};return a(c,e)};return function(c,e){function g(){this.constructor=c}a(c,e);c.prototype=null===e?Object.create(e):(g.prototype=e.prototype,new g)}}(),x=a.parse,J=C.seriesTypes.line;a=
E.extend;var u=E.merge,n=E.objectEach,m=E.pick;E=function(a){function c(){var c=null!==a&&a.apply(this,arguments)||this;c.data=void 0;c.options=void 0;c.points=void 0;return c}r(c,a);c.prototype.drawGraph=function(){this.areaPath=[];a.prototype.drawGraph.apply(this);var c=this,g=this.areaPath,f=this.options,n=[["area","highcharts-area",this.color,f.fillColor]];this.zones.forEach(function(a,e){n.push(["zone-area-"+e,"highcharts-area highcharts-zone-area-"+e+" "+a.className,a.color||c.color,a.fillColor||
f.fillColor])});n.forEach(function(a){var e=a[0],l=c[e],n=l?"animate":"attr",q={};l?(l.endX=c.preventGraphAnimation?null:g.xMap,l.animate({d:g})):(q.zIndex=0,l=c[e]=c.chart.renderer.path(g).addClass(a[1]).add(c.group),l.isArea=!0);c.chart.styledMode||(q.fill=m(a[3],x(a[2]).setOpacity(m(f.fillOpacity,.75)).get()));l[n](q);l.startX=g.xMap;l.shiftUnit=f.step?2:1})};c.prototype.getGraphPath=function(a){var c=J.prototype.getGraphPath,e=this.options,g=e.stacking,n=this.yAxis,k,r=[],u=[],B=this.index,x=
n.stacking.stacks[this.stackKey],t=e.threshold,h=Math.round(n.getThreshold(e.threshold));e=m(e.connectNulls,"percent"===g);var d=function(b,d,c){var e=a[b];b=g&&x[e.x].points[B];var f=e[c+"Null"]||0;c=e[c+"Cliff"]||0;e=!0;if(c||f){var k=(f?b[0]:b[1])+c;var l=b[0]+c;e=!!f}else!g&&a[d]&&a[d].isNull&&(k=l=t);"undefined"!==typeof k&&(u.push({plotX:p,plotY:null===k?h:n.getThreshold(k),isNull:e,isCliff:!0}),r.push({plotX:p,plotY:null===l?h:n.getThreshold(l),doCurve:!1}))};a=a||this.points;g&&(a=this.getStackPoints(a));
for(k=0;k<a.length;k++){g||(a[k].leftCliff=a[k].rightCliff=a[k].leftNull=a[k].rightNull=void 0);var b=a[k].isNull;var p=m(a[k].rectPlotX,a[k].plotX);var G=g?m(a[k].yBottom,h):h;if(!b||e)e||d(k,k-1,"left"),b&&!g&&e||(u.push(a[k]),r.push({x:k,plotX:p,plotY:G})),e||d(k,k+1,"right")}k=c.call(this,u,!0,!0);r.reversed=!0;b=c.call(this,r,!0,!0);(G=b[0])&&"M"===G[0]&&(b[0]=["L",G[1],G[2]]);b=k.concat(b);b.length&&b.push(["Z"]);c=c.call(this,u,!1,e);b.xMap=k.xMap;this.areaPath=b;return c};c.prototype.getStackPoints=
function(a){var c=this,e=[],g=[],r=this.xAxis,k=this.yAxis,u=k.stacking.stacks[this.stackKey],x={},B=k.series,w=B.length,t=k.options.reversedStacks?1:-1,h=B.indexOf(c);a=a||this.points;if(this.options.stacking){for(var d=0;d<a.length;d++)a[d].leftNull=a[d].rightNull=void 0,x[a[d].x]=a[d];n(u,function(a,b){null!==a.total&&g.push(b)});g.sort(function(a,b){return a-b});var b=B.map(function(a){return a.visible});g.forEach(function(a,d){var f=0,l,n;if(x[a]&&!x[a].isNull)e.push(x[a]),[-1,1].forEach(function(e){var f=
1===e?"rightNull":"leftNull",k=0,m=u[g[d+e]];if(m)for(var p=h;0<=p&&p<w;){var r=B[p].index;l=m.points[r];l||(r===c.index?x[a][f]=!0:b[p]&&(n=u[a].points[r])&&(k-=n[1]-n[0]));p+=t}x[a][1===e?"rightCliff":"leftCliff"]=k});else{for(var p=h;0<=p&&p<w;){if(l=u[a].points[B[p].index]){f=l[1];break}p+=t}f=m(f,0);f=k.translate(f,0,1,0,1);e.push({isNull:!0,plotX:r.translate(a,0,0,0,1),x:a,plotY:f,yBottom:f})}})}return e};c.defaultOptions=u(J.defaultOptions,{threshold:0});return c}(J);a(E.prototype,{singleStacks:!1,
drawLegendSymbol:w.drawRectangle});C.registerSeriesType("area",E);"";return E});M(a,"Series/Spline/SplineSeries.js",[a["Core/Series/SeriesRegistry.js"],a["Core/Utilities.js"]],function(a,w){var r=this&&this.__extends||function(){var a=function(r,n){a=Object.setPrototypeOf||{__proto__:[]}instanceof Array&&function(a,g){a.__proto__=g}||function(a,g){for(var c in g)g.hasOwnProperty(c)&&(a[c]=g[c])};return a(r,n)};return function(r,n){function m(){this.constructor=r}a(r,n);r.prototype=null===n?Object.create(n):
(m.prototype=n.prototype,new m)}}(),E=a.seriesTypes.line,z=w.merge,x=w.pick;w=function(a){function u(){var n=null!==a&&a.apply(this,arguments)||this;n.data=void 0;n.options=void 0;n.points=void 0;return n}r(u,a);u.prototype.getPointSpline=function(a,m,g){var c=m.plotX||0,e=m.plotY||0,l=a[g-1];g=a[g+1];if(l&&!l.isNull&&!1!==l.doCurve&&!m.isCliff&&g&&!g.isNull&&!1!==g.doCurve&&!m.isCliff){a=l.plotY||0;var f=g.plotX||0;g=g.plotY||0;var n=0;var r=(1.5*c+(l.plotX||0))/2.5;var k=(1.5*e+a)/2.5;f=(1.5*c+
f)/2.5;var u=(1.5*e+g)/2.5;f!==r&&(n=(u-k)*(f-c)/(f-r)+e-u);k+=n;u+=n;k>a&&k>e?(k=Math.max(a,e),u=2*e-k):k<a&&k<e&&(k=Math.min(a,e),u=2*e-k);u>g&&u>e?(u=Math.max(g,e),k=2*e-u):u<g&&u<e&&(u=Math.min(g,e),k=2*e-u);m.rightContX=f;m.rightContY=u}m=["C",x(l.rightContX,l.plotX,0),x(l.rightContY,l.plotY,0),x(r,c,0),x(k,e,0),c,e];l.rightContX=l.rightContY=void 0;return m};u.defaultOptions=z(E.defaultOptions);return u}(E);a.registerSeriesType("spline",w);"";return w});M(a,"Series/AreaSpline/AreaSplineSeries.js",
[a["Series/Area/AreaSeries.js"],a["Series/Spline/SplineSeries.js"],a["Core/Legend/LegendSymbol.js"],a["Core/Series/SeriesRegistry.js"],a["Core/Utilities.js"]],function(a,w,C,E,z){var r=this&&this.__extends||function(){var a=function(g,c){a=Object.setPrototypeOf||{__proto__:[]}instanceof Array&&function(a,c){a.__proto__=c}||function(a,c){for(var e in c)c.hasOwnProperty(e)&&(a[e]=c[e])};return a(g,c)};return function(g,c){function e(){this.constructor=g}a(g,c);g.prototype=null===c?Object.create(c):
(e.prototype=c.prototype,new e)}}(),J=a.prototype,u=z.extend,n=z.merge;z=function(m){function g(){var a=null!==m&&m.apply(this,arguments)||this;a.data=void 0;a.points=void 0;a.options=void 0;return a}r(g,m);g.defaultOptions=n(w.defaultOptions,a.defaultOptions);return g}(w);u(z.prototype,{getGraphPath:J.getGraphPath,getStackPoints:J.getStackPoints,drawGraph:J.drawGraph,drawLegendSymbol:C.drawRectangle});E.registerSeriesType("areaspline",z);"";return z});M(a,"Series/Column/ColumnSeries.js",[a["Core/Animation/AnimationUtilities.js"],
a["Core/Color/Color.js"],a["Core/Globals.js"],a["Core/Legend/LegendSymbol.js"],a["Core/Color/Palette.js"],a["Core/Series/Series.js"],a["Core/Series/SeriesRegistry.js"],a["Core/Utilities.js"]],function(a,w,C,E,z,x,J,u){var n=this&&this.__extends||function(){var a=function(c,d){a=Object.setPrototypeOf||{__proto__:[]}instanceof Array&&function(a,d){a.__proto__=d}||function(a,d){for(var b in d)d.hasOwnProperty(b)&&(a[b]=d[b])};return a(c,d)};return function(c,d){function b(){this.constructor=c}a(c,d);
c.prototype=null===d?Object.create(d):(b.prototype=d.prototype,new b)}}(),m=a.animObject,g=w.parse,c=C.hasTouch;a=C.noop;var e=u.clamp,l=u.css,f=u.defined,r=u.extend,q=u.fireEvent,k=u.isArray,I=u.isNumber,D=u.merge,B=u.pick,O=u.objectEach;u=function(a){function h(){var d=null!==a&&a.apply(this,arguments)||this;d.borderWidth=void 0;d.data=void 0;d.group=void 0;d.options=void 0;d.points=void 0;return d}n(h,a);h.prototype.animate=function(a){var b=this,d=this.yAxis,c=b.options,h=this.chart.inverted,
f={},g=h?"translateX":"translateY";if(a)f.scaleY=.001,a=e(d.toPixels(c.threshold),d.pos,d.pos+d.len),h?f.translateX=a-d.len:f.translateY=a,b.clipBox&&b.setClip(),b.group.attr(f);else{var k=Number(b.group.attr(g));b.group.animate({scaleY:1},r(m(b.options.animation),{step:function(a,c){b.group&&(f[g]=k+c.pos*(d.pos-k),b.group.attr(f))}}))}};h.prototype.init=function(d,b){a.prototype.init.apply(this,arguments);var c=this;d=c.chart;d.hasRendered&&d.series.forEach(function(a){a.type===c.type&&(a.isDirty=
!0)})};h.prototype.getColumnMetrics=function(){var a=this,b=a.options,c=a.xAxis,e=a.yAxis,h=c.options.reversedStacks;h=c.reversed&&!h||!c.reversed&&h;var f={},g,k=0;!1===b.grouping?k=1:a.chart.series.forEach(function(b){var d=b.yAxis,c=b.options;if(b.type===a.type&&(b.visible||!a.chart.options.chart.ignoreHiddenSeries)&&e.len===d.len&&e.pos===d.pos){if(c.stacking&&"group"!==c.stacking){g=b.stackKey;"undefined"===typeof f[g]&&(f[g]=k++);var h=f[g]}else!1!==c.grouping&&(h=k++);b.columnIndex=h}});var l=
Math.min(Math.abs(c.transA)*(c.ordinal&&c.ordinal.slope||b.pointRange||c.closestPointRange||c.tickInterval||1),c.len),m=l*b.groupPadding,n=(l-2*m)/(k||1);b=Math.min(b.maxPointWidth||c.len,B(b.pointWidth,n*(1-2*b.pointPadding)));a.columnMetrics={width:b,offset:(n-b)/2+(m+((a.columnIndex||0)+(h?1:0))*n-l/2)*(h?-1:1),paddedWidth:n,columnCount:k};return a.columnMetrics};h.prototype.crispCol=function(a,b,c,e){var d=this.chart,h=this.borderWidth,f=-(h%2?.5:0);h=h%2?.5:1;d.inverted&&d.renderer.isVML&&(h+=
1);this.options.crisp&&(c=Math.round(a+c)+f,a=Math.round(a)+f,c-=a);e=Math.round(b+e)+h;f=.5>=Math.abs(b)&&.5<e;b=Math.round(b)+h;e-=b;f&&e&&(--b,e+=1);return{x:a,y:b,width:c,height:e}};h.prototype.adjustForMissingColumns=function(a,b,c,e){var d=this,h=this.options.stacking;if(!c.isNull&&1<e.columnCount){var f=0,g=0;O(this.yAxis.stacking&&this.yAxis.stacking.stacks,function(a){if("number"===typeof c.x&&(a=a[c.x.toString()])){var b=a.points[d.index],e=a.total;h?(b&&(f=g),a.hasValidPoints&&g++):k(b)&&
(f=b[1],g=e||0)}});a=(c.plotX||0)+((g-1)*e.paddedWidth+b)/2-b-f*e.paddedWidth}return a};h.prototype.translate=function(){var a=this,b=a.chart,c=a.options,h=a.dense=2>a.closestPointRange*a.xAxis.transA;h=a.borderWidth=B(c.borderWidth,h?0:1);var g=a.xAxis,k=a.yAxis,l=c.threshold,m=a.translatedThreshold=k.getThreshold(l),n=B(c.minPointLength,5),r=a.getColumnMetrics(),t=r.width,q=a.pointXOffset=r.offset,v=a.dataMin,u=a.dataMax,w=a.barW=Math.max(t,1+2*h);b.inverted&&(m-=.5);c.pointPadding&&(w=Math.ceil(w));
x.prototype.translate.apply(a);a.points.forEach(function(d){var h=B(d.yBottom,m),p=999+Math.abs(h),y=d.plotX||0;p=e(d.plotY,-p,k.len+p);var x=Math.min(p,h),F=Math.max(p,h)-x,D=t,G=y+q,z=w;n&&Math.abs(F)<n&&(F=n,y=!k.reversed&&!d.negative||k.reversed&&d.negative,I(l)&&I(u)&&d.y===l&&u<=l&&(k.min||0)<l&&(v!==u||(k.max||0)<=l)&&(y=!y),x=Math.abs(x-m)>n?h-n:m-(y?n:0));f(d.options.pointWidth)&&(D=z=Math.ceil(d.options.pointWidth),G-=Math.round((D-t)/2));c.centerInCategory&&(G=a.adjustForMissingColumns(G,
D,d,r));d.barX=G;d.pointWidth=D;d.tooltipPos=b.inverted?[e(k.len+k.pos-b.plotLeft-p,k.pos-b.plotLeft,k.len+k.pos-b.plotLeft),g.len+g.pos-b.plotTop-G-z/2,F]:[g.left-b.plotLeft+G+z/2,e(p+k.pos-b.plotTop,k.pos-b.plotTop,k.len+k.pos-b.plotTop),F];d.shapeType=a.pointClass.prototype.shapeType||"rect";d.shapeArgs=a.crispCol.apply(a,d.isNull?[G,m,z,0]:[G,x,z,F])})};h.prototype.drawGraph=function(){this.group[this.dense?"addClass":"removeClass"]("highcharts-dense-data")};h.prototype.pointAttribs=function(a,
b){var d=this.options,c=this.pointAttrToOptions||{},e=c.stroke||"borderColor",h=c["stroke-width"]||"borderWidth",f=a&&a.color||this.color,k=a&&a[e]||d[e]||f;c=a&&a.options.dashStyle||d.dashStyle;var l=a&&a[h]||d[h]||this[h]||0,m=B(a&&a.opacity,d.opacity,1);if(a&&this.zones.length){var n=a.getZone();f=a.options.color||n&&(n.color||a.nonZonedColor)||this.color;n&&(k=n.borderColor||k,c=n.dashStyle||c,l=n.borderWidth||l)}b&&a&&(a=D(d.states[b],a.options.states&&a.options.states[b]||{}),b=a.brightness,
f=a.color||"undefined"!==typeof b&&g(f).brighten(a.brightness).get()||f,k=a[e]||k,l=a[h]||l,c=a.dashStyle||c,m=B(a.opacity,m));e={fill:f,stroke:k,"stroke-width":l,opacity:m};c&&(e.dashstyle=c);return e};h.prototype.drawPoints=function(){var a=this,b=this.chart,c=a.options,e=b.renderer,h=c.animationLimit||250,f;a.points.forEach(function(d){var g=d.graphic,k=!!g,l=g&&b.pointCount<h?"animate":"attr";if(I(d.plotY)&&null!==d.y){f=d.shapeArgs;g&&d.hasNewShapeType()&&(g=g.destroy());a.enabledDataSorting&&
(d.startXPos=a.xAxis.reversed?-(f?f.width||0:0):a.xAxis.width);g||(d.graphic=g=e[d.shapeType](f).add(d.group||a.group))&&a.enabledDataSorting&&b.hasRendered&&b.pointCount<h&&(g.attr({x:d.startXPos}),k=!0,l="animate");if(g&&k)g[l](D(f));if(c.borderRadius)g[l]({r:c.borderRadius});b.styledMode||g[l](a.pointAttribs(d,d.selected&&"select")).shadow(!1!==d.allowShadow&&c.shadow,null,c.stacking&&!c.borderRadius);g&&(g.addClass(d.getClassName(),!0),g.attr({visibility:d.visible?"inherit":"hidden"}))}else g&&
(d.graphic=g.destroy())})};h.prototype.drawTracker=function(){var a=this,b=a.chart,e=b.pointer,h=function(a){var b=e.getPointFromEvent(a);"undefined"!==typeof b&&(e.isDirectTouch=!0,b.onMouseOver(a))},f;a.points.forEach(function(a){f=k(a.dataLabels)?a.dataLabels:a.dataLabel?[a.dataLabel]:[];a.graphic&&(a.graphic.element.point=a);f.forEach(function(b){b.div?b.div.point=a:b.element.point=a})});a._hasTracking||(a.trackerGroups.forEach(function(d){if(a[d]){a[d].addClass("highcharts-tracker").on("mouseover",
h).on("mouseout",function(a){e.onTrackerMouseOut(a)});if(c)a[d].on("touchstart",h);!b.styledMode&&a.options.cursor&&a[d].css(l).css({cursor:a.options.cursor})}}),a._hasTracking=!0);q(this,"afterDrawTracker")};h.prototype.remove=function(){var a=this,b=a.chart;b.hasRendered&&b.series.forEach(function(b){b.type===a.type&&(b.isDirty=!0)});x.prototype.remove.apply(a,arguments)};h.defaultOptions=D(x.defaultOptions,{borderRadius:0,centerInCategory:!1,groupPadding:.2,marker:null,pointPadding:.1,minPointLength:0,
cropThreshold:50,pointRange:null,states:{hover:{halo:!1,brightness:.1},select:{color:z.neutralColor20,borderColor:z.neutralColor100}},dataLabels:{align:void 0,verticalAlign:void 0,y:void 0},startFromThreshold:!0,stickyTracking:!1,tooltip:{distance:6},threshold:0,borderColor:z.backgroundColor});return h}(x);r(u.prototype,{cropShoulder:0,directTouch:!0,drawLegendSymbol:E.drawRectangle,getSymbol:a,negStacks:!0,trackerGroups:["group","dataLabelsGroup"]});J.registerSeriesType("column",u);"";"";return u});
M(a,"Core/Series/DataLabel.js",[a["Core/Animation/AnimationUtilities.js"],a["Core/FormatUtilities.js"],a["Core/Color/Palette.js"],a["Core/Utilities.js"]],function(a,w,C,E){var r=a.getDeferredAnimation,x=w.format,J=E.defined,u=E.extend,n=E.fireEvent,m=E.isArray,g=E.merge,c=E.objectEach,e=E.pick,l=E.splat,f;(function(a){function f(a,c,b,f,g){var d=this,h=this.chart,k=this.isCartesian&&h.inverted,l=this.enabledDataSorting,m=e(a.dlBox&&a.dlBox.centerX,a.plotX,-9999),n=e(a.plotY,-9999),p=c.getBBox(),r=
b.rotation,t=b.align,q=h.isInsidePlot(m,Math.round(n),{inverted:k,paneCoordinates:!0,series:d}),v=function(b){l&&d.xAxis&&!B&&d.setDataLabelStartPos(a,c,g,q,b)},B="justify"===e(b.overflow,l?"none":"justify"),x=this.visible&&!1!==a.visible&&(a.series.forceDL||l&&!B||q||e(b.inside,!!this.options.stacking)&&f&&h.isInsidePlot(m,k?f.x+1:f.y+f.height-1,{inverted:k,paneCoordinates:!0,series:d}));if(x){var w=h.renderer.fontMetrics(h.styledMode?void 0:b.style.fontSize,c).b;f=u({x:k?this.yAxis.len-n:m,y:Math.round(k?
this.xAxis.len-m:n),width:0,height:0},f);u(b,{width:p.width,height:p.height});r?(B=!1,m=h.renderer.rotCorr(w,r),m={x:f.x+(b.x||0)+f.width/2+m.x,y:f.y+(b.y||0)+{top:0,middle:.5,bottom:1}[b.verticalAlign]*f.height},v(m),c[g?"attr":"animate"](m).attr({align:t}),v=(r+720)%360,v=180<v&&360>v,"left"===t?m.y-=v?p.height:0:"center"===t?(m.x-=p.width/2,m.y-=p.height/2):"right"===t&&(m.x-=p.width,m.y-=v?0:p.height),c.placed=!0,c.alignAttr=m):(v(f),c.align(b,void 0,f),m=c.alignAttr);B&&0<=f.height?this.justifyDataLabel(c,
b,m,p,f,g):e(b.crop,!0)&&(x=h.isInsidePlot(m.x,m.y,{paneCoordinates:!0,series:d})&&h.isInsidePlot(m.x+p.width,m.y+p.height,{paneCoordinates:!0,series:d}));if(b.shape&&!r)c[g?"attr":"animate"]({anchorX:k?h.plotWidth-a.plotY:a.plotX,anchorY:k?h.plotHeight-a.plotX:a.plotY})}g&&l&&(c.placed=!1);x||l&&!B||(c.hide(!0),c.placed=!1)}function k(a,c){var b=c.filter;return b?(c=b.operator,a=a[b.property],b=b.value,">"===c&&a>b||"<"===c&&a<b||">="===c&&a>=b||"<="===c&&a<=b||"=="===c&&a==b||"==="===c&&a===b?!0:
!1):!0}function v(){var a=this,d=a.chart,b=a.options,f=a.points,g=a.hasRendered||0,t=d.renderer,q=b.dataLabels,v,u=q.animation;u=q.defer?r(d,u,a):{defer:0,duration:0};q=B(B(d.options.plotOptions&&d.options.plotOptions.series&&d.options.plotOptions.series.dataLabels,d.options.plotOptions&&d.options.plotOptions[a.type]&&d.options.plotOptions[a.type].dataLabels),q);n(this,"drawDataLabels");if(m(q)||q.enabled||a._hasPointLabels){var w=a.plotGroup("dataLabelsGroup","data-labels",g?"inherit":"hidden",q.zIndex||
6);w.attr({opacity:+g});!g&&(g=a.dataLabelsGroup)&&(a.visible&&w.show(!0),g[b.animation?"animate":"attr"]({opacity:1},u));f.forEach(function(f){v=l(B(q,f.dlOptions||f.options&&f.options.dataLabels));v.forEach(function(h,g){var l=h.enabled&&(!f.isNull||f.dataLabelOnNull)&&k(f,h),m=f.connectors?f.connectors[g]:f.connector,n=f.dataLabels?f.dataLabels[g]:f.dataLabel,p=e(h.distance,f.labelDistance),r=!n;if(l){var q=f.getLabelConfig();var v=e(h[f.formatPrefix+"Format"],h.format);q=J(v)?x(v,q,d):(h[f.formatPrefix+
"Formatter"]||h.formatter).call(q,h);v=h.style;var u=h.rotation;d.styledMode||(v.color=e(h.color,v.color,a.color,C.neutralColor100),"contrast"===v.color?(f.contrastColor=t.getContrast(f.color||a.color),v.color=!J(p)&&h.inside||0>p||b.stacking?f.contrastColor:C.neutralColor100):delete f.contrastColor,b.cursor&&(v.cursor=b.cursor));var B={r:h.borderRadius||0,rotation:u,padding:h.padding,zIndex:1};d.styledMode||(B.fill=h.backgroundColor,B.stroke=h.borderColor,B["stroke-width"]=h.borderWidth);c(B,function(a,
b){"undefined"===typeof a&&delete B[b]})}!n||l&&J(q)?l&&J(q)&&(n?B.text=q:(f.dataLabels=f.dataLabels||[],n=f.dataLabels[g]=u?t.text(q,0,-9999,h.useHTML).addClass("highcharts-data-label"):t.label(q,0,-9999,h.shape,null,null,h.useHTML,null,"data-label"),g||(f.dataLabel=n),n.addClass(" highcharts-data-label-color-"+f.colorIndex+" "+(h.className||"")+(h.useHTML?" highcharts-tracker":""))),n.options=h,n.attr(B),d.styledMode||n.css(v).shadow(h.shadow),n.added||n.add(w),h.textPath&&!h.useHTML&&(n.setTextPath(f.getDataLabelPath&&
f.getDataLabelPath(n)||f.graphic,h.textPath),f.dataLabelPath&&!h.textPath.enabled&&(f.dataLabelPath=f.dataLabelPath.destroy())),a.alignDataLabel(f,n,h,null,r)):(f.dataLabel=f.dataLabel&&f.dataLabel.destroy(),f.dataLabels&&(1===f.dataLabels.length?delete f.dataLabels:delete f.dataLabels[g]),g||delete f.dataLabel,m&&(f.connector=f.connector.destroy(),f.connectors&&(1===f.connectors.length?delete f.connectors:delete f.connectors[g])))})})}n(this,"afterDrawDataLabels")}function w(a,c,b,e,f,g){var d=this.chart,
h=c.align,k=c.verticalAlign,l=a.box?0:a.padding||0,m=c.x;m=void 0===m?0:m;var n=c.y;n=void 0===n?0:n;var p=(b.x||0)+l;if(0>p){"right"===h&&0<=m?(c.align="left",c.inside=!0):m-=p;var r=!0}p=(b.x||0)+e.width-l;p>d.plotWidth&&("left"===h&&0>=m?(c.align="right",c.inside=!0):m+=d.plotWidth-p,r=!0);p=b.y+l;0>p&&("bottom"===k&&0<=n?(c.verticalAlign="top",c.inside=!0):n-=p,r=!0);p=(b.y||0)+e.height-l;p>d.plotHeight&&("top"===k&&0>=n?(c.verticalAlign="bottom",c.inside=!0):n+=d.plotHeight-p,r=!0);r&&(c.x=m,
c.y=n,a.placed=!g,a.align(c,void 0,f));return r}function B(a,c){var b=[],d;if(m(a)&&!m(c))b=a.map(function(a){return g(a,c)});else if(m(c)&&!m(a))b=c.map(function(b){return g(a,b)});else if(m(a)||m(c))for(d=Math.max(a.length,c.length);d--;)b[d]=g(a[d],c[d]);else b=g(a,c);return b}function z(a,c,b,e,f){var d=this.chart,h=d.inverted,g=this.xAxis,k=g.reversed,l=h?c.height/2:c.width/2;a=(a=a.pointWidth)?a/2:0;c.startXPos=h?f.x:k?-l-a:g.width-l+a;c.startYPos=h?k?this.yAxis.height-l+a:-l-a:f.y;e?"hidden"===
c.visibility&&(c.show(),c.attr({opacity:0}).animate({opacity:1})):c.attr({opacity:1}).animate({opacity:0},void 0,c.hide);d.hasRendered&&(b&&c.attr({x:c.startXPos,y:c.startYPos}),c.placed=!0)}var t=[];a.compose=function(a){if(-1===t.indexOf(a)){var c=a.prototype;t.push(a);c.alignDataLabel=f;c.drawDataLabels=v;c.justifyDataLabel=w;c.setDataLabelStartPos=z}}})(f||(f={}));"";return f});M(a,"Series/Column/ColumnDataLabel.js",[a["Core/Series/DataLabel.js"],a["Core/Series/SeriesRegistry.js"],a["Core/Utilities.js"]],
function(a,w,C){var r=w.series,z=C.merge,x=C.pick,J;(function(u){function n(a,c,e,l,f){var g=this.chart.inverted,m=a.series,k=a.dlBox||a.shapeArgs,n=x(a.below,a.plotY>x(this.translatedThreshold,m.yAxis.len)),u=x(e.inside,!!this.options.stacking);k&&(l=z(k),0>l.y&&(l.height+=l.y,l.y=0),k=l.y+l.height-m.yAxis.len,0<k&&k<l.height&&(l.height-=k),g&&(l={x:m.yAxis.len-l.y-l.height,y:m.xAxis.len-l.x-l.width,width:l.height,height:l.width}),u||(g?(l.x+=n?0:l.width,l.width=0):(l.y+=n?l.height:0,l.height=0)));
e.align=x(e.align,!g||u?"center":n?"right":"left");e.verticalAlign=x(e.verticalAlign,g||u?"middle":n?"top":"bottom");r.prototype.alignDataLabel.call(this,a,c,e,l,f);e.inside&&a.contrastColor&&c.css({color:a.contrastColor})}var m=[];u.compose=function(g){a.compose(r);-1===m.indexOf(g)&&(m.push(g),g.prototype.alignDataLabel=n)}})(J||(J={}));return J});M(a,"Series/Bar/BarSeries.js",[a["Series/Column/ColumnSeries.js"],a["Core/Series/SeriesRegistry.js"],a["Core/Utilities.js"]],function(a,w,C){var r=this&&
this.__extends||function(){var a=function(r,n){a=Object.setPrototypeOf||{__proto__:[]}instanceof Array&&function(a,g){a.__proto__=g}||function(a,g){for(var c in g)g.hasOwnProperty(c)&&(a[c]=g[c])};return a(r,n)};return function(r,n){function m(){this.constructor=r}a(r,n);r.prototype=null===n?Object.create(n):(m.prototype=n.prototype,new m)}}(),z=C.extend,x=C.merge;C=function(w){function u(){var a=null!==w&&w.apply(this,arguments)||this;a.data=void 0;a.options=void 0;a.points=void 0;return a}r(u,w);
u.defaultOptions=x(a.defaultOptions,{});return u}(a);z(C.prototype,{inverted:!0});w.registerSeriesType("bar",C);"";return C});M(a,"Series/Scatter/ScatterSeries.js",[a["Series/Column/ColumnSeries.js"],a["Series/Line/LineSeries.js"],a["Core/Series/SeriesRegistry.js"],a["Core/Utilities.js"]],function(a,w,C,E){var r=this&&this.__extends||function(){var a=function(m,g){a=Object.setPrototypeOf||{__proto__:[]}instanceof Array&&function(a,e){a.__proto__=e}||function(a,e){for(var c in e)e.hasOwnProperty(c)&&
(a[c]=e[c])};return a(m,g)};return function(m,g){function c(){this.constructor=m}a(m,g);m.prototype=null===g?Object.create(g):(c.prototype=g.prototype,new c)}}(),x=E.addEvent,J=E.extend,u=E.merge;E=function(a){function m(){var g=null!==a&&a.apply(this,arguments)||this;g.data=void 0;g.options=void 0;g.points=void 0;return g}r(m,a);m.prototype.applyJitter=function(){var a=this,c=this.options.jitter,e=this.points.length;c&&this.points.forEach(function(g,f){["x","y"].forEach(function(l,m){var k="plot"+
l.toUpperCase();if(c[l]&&!g.isNull){var n=a[l+"Axis"];var r=c[l]*n.transA;if(n&&!n.isLog){var q=Math.max(0,g[k]-r);n=Math.min(n.len,g[k]+r);m=1E4*Math.sin(f+m*e);g[k]=q+(n-q)*(m-Math.floor(m));"x"===l&&(g.clientX=g.plotX)}}})})};m.prototype.drawGraph=function(){this.options.lineWidth?a.prototype.drawGraph.call(this):this.graph&&(this.graph=this.graph.destroy())};m.defaultOptions=u(w.defaultOptions,{lineWidth:0,findNearestPointBy:"xy",jitter:{x:0,y:0},marker:{enabled:!0},tooltip:{headerFormat:'<span style="color:{point.color}">\u25cf</span> <span style="font-size: 10px"> {series.name}</span><br/>',
pointFormat:"x: <b>{point.x}</b><br/>y: <b>{point.y}</b><br/>"}});return m}(w);J(E.prototype,{drawTracker:a.prototype.drawTracker,sorted:!1,requireSorting:!1,noSharedTooltip:!0,trackerGroups:["group","markerGroup","dataLabelsGroup"],takeOrdinalPosition:!1});x(E,"afterTranslate",function(){this.applyJitter()});C.registerSeriesType("scatter",E);"";return E});M(a,"Mixins/CenteredSeries.js",[a["Core/Globals.js"],a["Core/Series/Series.js"],a["Core/Utilities.js"]],function(a,w,C){var r=C.isNumber,z=C.pick,
x=C.relativeLength,J=a.deg2rad;return a.CenteredSeriesMixin={getCenter:function(){var a=this.options,n=this.chart,m=2*(a.slicedOffset||0),g=n.plotWidth-2*m,c=n.plotHeight-2*m,e=a.center,l=Math.min(g,c),f=a.size,r=a.innerSize||0;"string"===typeof f&&(f=parseFloat(f));"string"===typeof r&&(r=parseFloat(r));a=[z(e[0],"50%"),z(e[1],"50%"),z(f&&0>f?void 0:a.size,"100%"),z(r&&0>r?void 0:a.innerSize||0,"0%")];!n.angular||this instanceof w||(a[3]=0);for(e=0;4>e;++e)f=a[e],n=2>e||2===e&&/%$/.test(f),a[e]=
x(f,[g,c,l,a[2]][e])+(n?m:0);a[3]>a[2]&&(a[3]=a[2]);return a},getStartAndEndRadians:function(a,n){a=r(a)?a:0;n=r(n)&&n>a&&360>n-a?n:a+360;return{start:J*(a+-90),end:J*(n+-90)}}}});M(a,"Series/Pie/PiePoint.js",[a["Core/Animation/AnimationUtilities.js"],a["Core/Series/Point.js"],a["Core/Utilities.js"]],function(a,w,C){var r=this&&this.__extends||function(){var a=function(c,e){a=Object.setPrototypeOf||{__proto__:[]}instanceof Array&&function(a,c){a.__proto__=c}||function(a,c){for(var e in c)c.hasOwnProperty(e)&&
(a[e]=c[e])};return a(c,e)};return function(c,e){function g(){this.constructor=c}a(c,e);c.prototype=null===e?Object.create(e):(g.prototype=e.prototype,new g)}}(),z=a.setAnimation,x=C.addEvent,J=C.defined;a=C.extend;var u=C.isNumber,n=C.pick,m=C.relativeLength;w=function(a){function c(){var c=null!==a&&a.apply(this,arguments)||this;c.labelDistance=void 0;c.options=void 0;c.series=void 0;return c}r(c,a);c.prototype.getConnectorPath=function(){var a=this.labelPosition,c=this.series.options.dataLabels,
f=this.connectorShapes,g=c.connectorShape;f[g]&&(g=f[g]);return g.call(this,{x:a.final.x,y:a.final.y,alignment:a.alignment},a.connectorPosition,c)};c.prototype.getTranslate=function(){return this.sliced?this.slicedTranslation:{translateX:0,translateY:0}};c.prototype.haloPath=function(a){var c=this.shapeArgs;return this.sliced||!this.visible?[]:this.series.chart.renderer.symbols.arc(c.x,c.y,c.r+a,c.r+a,{innerR:c.r-1,start:c.start,end:c.end})};c.prototype.init=function(){var c=this;a.prototype.init.apply(this,
arguments);this.name=n(this.name,"Slice");var g=function(a){c.slice("select"===a.type)};x(this,"select",g);x(this,"unselect",g);return this};c.prototype.isValid=function(){return u(this.y)&&0<=this.y};c.prototype.setVisible=function(a,c){var e=this,g=this.series,l=g.chart,k=g.options.ignoreHiddenPoint;c=n(c,k);a!==this.visible&&(this.visible=this.options.visible=a="undefined"===typeof a?!this.visible:a,g.options.data[g.data.indexOf(this)]=this.options,["graphic","dataLabel","connector","shadowGroup"].forEach(function(c){if(e[c])e[c][a?
"show":"hide"](a)}),this.legendItem&&l.legend.colorizeItem(this,a),a||"hover"!==this.state||this.setState(""),k&&(g.isDirty=!0),c&&l.redraw())};c.prototype.slice=function(a,c,f){var e=this.series;z(f,e.chart);n(c,!0);this.sliced=this.options.sliced=J(a)?a:!this.sliced;e.options.data[e.data.indexOf(this)]=this.options;this.graphic&&this.graphic.animate(this.getTranslate());this.shadowGroup&&this.shadowGroup.animate(this.getTranslate())};return c}(w);a(w.prototype,{connectorShapes:{fixedOffset:function(a,
c,e){var g=c.breakAt;c=c.touchingSliceAt;return[["M",a.x,a.y],e.softConnector?["C",a.x+("left"===a.alignment?-5:5),a.y,2*g.x-c.x,2*g.y-c.y,g.x,g.y]:["L",g.x,g.y],["L",c.x,c.y]]},straight:function(a,c){c=c.touchingSliceAt;return[["M",a.x,a.y],["L",c.x,c.y]]},crookedLine:function(a,c,e){c=c.touchingSliceAt;var g=this.series,f=g.center[0],n=g.chart.plotWidth,r=g.chart.plotLeft;g=a.alignment;var k=this.shapeArgs.r;e=m(e.crookDistance,1);n="left"===g?f+k+(n+r-f-k)*(1-e):r+(f-k)*e;e=["L",n,a.y];f=!0;if("left"===
g?n>a.x||n<c.x:n<a.x||n>c.x)f=!1;a=[["M",a.x,a.y]];f&&a.push(e);a.push(["L",c.x,c.y]);return a}}});return w});M(a,"Series/Pie/PieSeries.js",[a["Mixins/CenteredSeries.js"],a["Series/Column/ColumnSeries.js"],a["Core/Globals.js"],a["Core/Legend/LegendSymbol.js"],a["Core/Color/Palette.js"],a["Series/Pie/PiePoint.js"],a["Core/Series/Series.js"],a["Core/Series/SeriesRegistry.js"],a["Core/Renderer/SVG/Symbols.js"],a["Core/Utilities.js"]],function(a,w,C,E,z,x,J,u,n,m){var g=this&&this.__extends||function(){var a=
function(c,e){a=Object.setPrototypeOf||{__proto__:[]}instanceof Array&&function(a,c){a.__proto__=c}||function(a,c){for(var e in c)c.hasOwnProperty(e)&&(a[e]=c[e])};return a(c,e)};return function(c,e){function f(){this.constructor=c}a(c,e);c.prototype=null===e?Object.create(e):(f.prototype=e.prototype,new f)}}(),c=a.getStartAndEndRadians;C=C.noop;var e=m.clamp,l=m.extend,f=m.fireEvent,r=m.merge,q=m.pick,k=m.relativeLength;m=function(a){function l(){var c=null!==a&&a.apply(this,arguments)||this;c.center=
void 0;c.data=void 0;c.maxLabelDistance=void 0;c.options=void 0;c.points=void 0;return c}g(l,a);l.prototype.animate=function(a){var c=this,e=c.points,f=c.startAngleRad;a||e.forEach(function(a){var b=a.graphic,d=a.shapeArgs;b&&d&&(b.attr({r:q(a.startR,c.center&&c.center[3]/2),start:f,end:f}),b.animate({r:d.r,start:d.start,end:d.end},c.options.animation))})};l.prototype.drawEmpty=function(){var a=this.startAngleRad,c=this.endAngleRad,e=this.options;if(0===this.total&&this.center){var f=this.center[0];
var d=this.center[1];this.graph||(this.graph=this.chart.renderer.arc(f,d,this.center[1]/2,0,a,c).addClass("highcharts-empty-series").add(this.group));this.graph.attr({d:n.arc(f,d,this.center[2]/2,0,{start:a,end:c,innerR:this.center[3]/2})});this.chart.styledMode||this.graph.attr({"stroke-width":e.borderWidth,fill:e.fillColor||"none",stroke:e.color||z.neutralColor20})}else this.graph&&(this.graph=this.graph.destroy())};l.prototype.drawPoints=function(){var a=this.chart.renderer;this.points.forEach(function(c){c.graphic&&
c.hasNewShapeType()&&(c.graphic=c.graphic.destroy());c.graphic||(c.graphic=a[c.shapeType](c.shapeArgs).add(c.series.group),c.delayedRendering=!0)})};l.prototype.generatePoints=function(){a.prototype.generatePoints.call(this);this.updateTotals()};l.prototype.getX=function(a,c,f){var h=this.center,d=this.radii?this.radii[f.index]||0:h[2]/2;a=Math.asin(e((a-h[1])/(d+f.labelDistance),-1,1));return h[0]+(c?-1:1)*Math.cos(a)*(d+f.labelDistance)+(0<f.labelDistance?(c?-1:1)*this.options.dataLabels.padding:
0)};l.prototype.hasData=function(){return!!this.processedXData.length};l.prototype.redrawPoints=function(){var a=this,c=a.chart,e=c.renderer,f=a.options.shadow,d,b,g,k;this.drawEmpty();!f||a.shadowGroup||c.styledMode||(a.shadowGroup=e.g("shadow").attr({zIndex:-1}).add(a.group));a.points.forEach(function(h){var l={};b=h.graphic;if(!h.isNull&&b){var m=void 0;k=h.shapeArgs;d=h.getTranslate();c.styledMode||(m=h.shadowGroup,f&&!m&&(m=h.shadowGroup=e.g("shadow").add(a.shadowGroup)),m&&m.attr(d),g=a.pointAttribs(h,
h.selected&&"select"));h.delayedRendering?(b.setRadialReference(a.center).attr(k).attr(d),c.styledMode||b.attr(g).attr({"stroke-linejoin":"round"}).shadow(f,m),h.delayedRendering=!1):(b.setRadialReference(a.center),c.styledMode||r(!0,l,g),r(!0,l,k,d),b.animate(l));b.attr({visibility:h.visible?"inherit":"hidden"});b.addClass(h.getClassName(),!0)}else b&&(h.graphic=b.destroy())})};l.prototype.sortByAngle=function(a,c){a.sort(function(a,e){return"undefined"!==typeof a.angle&&(e.angle-a.angle)*c})};l.prototype.translate=
function(a){this.generatePoints();var e=this.options,g=e.slicedOffset,h=g+(e.borderWidth||0),d=c(e.startAngle,e.endAngle),b=this.startAngleRad=d.start;d=(this.endAngleRad=d.end)-b;var l=this.points,m=e.dataLabels.distance;e=e.ignoreHiddenPoint;var n=l.length,r,v=0;a||(this.center=a=this.getCenter());for(r=0;r<n;r++){var u=l[r];var x=b+v*d;!u.isValid()||e&&!u.visible||(v+=u.percentage/100);var w=b+v*d;var B={x:a[0],y:a[1],r:a[2]/2,innerR:a[3]/2,start:Math.round(1E3*x)/1E3,end:Math.round(1E3*w)/1E3};
u.shapeType="arc";u.shapeArgs=B;u.labelDistance=q(u.options.dataLabels&&u.options.dataLabels.distance,m);u.labelDistance=k(u.labelDistance,B.r);this.maxLabelDistance=Math.max(this.maxLabelDistance||0,u.labelDistance);w=(w+x)/2;w>1.5*Math.PI?w-=2*Math.PI:w<-Math.PI/2&&(w+=2*Math.PI);u.slicedTranslation={translateX:Math.round(Math.cos(w)*g),translateY:Math.round(Math.sin(w)*g)};B=Math.cos(w)*a[2]/2;var z=Math.sin(w)*a[2]/2;u.tooltipPos=[a[0]+.7*B,a[1]+.7*z];u.half=w<-Math.PI/2||w>Math.PI/2?1:0;u.angle=
w;x=Math.min(h,u.labelDistance/5);u.labelPosition={natural:{x:a[0]+B+Math.cos(w)*u.labelDistance,y:a[1]+z+Math.sin(w)*u.labelDistance},"final":{},alignment:0>u.labelDistance?"center":u.half?"right":"left",connectorPosition:{breakAt:{x:a[0]+B+Math.cos(w)*x,y:a[1]+z+Math.sin(w)*x},touchingSliceAt:{x:a[0]+B,y:a[1]+z}}}}f(this,"afterTranslate")};l.prototype.updateTotals=function(){var a=this.points,c=a.length,e=this.options.ignoreHiddenPoint,f,d=0;for(f=0;f<c;f++){var b=a[f];!b.isValid()||e&&!b.visible||
(d+=b.y)}this.total=d;for(f=0;f<c;f++)b=a[f],b.percentage=0<d&&(b.visible||!e)?b.y/d*100:0,b.total=d};l.defaultOptions=r(J.defaultOptions,{center:[null,null],clip:!1,colorByPoint:!0,dataLabels:{allowOverlap:!0,connectorPadding:5,connectorShape:"fixedOffset",crookDistance:"70%",distance:30,enabled:!0,formatter:function(){return this.point.isNull?void 0:this.point.name},softConnector:!0,x:0},fillColor:void 0,ignoreHiddenPoint:!0,inactiveOtherPoints:!0,legendType:"point",marker:null,size:null,showInLegend:!1,
slicedOffset:10,stickyTracking:!1,tooltip:{followPointer:!0},borderColor:z.backgroundColor,borderWidth:1,lineWidth:void 0,states:{hover:{brightness:.1}}});return l}(J);l(m.prototype,{axisTypes:[],directTouch:!0,drawGraph:void 0,drawLegendSymbol:E.drawRectangle,drawTracker:w.prototype.drawTracker,getCenter:a.getCenter,getSymbol:C,isCartesian:!1,noSharedTooltip:!0,pointAttribs:w.prototype.pointAttribs,pointClass:x,requireSorting:!1,searchPoint:C,trackerGroups:["group","dataLabelsGroup"]});u.registerSeriesType("pie",
m);"";return m});M(a,"Series/Pie/PieDataLabel.js",[a["Core/Series/DataLabel.js"],a["Core/Globals.js"],a["Core/Color/Palette.js"],a["Core/Renderer/RendererUtilities.js"],a["Core/Series/SeriesRegistry.js"],a["Core/Utilities.js"]],function(a,w,C,E,z,x){var r=w.noop,u=E.distribute,n=z.series,m=x.arrayMax,g=x.clamp,c=x.defined,e=x.merge,l=x.pick,f=x.relativeLength,v;(function(q){function k(){var a=this,f=a.data,d=a.chart,b=a.options.dataLabels||{},g=b.connectorPadding,k=d.plotWidth,r=d.plotHeight,q=d.plotLeft,
v=Math.round(d.chartWidth/3),w=a.center,x=w[2]/2,B=w[1],z=[[],[]],D=[0,0,0,0],E=a.dataLabelPositioners,I,J,M,O,Z,A,U,N,W,X,Y,T;a.visible&&(b.enabled||a._hasPointLabels)&&(f.forEach(function(a){a.dataLabel&&a.visible&&a.dataLabel.shortened&&(a.dataLabel.attr({width:"auto"}).css({width:"auto",textOverflow:"clip"}),a.dataLabel.shortened=!1)}),n.prototype.drawDataLabels.apply(a),f.forEach(function(a){a.dataLabel&&(a.visible?(z[a.half].push(a),a.dataLabel._pos=null,!c(b.style.width)&&!c(a.options.dataLabels&&
a.options.dataLabels.style&&a.options.dataLabels.style.width)&&a.dataLabel.getBBox().width>v&&(a.dataLabel.css({width:Math.round(.7*v)+"px"}),a.dataLabel.shortened=!0)):(a.dataLabel=a.dataLabel.destroy(),a.dataLabels&&1===a.dataLabels.length&&delete a.dataLabels))}),z.forEach(function(e,f){var h=e.length,m=[],n;if(h){a.sortByAngle(e,f-.5);if(0<a.maxLabelDistance){var p=Math.max(0,B-x-a.maxLabelDistance);var t=Math.min(B+x+a.maxLabelDistance,d.plotHeight);e.forEach(function(a){0<a.labelDistance&&a.dataLabel&&
(a.top=Math.max(0,B-x-a.labelDistance),a.bottom=Math.min(B+x+a.labelDistance,d.plotHeight),n=a.dataLabel.getBBox().height||21,a.distributeBox={target:a.labelPosition.natural.y-a.top+n/2,size:n,rank:a.y},m.push(a.distributeBox))});p=t+n-p;u(m,p,p/5)}for(Y=0;Y<h;Y++){I=e[Y];A=I.labelPosition;O=I.dataLabel;X=!1===I.visible?"hidden":"inherit";W=p=A.natural.y;m&&c(I.distributeBox)&&("undefined"===typeof I.distributeBox.pos?X="hidden":(U=I.distributeBox.size,W=E.radialDistributionY(I)));delete I.positionIndex;
if(b.justify)N=E.justify(I,x,w);else switch(b.alignTo){case "connectors":N=E.alignToConnectors(e,f,k,q);break;case "plotEdges":N=E.alignToPlotEdges(O,f,k,q);break;default:N=E.radialDistributionX(a,I,W,p)}O._attr={visibility:X,align:A.alignment};T=I.options.dataLabels||{};O._pos={x:N+l(T.x,b.x)+({left:g,right:-g}[A.alignment]||0),y:W+l(T.y,b.y)-10};A.final.x=N;A.final.y=W;l(b.crop,!0)&&(Z=O.getBBox().width,p=null,N-Z<g&&1===f?(p=Math.round(Z-N+g),D[3]=Math.max(p,D[3])):N+Z>k-g&&0===f&&(p=Math.round(N+
Z-k+g),D[1]=Math.max(p,D[1])),0>W-U/2?D[0]=Math.max(Math.round(-W+U/2),D[0]):W+U/2>r&&(D[2]=Math.max(Math.round(W+U/2-r),D[2])),O.sideOverflow=p)}}}),0===m(D)||this.verifyDataLabelOverflow(D))&&(this.placeDataLabels(),this.points.forEach(function(c){T=e(b,c.options.dataLabels);if(J=l(T.connectorWidth,1)){var f;M=c.connector;if((O=c.dataLabel)&&O._pos&&c.visible&&0<c.labelDistance){X=O._attr.visibility;if(f=!M)c.connector=M=d.renderer.path().addClass("highcharts-data-label-connector  highcharts-color-"+
c.colorIndex+(c.className?" "+c.className:"")).add(a.dataLabelsGroup),d.styledMode||M.attr({"stroke-width":J,stroke:T.connectorColor||c.color||C.neutralColor60});M[f?"attr":"animate"]({d:c.getConnectorPath()});M.attr("visibility",X)}else M&&(c.connector=M.destroy())}}))}function v(){this.points.forEach(function(a){var c=a.dataLabel,d;c&&a.visible&&((d=c._pos)?(c.sideOverflow&&(c._attr.width=Math.max(c.getBBox().width-c.sideOverflow,0),c.css({width:c._attr.width+"px",textOverflow:(this.options.dataLabels.style||
{}).textOverflow||"ellipsis"}),c.shortened=!0),c.attr(c._attr),c[c.moved?"animate":"attr"](d),c.moved=!0):c&&c.attr({y:-9999}));delete a.distributeBox},this)}function w(a){var c=this.center,d=this.options,b=d.center,e=d.minSize||80,k=null!==d.size;if(!k){if(null!==b[0])var l=Math.max(c[2]-Math.max(a[1],a[3]),e);else l=Math.max(c[2]-a[1]-a[3],e),c[0]+=(a[3]-a[1])/2;null!==b[1]?l=g(l,e,c[2]-Math.max(a[0],a[2])):(l=g(l,e,c[2]-a[0]-a[2]),c[1]+=(a[0]-a[2])/2);l<c[2]?(c[2]=l,c[3]=Math.min(f(d.innerSize||
0,l),l),this.translate(c),this.drawDataLabels&&this.drawDataLabels()):k=!0}return k}var x=[],z={radialDistributionY:function(a){return a.top+a.distributeBox.pos},radialDistributionX:function(a,c,d,b){return a.getX(d<c.top+2||d>c.bottom-2?b:d,c.half,c)},justify:function(a,c,d){return d[0]+(a.half?-1:1)*(c+a.labelDistance)},alignToPlotEdges:function(a,c,d,b){a=a.getBBox().width;return c?a+b:d-a-b},alignToConnectors:function(a,c,d,b){var e=0,f;a.forEach(function(a){f=a.dataLabel.getBBox().width;f>e&&
(e=f)});return c?e+b:d-e-b}};q.compose=function(c){a.compose(n);-1===x.indexOf(c)&&(x.push(c),c=c.prototype,c.dataLabelPositioners=z,c.alignDataLabel=r,c.drawDataLabels=k,c.placeDataLabels=v,c.verifyDataLabelOverflow=w)}})(v||(v={}));return v});M(a,"Extensions/OverlappingDataLabels.js",[a["Core/Chart/Chart.js"],a["Core/Utilities.js"]],function(a,w){function r(a,g){var c=!1;if(a){var e=a.newOpacity;a.oldOpacity!==e&&(a.alignAttr&&a.placed?(a[e?"removeClass":"addClass"]("highcharts-data-label-hidden"),
c=!0,a.alignAttr.opacity=e,a[a.isOld?"animate":"attr"](a.alignAttr,null,function(){g.styledMode||a.css({pointerEvents:e?"auto":"none"})}),z(g,"afterHideOverlappingLabel")):a.attr({opacity:e}));a.isOld=!0}return c}var E=w.addEvent,z=w.fireEvent,x=w.isArray,J=w.isNumber,u=w.objectEach,n=w.pick;E(a,"render",function(){var a=this,g=[];(this.labelCollectors||[]).forEach(function(a){g=g.concat(a())});(this.yAxis||[]).forEach(function(a){a.stacking&&a.options.stackLabels&&!a.options.stackLabels.allowOverlap&&
u(a.stacking.stacks,function(a){u(a,function(a){a.label&&"hidden"!==a.label.visibility&&g.push(a.label)})})});(this.series||[]).forEach(function(c){var e=c.options.dataLabels;c.visible&&(!1!==e.enabled||c._hasPointLabels)&&(e=function(c){return c.forEach(function(c){c.visible&&(x(c.dataLabels)?c.dataLabels:c.dataLabel?[c.dataLabel]:[]).forEach(function(e){var f=e.options;e.labelrank=n(f.labelrank,c.labelrank,c.shapeArgs&&c.shapeArgs.height);f.allowOverlap?(e.oldOpacity=e.opacity,e.newOpacity=1,r(e,
a)):g.push(e)})})},e(c.nodes||[]),e(c.points))});this.hideOverlappingLabels(g)});a.prototype.hideOverlappingLabels=function(a){var g=this,c=a.length,e=g.renderer,l,f,m,n=!1;var k=function(a){var c,f=a.box?0:a.padding||0,g=c=0,d;if(a&&(!a.alignAttr||a.placed)){var b=a.alignAttr||{x:a.attr("x"),y:a.attr("y")};var k=a.parentGroup;a.width||(c=a.getBBox(),a.width=c.width,a.height=c.height,c=e.fontMetrics(null,a.element).h);var l=a.width-2*f;(d={left:"0",center:"0.5",right:"1"}[a.alignValue])?g=+d*l:J(a.x)&&
Math.round(a.x)!==a.translateX&&(g=a.x-a.translateX);return{x:b.x+(k.translateX||0)+f-(g||0),y:b.y+(k.translateY||0)+f-c,width:a.width-2*f,height:a.height-2*f}}};for(f=0;f<c;f++)if(l=a[f])l.oldOpacity=l.opacity,l.newOpacity=1,l.absoluteBox=k(l);a.sort(function(a,c){return(c.labelrank||0)-(a.labelrank||0)});for(f=0;f<c;f++){var u=(k=a[f])&&k.absoluteBox;for(l=f+1;l<c;++l){var w=(m=a[l])&&m.absoluteBox;!u||!w||k===m||0===k.newOpacity||0===m.newOpacity||w.x>=u.x+u.width||w.x+w.width<=u.x||w.y>=u.y+u.height||
w.y+w.height<=u.y||((k.labelrank<m.labelrank?k:m).newOpacity=0)}}a.forEach(function(a){r(a,g)&&(n=!0)});n&&z(g,"afterHideAllOverlappingLabels")}});M(a,"Core/Responsive.js",[a["Core/Utilities.js"]],function(a){var r=a.extend,C=a.find,E=a.isArray,z=a.isObject,x=a.merge,J=a.objectEach,u=a.pick,n=a.splat,m=a.uniqueKey,g;(function(a){var c=[];a.compose=function(a){-1===c.indexOf(a)&&(c.push(a),r(a.prototype,g.prototype));return a};var g=function(){function a(){}a.prototype.currentOptions=function(a){function c(a,
f,g,k){var h;J(a,function(a,b){if(!k&&-1<e.collectionsWithUpdate.indexOf(b)&&f[b])for(a=n(a),g[b]=[],h=0;h<Math.max(a.length,f[b].length);h++)f[b][h]&&(void 0===a[h]?g[b][h]=f[b][h]:(g[b][h]={},c(a[h],f[b][h],g[b][h],k+1)));else z(a)?(g[b]=E(a)?[]:{},c(a,f[b]||{},g[b],k+1)):g[b]="undefined"===typeof f[b]?null:f[b]})}var e=this,f={};c(a,this.options,f,0);return f};a.prototype.matchResponsiveRule=function(a,c){var e=a.condition;(e.callback||function(){return this.chartWidth<=u(e.maxWidth,Number.MAX_VALUE)&&
this.chartHeight<=u(e.maxHeight,Number.MAX_VALUE)&&this.chartWidth>=u(e.minWidth,0)&&this.chartHeight>=u(e.minHeight,0)}).call(this)&&c.push(a._id)};a.prototype.setResponsive=function(a,c){var e=this,f=this.options.responsive,g=this.currentResponsive,l=[];!c&&f&&f.rules&&f.rules.forEach(function(a){"undefined"===typeof a._id&&(a._id=m());e.matchResponsiveRule(a,l)},this);c=x.apply(void 0,l.map(function(a){return C((f||{}).rules||[],function(c){return c._id===a})}).map(function(a){return a&&a.chartOptions}));
c.isResponsiveOptions=!0;l=l.toString()||void 0;l!==(g&&g.ruleIds)&&(g&&this.update(g.undoOptions,a,!0),l?(g=this.currentOptions(c),g.isResponsiveOptions=!0,this.currentResponsive={ruleIds:l,mergedOptions:c,undoOptions:g},this.update(c,a,!0)):this.currentResponsive=void 0)};return a}()})(g||(g={}));"";"";return g});M(a,"masters/highcharts.src.js",[a["Core/Globals.js"],a["Core/Utilities.js"],a["Core/DefaultOptions.js"],a["Core/Animation/Fx.js"],a["Core/Animation/AnimationUtilities.js"],a["Core/Renderer/HTML/AST.js"],
a["Core/FormatUtilities.js"],a["Core/Renderer/RendererUtilities.js"],a["Core/Renderer/SVG/SVGElement.js"],a["Core/Renderer/SVG/SVGRenderer.js"],a["Core/Renderer/HTML/HTMLElement.js"],a["Core/Renderer/HTML/HTMLRenderer.js"],a["Core/Axis/Axis.js"],a["Core/Axis/DateTimeAxis.js"],a["Core/Axis/LogarithmicAxis.js"],a["Core/Axis/PlotLineOrBand/PlotLineOrBand.js"],a["Core/Axis/Tick.js"],a["Core/Tooltip.js"],a["Core/Series/Point.js"],a["Core/Pointer.js"],a["Core/MSPointer.js"],a["Core/Legend/Legend.js"],a["Core/Chart/Chart.js"],
a["Core/Series/Series.js"],a["Core/Series/SeriesRegistry.js"],a["Series/Column/ColumnSeries.js"],a["Series/Column/ColumnDataLabel.js"],a["Series/Pie/PieSeries.js"],a["Series/Pie/PieDataLabel.js"],a["Core/Series/DataLabel.js"],a["Core/Responsive.js"],a["Core/Color/Color.js"],a["Core/Time.js"]],function(a,w,C,E,z,x,J,u,n,m,g,c,e,l,f,v,q,k,I,D,B,M,t,h,d,b,p,G,y,L,F,P,S){a.animate=z.animate;a.animObject=z.animObject;a.getDeferredAnimation=z.getDeferredAnimation;a.setAnimation=z.setAnimation;a.stop=z.stop;
a.timers=E.timers;a.AST=x;a.Axis=e;a.Chart=t;a.chart=t.chart;a.Fx=E;a.Legend=M;a.PlotLineOrBand=v;a.Point=I;a.Pointer=B.isRequired()?B:D;a.Series=h;a.SVGElement=n;a.SVGRenderer=m;a.Tick=q;a.Time=S;a.Tooltip=k;a.Color=P;a.color=P.parse;c.compose(m);g.compose(n);a.defaultOptions=C.defaultOptions;a.getOptions=C.getOptions;a.time=C.defaultTime;a.setOptions=C.setOptions;a.dateFormat=J.dateFormat;a.format=J.format;a.numberFormat=J.numberFormat;a.addEvent=w.addEvent;a.arrayMax=w.arrayMax;a.arrayMin=w.arrayMin;
a.attr=w.attr;a.clearTimeout=w.clearTimeout;a.correctFloat=w.correctFloat;a.createElement=w.createElement;a.css=w.css;a.defined=w.defined;a.destroyObjectProperties=w.destroyObjectProperties;a.discardElement=w.discardElement;a.distribute=u.distribute;a.erase=w.erase;a.error=w.error;a.extend=w.extend;a.extendClass=w.extendClass;a.find=w.find;a.fireEvent=w.fireEvent;a.getMagnitude=w.getMagnitude;a.getStyle=w.getStyle;a.inArray=w.inArray;a.isArray=w.isArray;a.isClass=w.isClass;a.isDOMElement=w.isDOMElement;
a.isFunction=w.isFunction;a.isNumber=w.isNumber;a.isObject=w.isObject;a.isString=w.isString;a.keys=w.keys;a.merge=w.merge;a.normalizeTickInterval=w.normalizeTickInterval;a.objectEach=w.objectEach;a.offset=w.offset;a.pad=w.pad;a.pick=w.pick;a.pInt=w.pInt;a.relativeLength=w.relativeLength;a.removeEvent=w.removeEvent;a.seriesType=d.seriesType;a.splat=w.splat;a.stableSort=w.stableSort;a.syncTimeout=w.syncTimeout;a.timeUnits=w.timeUnits;a.uniqueKey=w.uniqueKey;a.useSerialIds=w.useSerialIds;a.wrap=w.wrap;
p.compose(b);L.compose(h);l.compose(e);f.compose(e);y.compose(G);v.compose(e);F.compose(t);return a});a["masters/highcharts.src.js"]._modules=a;return a["masters/highcharts.src.js"]});
//# sourceMappingURL=highcharts.js.map
