# Supplementary material for: Exosomal miR-320b regulates cardiomyocyte FOXM1 expression and may serve as an early-stage compensatory mechanism in obstructive sleep apnea
Source: PLoS One. 2025 Sep 26;20(9):e0332862. doi: 10.1371/journal.pone.0332862 (PMC12469182; doi:10.1371/journal.pone.0332862)
Supplement: S4 File — This file contains the bioinformatic prediction results from TargetScan and miRDB, as well as the experimentally validated interaction data from miRTarBase, supporting the regulatory relationship between miR-320b and FOXM1. (ZIP) [file pone.0332862.s004.zip › S4/MIRT755696 [miRNA, hsa-miR-320b __ FOXM1, target gene]_files/jstable.css]

/*!
 * JSTable
 */.dt-container{position:relative;display:block;width:100%;overflow-x:auto;-webkit-overflow-scrolling:touch;-ms-overflow-style:-ms-autohiding-scrollbar;overflow-y:hidden}.dt-container .dt-message{text-align:center}.dt-container .dt-loading{position:absolute;top:50%;left:50%;width:100%;margin-left:-50%;margin-top:-20px;height:40px;text-align:center;background-color:white;display:flex;justify-content:center;align-items:center;background:linear-gradient(to right, rgba(255,255,255,0) 0, rgba(255,255,255,0.9) 25%, rgba(255,255,255,0.9) 75%, rgba(255,255,255,0) 100%)}.dt-top,.dt-bottom{padding:8px 10px;display:flex;justify-content:space-between}.dt-top .dt-selector,.dt-bottom .dt-selector{padding:6px}.dt-top .dt-info,.dt-bottom .dt-info{margin:7px 0}.dt-input{padding:6px 12px}.dt-pagination ul{margin:0;padding-left:0}.dt-pagination ul li{list-style:none;float:left}.dt-pagination a,.dt-pagination span{border:1px solid transparent;float:left;margin-left:2px;padding:6px 12px;position:relative;text-decoration:none;color:inherit}.dt-pagination a:hover{background-color:#d9d9d9}.dt-pagination .active a,.dt-pagination .active a:focus,.dt-pagination .active a:hover{background-color:#d9d9d9;cursor:default}.dt-pagination .dt-ellipsis span{cursor:not-allowed}.dt-pagination .disabled a,.dt-pagination .disabled a:focus,.dt-pagination .disabled a:hover{cursor:not-allowed;opacity:0.4}.dt-pagination .pager a{font-weight:bold}.dt-table{max-width:100%;width:100%;border-spacing:0}.dt-table>tbody>tr>td,.dt-table>tbody>tr>th,.dt-table>tfoot>tr>td,.dt-table>tfoot>tr>th,.dt-table>thead>tr>td,.dt-table>thead>tr>th{vertical-align:top;padding:8px 10px;}.dt-table>thead>tr>th,.dt-table>thead>tr>td{vertical-align:bottom;text-align:left;border-bottom:1px solid #d9d9d9}.dt-table>tfoot>tr>th,.dt-table>tfoot>tr>td{vertical-align:bottom;text-align:left;border-top:1px solid #d9d9d9}.dt-table th{vertical-align:bottom;text-align:left}.dt-table th.dt-sorter{position:relative;cursor:pointer;padding-right:20px}.dt-table th.dt-sorter::before,.dt-table th.dt-sorter::after{content:"";height:0;width:0;position:absolute;right:7px;border-left:4px solid transparent;border-right:4px solid transparent;opacity:0.2}.dt-table th.dt-sorter::before{border-top:4px solid #000;top:18px}.dt-table th.dt-sorter::after{border-bottom:4px solid #000;border-top:4px solid transparent;bottom:22px}.dt-table th.dt-sorter.asc::after,.dt-table th.dt-sorter.desc::before{opacity:0.6}.hidden{display:none !important;opacity:0 !important}
