# Supplementary material for: Exosomal miR-320b regulates cardiomyocyte FOXM1 expression and may serve as an early-stage compensatory mechanism in obstructive sleep apnea
Source: PLoS One. 2025 Sep 26;20(9):e0332862. doi: 10.1371/journal.pone.0332862 (PMC12469182; doi:10.1371/journal.pone.0332862)
Supplement: S4 File — This file contains the bioinformatic prediction results from TargetScan and miRDB, as well as the experimentally validated interaction data from miRTarBase, supporting the regulatory relationship between miR-320b and FOXM1. (ZIP) [file pone.0332862.s004.zip › S4/MIRT755696 [miRNA, hsa-miR-320b __ FOXM1, target gene]_files/jstable.min.js.下载]

"use strict";function _toConsumableArray(e){return _arrayWithoutHoles(e)||_iterableToArray(e)||_unsupportedIterableToArray(e)||_nonIterableSpread()}function _nonIterableSpread(){throw new TypeError("Invalid attempt to spread non-iterable instance.\nIn order to be iterable, non-array objects must have a [Symbol.iterator]() method.")}function _unsupportedIterableToArray(e,t){if(e){if("string"==typeof e)return _arrayLikeToArray(e,t);var a=Object.prototype.toString.call(e).slice(8,-1);return"Object"===a&&e.constructor&&(a=e.constructor.name),"Map"===a||"Set"===a?Array.from(e):"Arguments"===a||/^(?:Ui|I)nt(?:8|16|32)(?:Clamped)?Array$/.test(a)?_arrayLikeToArray(e,t):void 0}}function _iterableToArray(e){if("undefined"!=typeof Symbol&&Symbol.iterator in Object(e))return Array.from(e)}function _arrayWithoutHoles(e){if(Array.isArray(e))return _arrayLikeToArray(e)}function _arrayLikeToArray(e,t){(null==t||t>e.length)&&(t=e.length);for(var a=0,s=new Array(t);a<t;a++)s[a]=e[a];return s}function _classCallCheck(e,t){if(!(e instanceof t))throw new TypeError("Cannot call a class as a function")}function _defineProperties(e,t){for(var a=0;a<t.length;a++){var s=t[a];s.enumerable=s.enumerable||!1,s.configurable=!0,"value"in s&&(s.writable=!0),Object.defineProperty(e,s.key,s)}}function _createClass(e,t,a){return t&&_defineProperties(e.prototype,t),a&&_defineProperties(e,a),e}
/*!
 * JSTable
 */var JSTableDefaultConfig={perPage:5,perPageSelect:[5,10,15,20,25],sortable:!0,searchable:!0,nextPrev:!0,firstLast:!1,prevText:"&lsaquo;",nextText:"&rsaquo;",firstText:"&laquo;",lastText:"&raquo;",ellipsisText:"&hellip;",truncatePager:!0,pagerDelta:2,classes:{top:"dt-top",info:"dt-info",input:"dt-input",table:"dt-table",bottom:"dt-bottom",search:"dt-search",sorter:"dt-sorter",wrapper:"dt-wrapper",dropdown:"dt-dropdown",ellipsis:"dt-ellipsis",selector:"dt-selector",container:"dt-container",pagination:"dt-pagination",loading:"dt-loading",message:"dt-message"},labels:{placeholder:"Search...",perPage:"{select} entries per page",noRows:"No entries found",info:"Showing {start} to {end} of {rows} entries",loading:"Loading...",infoFiltered:"Showing {start} to {end} of {rows} entries (filtered from {rowsTotal} entries)"},layout:{top:"{select}{search}",bottom:"{info}{pager}"},serverSide:!1,deferLoading:null,ajax:null,ajaxParams:{}},JSTable=function(){function e(t){var a=arguments.length>1&&void 0!==arguments[1]?arguments[1]:{};_classCallCheck(this,e);var s=t;"string"==typeof t&&(s=document.querySelector(t)),null!==s&&(this.config=Object.assign({},JSTableDefaultConfig,a),this.table=new JSTableElement(s),this.currentPage=1,this.columnRenderers=[],this.columnsNotSearchable=[],this.searchQuery=null,this.sortColumn=null,this.sortDirection="asc",this.isSearching=!1,this.filteredDataCount=null,this.pager=new JSTablePager(this),this._build(),this._buildColumns(),this.update(!this.config.serverSide),this._bindEvents(),this._emit("init"))}return _createClass(e,[{key:"_build",value:function(){var e=this.config;this.wrapper=document.createElement("div"),this.wrapper.className=e.classes.wrapper;var t=["<div class='",e.classes.top,"'>",e.layout.top,"</div>","<div class='",e.classes.container,"'>","<div class='",e.classes.loading," hidden'>",e.labels.loading,"</div>","</div>","<div class='",e.classes.bottom,"'>",e.layout.bottom,"</div>"].join("");if(t=t.replace("{info}","<div class='"+e.classes.info+"'></div>"),e.perPageSelect){var a=["<div class='",e.classes.dropdown,"'>","<label>",e.labels.perPage,"</label>","</div>"].join(""),s=document.createElement("select");s.className=e.classes.selector,e.perPageSelect.forEach((function(t){var a=t===e.perPage,r=new Option(t,t,a,a);s.add(r)})),a=a.replace("{select}",s.outerHTML),t=t.replace(/\{select\}/g,a)}else t=t.replace(/\{select\}/g,"");if(e.searchable){var r=["<div class='",e.classes.search,"'>","<input class='",e.classes.input,"' placeholder='",e.labels.placeholder,"' type='text'>","</div>"].join("");t=t.replace(/\{search\}/g,r)}else t=t.replace(/\{search\}/g,"");this.table.element.classList.add(e.classes.table),t=t.replace("{pager}","<div class='"+e.classes.pagination+"'></div>"),this.wrapper.innerHTML=t,this.table.element.parentNode.replaceChild(this.wrapper,this.table.element),this.wrapper.querySelector("."+e.classes.container).appendChild(this.table.element),this._updatePagination(),this._updateInfo()}},{key:"update",value:function(){var e=!(arguments.length>0&&void 0!==arguments[0])||arguments[0],t=this;this.currentPage>this.pager.getPages()&&(this.currentPage=this.pager.getPages());var a=t.wrapper.querySelector(" ."+t.config.classes.loading);a.classList.remove("hidden"),this.table.header.getCells().forEach((function(e,a){var s=t.table.head.rows[0].cells[a];for(var r in s.innerHTML=e.getContent(),e.classes.length>0&&(s.className=e.classes.join(" ")),e.attributes)s.setAttribute(r,e.attributes[r]);s.setAttribute("data-sortable",e.isSortable)})),e?this.getPageData(this.currentPage).then((function(e){t.table.element.classList.remove("hidden"),t.table.body.innerHTML="",e.forEach((function(e){t.table.body.appendChild(e.getFormated(t.columnRenderers))})),a.classList.add("hidden")})).then((function(){t.getDataCount()<=0&&(t.wrapper.classList.remove("search-results"),t.setMessage(t.config.labels.noRows)),t._emit("update")})).then((function(){t._updatePagination(),t._updateInfo()})):(t.table.element.classList.remove("hidden"),t.table.body.innerHTML="",this.getDataCount()<=0&&(t.wrapper.classList.remove("search-results"),t.setMessage(t.config.labels.noRows)),this._getData().forEach((function(e){t.table.body.appendChild(e.getFormated(t.columnRenderers))})),a.classList.add("hidden"))}},{key:"_updatePagination",value:function(){var e=this.wrapper.querySelector(" ."+this.config.classes.pagination);e.innerHTML="",e.appendChild(this.pager.render(this.currentPage))}},{key:"_updateInfo",value:function(){var e=this.wrapper.querySelector(" ."+this.config.classes.info),t=this.isSearching?this.config.labels.infoFiltered:this.config.labels.info;if(e&&t.length){var a=t.replace("{start}",this.getDataCount()>0?this._getPageStartIndex()+1:0).replace("{end}",this._getPageEndIndex()+1).replace("{page}",this.currentPage).replace("{pages}",this.pager.getPages()).replace("{rows}",this.getDataCount()).replace("{rowsTotal}",this.getDataCountTotal());e.innerHTML=a}}},{key:"_getPageStartIndex",value:function(){return(this.currentPage-1)*this.config.perPage}},{key:"_getPageEndIndex",value:function(){var e=this.currentPage*this.config.perPage-1;return e>this.getDataCount()-1?this.getDataCount()-1:e}},{key:"_getData",value:function(){return this._emit("getData",this.table.dataRows),this.table.dataRows.filter((function(e){return e.visible}))}},{key:"_fetchData",value:function(){var e=this,t={searchQuery:this.searchQuery,sortColumn:this.sortColumn,sortDirection:this.sortDirection,start:this._getPageStartIndex(),length:this.config.perPage,datatable:1};t=Object.assign({},this.config.ajaxParams,t);var a=this.config.ajax+"?"+this._queryParams(t);return fetch(a,{method:"GET",credentials:"same-origin",headers:{Accept:"application/json","Content-Type":"application/json"}}).then((function(e){return e.json()})).then((function(t){return e._emit("fetchData",t),e.filteredDataCount=t.recordsFiltered,t.data})).then((function(e){var t=[];return e.forEach((function(e){t.push(JSTableRow.createFromData(e))})),t})).catch((function(e){console.error(e)}))}},{key:"_queryParams",value:function(e){return Object.keys(e).map((function(t){return encodeURIComponent(t)+"="+encodeURIComponent(e[t])})).join("&")}},{key:"getDataCount",value:function(){return this.isSearching?this.getDataCountFiltered():this.getDataCountTotal()}},{key:"getDataCountFiltered",value:function(){return this.config.serverSide?this.filteredDataCount:this._getData().length}},{key:"getDataCountTotal",value:function(){return this.config.serverSide?this.config.deferLoading:this.table.dataRows.length}},{key:"getPageData",value:function(){if(this.config.serverSide)return this._fetchData();var e=this._getPageStartIndex(),t=this._getPageEndIndex();return Promise.resolve(this._getData()).then((function(a){return a.filter((function(a,s){return s>=e&&s<=t}))}))}},{key:"search",value:function(e){var t=this;if(this.searchQuery=e.toLowerCase(),this.currentPage=1,this.isSearching=!0,!this.searchQuery.length)return this.table.dataRows.forEach((function(e){e.visible=!0})),this.isSearching=!1,t.wrapper.classList.remove("search-results"),t.update(),!1;this.config.serverSide||this.table.dataRows.forEach((function(e){e.visible=!1,t.searchQuery.split(" ").reduce((function(a,s){var r,n=e.getCells();return r=(n=n.filter((function(e,a){if(t.columnsNotSearchable.indexOf(a)<0)return!0}))).some((function(e,t){if(e.getContent().toLowerCase().indexOf(s)>=0)return!0})),a&&r}),!0)&&(e.visible=!0)})),this.wrapper.classList.add("search-results"),this.update(),this._emit("search",e)}},{key:"sort",value:function(e,t){var a=arguments.length>2&&void 0!==arguments[2]&&arguments[2],s=this;if(this.sortColumn=e||0,this.sortDirection=t,this.sortColumn<0||this.sortColumn>this.table.getColumnCount()-1)return!1;var r=this.table.header.getCell(this.sortColumn),n=this.table.dataRows,i=this.table.header.getCells();i.forEach((function(e){e.removeClass("asc"),e.removeClass("desc")})),r.addClass(this.sortDirection),this.config.serverSide||(n=n.sort((function(e,t){var a=e.getCellContent(s.sortColumn).toLowerCase(),r=t.getCellContent(s.sortColumn).toLowerCase();return a=a.replace(/(\$|\,|\s|%)/g,""),r=r.replace(/(\$|\,|\s|%)/g,""),a=isNaN(a)||""===a?a:parseFloat(a),r=isNaN(r)||""===r?r:parseFloat(r),""===a&&""!==r?"asc"===s.sortDirection?1:-1:""!==a&&""===r?"asc"===s.sortDirection?-1:1:"asc"===s.sortDirection?a===r?0:a>r?1:-1:a===r?0:a<r?1:-1})),this.table.dataRows=n),this.config.serverSide&&a||this.update(),this._emit("sort",this.sortColumn,this.sortDirection)}},{key:"_bindEvents",value:function(){var e=this;this.wrapper.addEventListener("click",(function(t){var a=t.target;if(a.hasAttribute("data-page")){t.preventDefault();var s=parseInt(a.getAttribute("data-page"),10);e._emit("paginate",e.currentPage,s),e.currentPage=s,e.update()}if("TH"===a.nodeName&&a.hasAttribute("data-sortable")){if("false"===a.getAttribute("data-sortable"))return!1;t.preventDefault(),e.sort(a.cellIndex,a.classList.contains("asc")?"desc":"asc")}})),this.config.perPageSelect&&this.wrapper.addEventListener("change",(function(t){var a=t.target;if("SELECT"===a.nodeName&&a.classList.contains(e.config.classes.selector)){t.preventDefault();var s=parseInt(a.value,10);e._emit("perPageChange",e.config.perPage,s),e.config.perPage=s,e.update()}})),this.config.searchable&&this.wrapper.addEventListener("keyup",(function(t){"INPUT"===t.target.nodeName&&t.target.classList.contains(e.config.classes.input)&&(t.preventDefault(),e.search(t.target.value))}))}},{key:"on",value:function(e,t){this.events=this.events||{},this.events[e]=this.events[e]||[],this.events[e].push(t)}},{key:"off",value:function(e,t){this.events=this.events||{},e in this.events!=!1&&this.events[e].splice(this.events[e].indexOf(t),1)}},{key:"_emit",value:function(e){if(this.events=this.events||{},e in this.events!=!1)for(var t=0;t<this.events[e].length;t++)this.events[e][t].apply(this,Array.prototype.slice.call(arguments,1))}},{key:"setMessage",value:function(e){var t=this.table.getColumnCount(),a=document.createElement("tr");a.innerHTML='<td class="'+this.config.classes.message+'" colspan="'+t+'">'+e+"</td>",this.table.body.innerHTML="",this.table.body.appendChild(a)}},{key:"_buildColumns",value:function(){var e=this,t=null,a=null;this.config.columns&&this.config.columns.forEach((function(s){isNaN(s.select)||(s.select=[s.select]),s.select.forEach((function(r){var n=e.table.header.getCell(r);if(s.hasOwnProperty("render")&&"function"==typeof s.render&&(e.columnRenderers[r]=s.render),s.hasOwnProperty("sortable")){var i=!1;n.hasSortable?i=n.isSortable:(i=s.sortable,n.setSortable(i)),i&&(n.addClass(e.config.classes.sorter),s.hasOwnProperty("sort")&&1===s.select.length&&(t=s.select[0],a=s.sort))}s.hasOwnProperty("searchable")&&(n.addAttribute("data-searchable",s.searchable),!1===s.searchable&&e.columnsNotSearchable.push(r))}))})),this.table.header.getCells().forEach((function(s,r){null===s.isSortable&&s.setSortable(e.config.sortable),s.isSortable&&(s.addClass(e.config.classes.sorter),s.hasSort&&(t=r,a=s.sortDirection))})),null!==t&&e.sort(t,a,!0)}}]),e}(),JSTableElement=function(){function e(t){_classCallCheck(this,e),this.element=t,this.body=this.element.tBodies[0],this.head=this.element.tHead,this.rows=Array.from(this.element.rows).map((function(e){return new JSTableRow(e,e.parentNode.nodeName)})),this.dataRows=this._getBodyRows(),this.header=this._getHeaderRow()}return _createClass(e,[{key:"_getBodyRows",value:function(){return this.rows.filter((function(e){return!e.isHeader&&!e.isFooter}))}},{key:"_getHeaderRow",value:function(){return this.rows.find((function(e){return e.isHeader}))}},{key:"getColumnCount",value:function(){return this.header.getColumnCount()}},{key:"getFooterRow",value:function(){return this.rows.find((function(e){return e.isFooter}))}}]),e}(),JSTableRow=function(){function e(t,a){_classCallCheck(this,e),this.cells=Array.from(t.cells).map((function(e){return new JSTableCell(e)})),this.d=this.cells.length,this.isHeader="THEAD"===a,this.isFooter="TFOOT"===a,this.visible=!0}return _createClass(e,[{key:"getCells",value:function(){return Array.from(this.cells)}},{key:"getColumnCount",value:function(){return this.cells.length}},{key:"getCell",value:function(e){return this.cells[e]}},{key:"getCellContent",value:function(e){return this.getCell(e).getContent()}},{key:"getFormated",value:function(e){var t=document.createElement("tr"),a=this;return this.getCells().forEach((function(s,r){var n=document.createElement("td");for(var i in n.innerHTML=s.getContent(),e.hasOwnProperty(r)&&(n.innerHTML=e[r].call(a,s.getElement(),r)),s.classes.length>0&&(n.className=s.classes.join(" ")),s.attributes)n.setAttribute(i,s.attributes[i]);t.appendChild(n)})),t}},{key:"setCellContent",value:function(e,t){this.cells[e].setContent(t)}},{key:"setCellClass",value:function(e,t){this.cells[e].addClass(t)}}],[{key:"createFromData",value:function(t){var a=document.createElement("tr");return t.forEach((function(e){var t=document.createElement("td");t.innerHTML=e,a.appendChild(t)})),new e(a)}}]),e}(),JSTableCell=function(){function e(t){_classCallCheck(this,e),this.content=t.innerHTML,this.className="",this.element=t,this.hasSortable=t.hasAttribute("data-sortable"),this.isSortable=this.hasSortable?"true"===t.getAttribute("data-sortable"):null,this.hasSort=t.hasAttribute("data-sort"),this.sortDirection=t.getAttribute("data-sort"),this.classes=[];var a=this;this.attributes={},_toConsumableArray(t.attributes).forEach((function(e){a.attributes[e.name]=e.value}))}return _createClass(e,[{key:"getElement",value:function(){return this.element}},{key:"getContent",value:function(){return this.content}},{key:"setContent",value:function(e){this.content=e}},{key:"setClass",value:function(e){this.className=e}},{key:"setSortable",value:function(e){this.isSortable=e}},{key:"addClass",value:function(e){this.classes.push(e)}},{key:"removeClass",value:function(e){this.classes.indexOf(e)>=0&&this.classes.splice(this.classes.indexOf(e),1)}},{key:"addAttribute",value:function(e,t){this.attributes[e]=t}}]),e}(),JSTablePager=function(){function e(t){_classCallCheck(this,e),this.instance=t}return _createClass(e,[{key:"getPages",value:function(){var e=Math.ceil(this.instance.getDataCount()/this.instance.config.perPage);return 0===e?1:e}},{key:"render",value:function(){var e=this.instance.config,t=this.getPages(),a=document.createElement("ul");if(t>1){var s=1===this.instance.currentPage?1:this.instance.currentPage-1,r=this.instance.currentPage===t?t:this.instance.currentPage+1;e.firstLast&&a.appendChild(this.createItem("pager",1,e.firstText)),e.nextPrev&&a.appendChild(this.createItem("pager",s,e.prevText)),this.truncate().forEach((function(e){a.appendChild(e)})),e.nextPrev&&a.appendChild(this.createItem("pager",r,e.nextText)),e.firstLast&&a.appendChild(this.createItem("pager",t,e.lastText))}return a}},{key:"createItem",value:function(e,t,a,s){var r=document.createElement("li");return r.className=e,r.innerHTML=s?"<span>"+a+"</span>":'<a href="#" data-page="'+t+'">'+a+"</a>",r}},{key:"isValidPage",value:function(e){return e>0&&e<=this.getPages()}},{key:"truncate",value:function(){var e,t=this,a=t.instance.config,s=2*a.pagerDelta,r=t.instance.currentPage,n=r-a.pagerDelta,i=r+a.pagerDelta,o=this.getPages(),l=[],c=[];if(this.instance.config.truncatePager){r<4-a.pagerDelta+s?i=3+s:r>this.getPages()-(3-a.pagerDelta+s)&&(n=this.getPages()-(2+s));for(var u=1;u<=o;u++)(1===u||u===o||u>=n&&u<=i)&&l.push(u);l.forEach((function(s){e&&(s-e==2?c.push(t.createItem("",e+1,e+1)):s-e!=1&&c.push(t.createItem(a.classes.ellipsis,0,a.ellipsisText,!0))),c.push(t.createItem(s==r?"active":"",s,s)),e=s}))}else for(var h=1;h<=this.getPages();h++)c.push(this.createItem(h===r?"active":"",h,h));return c}}]),e}();
